# Supplementary material for: Genome-wide identification of miRNAs and their targets during early somatic embryogenesis in Dimocarpus longan Lour
Source: Sci Rep. 2020 Mar 13;10:4626. doi: 10.1038/s41598-020-60946-y (PMC7069941; doi:10.1038/s41598-020-60946-y)
Supplement: Supplementary file 1 — Supplementary Data. [file 41598_2020_60946_MOESM1_ESM.xls]

## Sheet: Table S1
Table S1 Summary of sequencing results of small RNA libraries constructed from different early SE of Longan about NEC, EC, ICpEC, GE.
Category	NEC	EC	ICpEC	GE
	(Percentage)	(Percentage)	(Percentage)	(Percentage)
total_reads	11851317	12126506	11652893	12160371
high_quality	11832741	12109024	11638651	12143906
	-1	-1	-1	-1
3'adapter_null	35183	38003	27210	33330
	-0.003	-0.0031	-0.0023	-0.0027
insert_null	4585	1122	1386	673
	-0.0004	-0.0001	-0.0001	-0.0001
5'adapter_contaminants	31825	10364	12599	6222
	-0.0027	-0.0009	-0.0011	-0.0005
smaller_than_18 nt	1023730	620003	510818	232806
	-0.0865	-0.0512	-0.0439	-0.0192
polyA	74	361	604	850
	0	0	-0.0001	-0.0001
clean_reads	10737344	11439171	11086034	11870025
	-0.9074	-0.9447	-0.9525	-0.9774
