# Supplementary material for: Genome-wide identification of miRNAs and their targets during early somatic embryogenesis in Dimocarpus longan Lour
Source: Sci Rep. 2020 Mar 13;10:4626. doi: 10.1038/s41598-020-60946-y (PMC7069941; doi:10.1038/s41598-020-60946-y)
Supplement: Supplementary file 2 — Supplementary Data2. [file 41598_2020_60946_MOESM2_ESM.xls]

## Sheet: Sheet2
Table S2 Known miRNA length and reads distribution in 4 small RNA libraries.
NEC	Reads	Sequence	Lenth	EC	Reads	Sequence	Lenth	ICpEC	Reads	Sequence	Lenth	GE	Reads	Sequence	Lenth
miR166e-3p	777715	TTCGGACCAGGCTTCATTCCC	21	miR3932b-5p	123860	TGGACTGCTCGAGCTGCTC	19	miR166a-3p	87366	TCGGACCAGGCTTCATTCCCC	21	miR166a-3p	80444	TCGGACCAGGCTTCATTCCCC	21
miR159a	223798	TTTGGATTGAAGGGAGCTCTA	21	miR166a-3p	90344	TCGGACCAGGCTTCATTCCCC	21	miR166	86117	TCGGACCAGGCTTCATTCCCCT	22	miR159a	50500	TTTGGATTGAAGGGAGCTCTA	21
miR398b	86036	TGTGTTCTCAGGTCGCCCCTG	21	miR166	89175	TCGGACCAGGCTTCATTCCCCT	22	miR3932b-5p	57558	TGGACTGCTCGAGCTGCTC	19	miR3932b-5p	42511	TGGACTGCTCGAGCTGCTC	19
miR3932b-5p	70851	TGGACTGCTCGAGCTGCTC	19	miR2199	75475	TGATAACTCGACGGATCGC	19	miR319a-3p	35553	TTGGACTGAAGGGAGCTCCC	20	miR319a-3p	41965	TTGGACTGAAGGGAGCTCCC	20
miR2199	64595	TGATAACTCGACGGATCGC	19	miR7696a-3p	67696	TTCAAATGAGAACTTTGAAG	20	miR319a	34864	TTGGACTGAAGGGAGCTCCCT	21	miR319a	40877	TTGGACTGAAGGGAGCTCCCT	21
miR319a-3p	46261	TTGGACTGAAGGGAGCTCCC	20	miR159a	21782	TTTGGATTGAAGGGAGCTCTA	21	miR159a	28878	TTTGGATTGAAGGGAGCTCTA	21	miR7696a-3p	38022	TTCAAATGAGAACTTTGAAG	20
miR319a	45405	TTGGACTGAAGGGAGCTCCCT	21	miR156a-5p	19708	TGACAGAAGAGAGTGAGCAC	20	miR398b	26760	TGTGTTCTCAGGTCGCCCCTG	21	miR2199	34474	TGATAACTCGACGGATCGC	19
miR408-3p	39958	ATGCACTGCCTCTTCCCTGGC	21	miR7984a	15798	TCCGACTTTGTGAAATGACTT	21	miR7696a-3p	23663	TTCAAATGAGAACTTTGAAG	20	miR398b	28501	TGTGTTCTCAGGTCGCCCCTG	21
miR408b	39697	TGCACTGCCTCTTCCCTGGCT	21	miR9484	14355	TAGGCAAGGGAAGTCGGC	18	miR2199	19109	TGATAACTCGACGGATCGC	19	miR8019-3p	24358	AAAAGAAGACCCTGTTGAGCTTG	23
miR159b-3p	30287	TTTGGATTGAAGGGAGCTCTT	21	miR894	7917	TTTCACGTCGGGTTCACCA	19	miR156a-5p	15126	TGACAGAAGAGAGTGAGCAC	20	miR408-3p	12006	ATGCACTGCCTCTTCCCTGGC	21
miR9484	24547	TAGGCAAGGGAAGTCGGC	18	miR5077	7510	TTCACGTCGGGTTCACCA	18	miR408-3p	14843	ATGCACTGCCTCTTCCCTGGC	21	miR408b	11834	TGCACTGCCTCTTCCCTGGCT	21
miR2916	19091	GTTGGGGGCTCGAAGACGATCAGAT	25	miR396a-5p	6886	TTCCACAGCTTTCTTGAACTG	21	miR408b	14692	TGCACTGCCTCTTCCCTGGCT	21	miR396a-5p	10825	TTCCACAGCTTTCTTGAACTG	21
miR2118-5p	15636	GTCGATGGAACAATGTAGGCAAGG	24	miR319a-3p	4796	TTGGACTGAAGGGAGCTCCC	20	miR396a-5p	12336	TTCCACAGCTTTCTTGAACTG	21	miR9484	8457	TAGGCAAGGGAAGTCGGC	18
miR166u	15374	ATTTCGGACCAGGCTTCATTC	21	miR319a	4687	TTGGACTGAAGGGAGCTCCCT	21	miR6300	5237	GTCGTTGTAGTATAGTGG	18	miR156a-5p	7464	TGACAGAAGAGAGTGAGCAC	20
miR157d	13529	TGACAGAAGATAGAGAGCAC	20	miR2916	4560	GTTGGGGGCTCGAAGACGATCAGAT	25	miR9484	4960	TAGGCAAGGGAAGTCGGC	18	miR7984a	6734	TCCGACTTTGTGAAATGACTT	21
miR396a-5p	10898	TTCCACAGCTTTCTTGAACTG	21	miR952b	4438	AACGAGGATCCATTGGAG	18	miR1511	4842	AACCAGGCTCTGATACCA	18	miR159b-3p	5045	TTTGGATTGAAGGGAGCTCTT	21
miR7767-5p	10806	CCCAAGATGAGTGCTCTCC	19	miR2118e	3593	TTCCGTGATCGTTTCCATTCCTAC	24	miR7984a	4561	TCCGACTTTGTGAAATGACTT	21	miR827	4556	TAAGATGAGCTCAACGAGAAA	21
miR894	8895	TTTCACGTCGGGTTCACCA	19	miR1511	3502	AACCAGGCTCTGATACCA	18	miR2118e	3503	GTTCCGTGATCGTTTCCATTCCTA	24	miR169q	4347	TACCAAGGAGTCTGACATG	19
miR5077	8458	TTCACGTCGGGTTCACCA	18	miR398b	3280	TGTGTTCTCAGGTCGCCCCTG	21	miR3954	2769	TTGGACAGAAAAATCACGGTCA	22	miR2916	4048	GTTGGGGGCTCGAAGACGATCAGAT	25
miR2948-5p	8223	TGTGGGAGAATTGGACAGAACT	22	miR7532a	3238	GAACAGCCTCTGGTCGATGGA	21	miR159b-3p	2657	TTTGGATTGAAGGGAGCTCTT	21	miR6300	3667	GTCGTTGTAGTATAGTGG	18
miR156b	5944	CTGACAGAAGATAGAGAGCAC	21	miR5813	2975	AACAGCCTCTGGTCGATGGA	20	miR2916	2485	GTTGGGGGCTCGAAGACGATCAGAT	25	miR5139	3306	AACCTGGCTCTGATACCA	18
miR7731-3p	4845	GGTTAGCACTCTGGACTTTGAATC	24	miR5054	2956	TCCCCACAGACGGCGCCA	18	miR2948-5p	2233	TGTGGGAGAATTGGACAGAACT	22	miR894	3273	TTTCACGTCGGGTTCACCA	19
miR7984a	4824	TCCGACTTTGTGAAATGACTT	21	miR408-3p	2876	ATGCACTGCCTCTTCCCTGGC	21	miR7532a	2087	GAACAGCCTCTGGTCGATGGA	21	miR2118e	2749	GTTCCGTGATCGTTTCCATTCCTA	24
miR482	4281	TCTTCCCTACTCCACCCATGCC	22	miR408b	2853	TGCACTGCCTCTTCCCTGGCT	21	miR894	1608	TTTCACGTCGGGTTCACCA	19	miR3954	2662	TTGGACAGAAAAATCACGGTCA	22
miR7532a	3470	GAACAGCCTCTGGTCGATGGA	21	miR8175	2824	CGATCCCCGGCAACGGCGCCA	21	miR162a-3p	1517	TCGATAAACCTCTGCATCCAG	21	miR5077	2526	TTCACGTCGGGTTCACCA	18
miR5181c-3p	2631	GCTCTTTGGATTGAAGGGA	19	miR7731-3p	2500	GGTTAGCACTCTGGACTTTGAATC	24	miR5077	1494	TTCACGTCGGGTTCACCA	18	miR2948-5p	2386	TGTGGGAGAATTGGACAGAACT	22
miR1511	2148	AACCAGGCTCTGATACCA	18	miR159b-3p	2063	TTTGGATTGAAGGGAGCTCTT	21	miR5139	1174	AACCTGGCTCTGATACCA	18	miR7532a	2133	GAACAGCCTCTGGTCGATGGA	21
miR162a-3p	2037	TCGATAAACCTCTGCATCCAG	21	miR6300	1891	GTCGTTGTAGTATAGTGG	18	miR2877	910	TTGCTGCTGCTGTCACTTTGGGCC	24	miR5813	1998	AACAGCCTCTGGTCGATGGA	20
miR168a-5p	1933	TCGCTTGGTGCAGGTCGGGAA	21	miR6478	1662	CCGACCTTAGCTCAGTTGGCAG	22	miR858b	900	TTCGTTGTCTGTTCGACCTTG	21	miR8153	1446	TGCACTGTAGATCCGTCTGGACC	23
miR2118a-3p	1845	TTGCCAATTCCACCCATGCCAT	22	miR858b	1632	TTCGTTGTCTGTTCGACCTTG	21	miR168a-5p	835	TCGCTTGGTGCAGGTCGGGAA	21	miR7731-3p	1287	GGTTAGCACTCTGGACTTTGAATC	24
miR858b	1822	TTCGTTGTCTGTTCGACCTTG	21	miR3954	1207	TTGGACAGAAAAATCACGGTCA	22	miR390a-5p	794	AAGCTCAGGAGGGATAGCGCC	21	miR390a-5p	1031	AAGCTCAGGAGGGATAGCGCC	21
miR5813	1670	AGCAGGACGGTGGTCATGGA	20	miR5139	1110	AACCTGGCTCTGATACCA	18	miR403-3p	774	TTAGATTCACGCACAAACTCG	21	miR6478	1018	CCGACCTTAGCTCAGTTGGCAG	22
miR167d-5p	1656	TGAAGCTGCCAGCATGATCTG	21	miR162a-3p	1080	TCGATAAACCTCTGCATCCAG	21	miR7731-3p	765	GGTTAGCACTCTGGACTTTGAATC	24	miR8155	988	CCTGGAACCTGGCTCTGATACCA	23
miR1448	1324	CTTTCCAACACCTCCCATACGG	22	miR171f	1014	TTGAGCCGCGCCAATATCACT	21	miR8155	709	CCTGGAACCTGGCTCTGATACCA	23	miR2877	885	TTGCTGCTGCTGTCACTTTGGGCC	24
miR398b-3p	877	TTGTGTTCTCAGGTCACCCCT	21	miR5227	721	ATGAACGAGAACAAGATTGATAAA	24	miR6478	697	CCGACCTTAGCTCAGTTGGCAG	22	miR168a-5p	823	TCGCTTGGTGCAGGTCGGGAA	21
miR5809	792	TCGTGCCGGCGACGCATC	18	miR403-3p	637	TTAGATTCACGCACAAACTCG	21	miR156g-3p	677	GCTTACTCTCTATCTGTCACC	21	miR162a-3p	820	TCGATAAACCTCTGCATCCAG	21
miR5054	604	TCCCCACAGACGGCGCCA	18	miR3630-3p	635	ATGGGAATCTCTCTGATGCAT	21	miR5227	674	ATGAACGAGAACAAGATTGATAAA	24	miR1511	800	AACCAGGCTCTGATACCATGAGAA	24
miR472a	495	TTCCCTACTCCACCCATGCC	20	miR7545	603	TTGAAGAAATTAGAGTGCT	19	miR171f	669	TTGAGCCGCGCCAATATCACT	21	miR5029	741	AATCGAGATAGAACACTGGAACA	23
miR5139	442	AACCTGGCTCTGATACCA	18	miR168a-3p	589	TCCCGCCTTGCATCAACTGAAT	22	miR1113	631	TGACAGTCATAGACGTAGGCCT	22	miR166u	729	ATTTCGGACCAGGCTTCATTC	21
miR6478	428	CCGACCTTAGCTCAGTTGGCAG	22	miR9657b-5p	583	TTCGTCGGAACCAGTGTTGC	20	miR168a-3p	629	CCCGCCTTGCATCAACTGAAT	21	miR3630-3p	637	TCTAATGGGAATCTCTCTGATGCAT	25
miR165a-3p	423	TCGGACCAGGCTTCATCCCCC	21	miR2877	582	TTGCTGCTGCTGTCACTTTGGGCC	24	miR7732-3p	604	GAGCGAAGATCCTGGAGGACC	21	miR5054	620	TCCCCACAGACGGCGCCA	18
miR390a-5p	402	AAGCTCAGGAGGGATAGCGCC	21	miR156c-3p	557	TGCTTACTCTCTATCTGTCACC	22	miR9657b-5p	553	TTCGTCGGAACCAGTGTTGC	20	miR8175	598	CGATCCCCGGCAACGGCGCCA	21
miR535a	370	TGACAACGAGAGAGAGCACGC	21	miR5809	509	TCGTGCCGGCGACGCATC	18	miR8640	550	ACTGAACAGTGCTACTGAAAACT	23	miR6262	537	TTATTTGAGAAAGTTAGATTGT	22
miR3954	364	TTGGACAGAAAAATCACGGTCA	22	miR2653a	498	TCGACGTTGCTGTGAACAAGT	21	miR8175	522	CGATCCCCGGCAACGGCGCCA	21	miR5227	535	TGAACGAGAACAAGATTGATAAAT	24
miR393h	350	TTCCAAAGGGATCGCATTGATT	22	miR6262	455	TTATTTGAGAAAGTTAGATTGT	22	miR6262	519	TTATTTGAGAAAGTTAGATTGT	22	miR7732-3p	509	GAGCGAAGATCCTGGAGGACC	21
miR6300	345	GTCGTTGTAGTATAGTGG	18	miR390a-5p	443	AAGCTCAGGAGGGATAGCGCC	21	miR5054	502	TCCCCACAGACGGCGCCA	18	miR6025d	484	AACCAATTGAGATAGGACACTAGT	24
miR862b	303	ATGCTGGATGTCTTTGGGGGA	21	miR7732-3p	438	GAGCGAAGATCCTGGAGGACC	21	miR845a	480	ACCGAAGCTCTGATACCAATTGAT	24	miR9657b-5p	440	TTCGTCGGAACCAGTGTTGC	20
miR477a	287	ACTCTCCCTCAAGGGCTTCTG	21	miR535a	435	TGACAACGAGAGAGAGCACGC	21	miR902j-3p	395	AGAAGGATCTGAACATGAGGCACC	24	miR397a	437	TCATTGAGTGCAGCGTTGATG	21
miR2631	243	TGACACTGACACTTGCACACT	21	miR3705	383	GTAGTGGTTAGCACTCTGGAC	21	miR397a	364	TCATTGAGTGCAGCGTTGATG	21	miR168a-3p	432	CCCGCCTTGCATCAACTGAAT	21
miR827-5p	236	TTTGTTGATTGTCATCTACTC	21	miR1511-3p	353	AACCTGGCTCTGATACCATGAGAA	24	miR535a	335	TGACAACGAGAGAGAGCACGC	21	miR403-3p	355	TTAGATTCACGCACAAACTCG	21
miR8175	231	GTTCGATCCCCGGCAACGGCGCCA	24	miR845a	316	ACCGAAGCTCTGATACCAATTGAT	24	miR9479-3p	262	GAGAATGTAGAGGTGTGGAGCTC	23	miR156g-3p	349	GCTTACTCTCTATCTGTCACC	21
miR5674a	220	TAGATTCGGGTTGTACTTATCA	22	miR168a-5p	313	TCGCTTGGTGCAGGTCGGGAAC	22	miR482a	249	TCTTTCCAACACCTCCCATACC	22	miR845a	347	ACCGAAGCTCTGATACCAATTGAT	24
miR845a	215	ACCGAAGCTCTGATACCAATTGAT	24	miR8155	284	CCTGGAACCTGGCTCTGATACCA	23	miR5272f	202	TAATGATTACTGTTTGGATCAT	22	miR482a	248	TCTTTCCAACACCTCCCATACC	22
miR156c-3p	195	TGCTTACTCTCTATCTGTCACC	22	miR482a	177	TCTTTCCAACACCTCCCATACC	22	miR3630-3p	194	TAATGGGAATCTCTCTGATGCAT	23	miR535a	243	TGACAACGAGAGAGAGCACGC	21
miR6108a	184	TAGAGAAGGACGTAAGAAGGAGAC	24	miR1032	159	AGTGTAGATCTGCCTGAAATTGGG	24	miR1511-3p	189	AACCTGGCTCTGATACCATGAGAA	24	miR1511-3p	231	AACCTGGCTCTGATACCATGAGAA	24
miR168a-3p	181	CCCGCCTTGCATCAACTGAAT	21	miR2621	158	ACTTGGCTAGGAACTTCTGTGC	22	miR170-5p	175	TATTGGCCTGGTTCACTCAGA	21	miR6138	219	ACTTTATGGATTGAGGAATGAGAA	24
miR9657b-5p	180	TTCGTCGGAACCAGTGTTGC	20	miR7760-5p	147	AGCGGACGAGAACTGTAGCAAGAG	24	miR8718	170	ATTTTTGGAAGAATTCTGCTC	21	miR3705	219	GTAGTGGTTAGCACTCTGGAC	21
miR397a	177	TCATTGAGTGCAGCGTTGATG	21	miR8718	138	ATTTTTGGAAGAATTCTGCTC	21	miR2118a-3p	169	TTGCCAATTCCACCCATGCCAT	22	miR1863	205	CACGCTCTGATACCATGTTAGTT	23
miR7999-3p	142	ATTGACCCGATAGAACTGCCCAAC	24	miR3512	128	GCAAGTGATGACAAAATAGAC	21	miR396a-3p	167	GTTCAATAAAGCTGTGGGAAG	21	miR5021	165	AGAGAAGAAGGAAGAAGAACAC	22
miR1863	133	AAACTCTGATACCATGTTAATTCC	24	miR5508	126	TAGAATCGTGATACTGGTGTGG	22	miR5508	162	TAGAATCGTGATACTGGTGTGG	22	miR9763	164	TTACCCATGCCATACTCTGAAGAA	24
miR5540	129	TTGCCGAGATCGACTGTAA	19	miR5272f	125	TAATGATTACTGTTTGGATCAT	22	miR6151a	156	TAGAGATGGAGGCTTTGGATTGAG	24	miR8718	159	ATTTTTGGAAGAATTCTGCTC	21
miR403-3p	124	TTAGATTCACGCACAAACTCG	21	miR7999-3p	122	ACGACCCCGTAGAACTCCAACAGA	24	miR9763	146	TTACCCATGCCATACTCTGAAGAA	24	miR5272f	157	TAATGATTACTGTTTGGATCATT	23
miR5059	107	TCCTGGGCAGCAACACCA	18	miR5059	116	TCCTGGGCAGCAACACCA	18	miR8000	142	ACACCGAATAGAACTGAACCAAGA	24	miR8561.2	150	AAGTGTCGAACTTAATTATGAGCCT	25
miR473	105	CACTCTCCCTCAAGGGCTTCC	21	miR6151a	113	TAGAGATGGAGGCTTTGGATTGAG	24	miR8143	135	GAGAGATAGTGGACATAGGTA	21	miR171c-5p	144	GGATATTGGTTCGGTTCAATG	21
miR397-3p	104	TCACCAGCGCTGCATTCAATCAT	23	miR396a-3p	107	GTTCAATAAAGCTGTGGGAAG	21	miR3705	134	GTAGTGGTTAGCACTCTGGAC	21	miR5083	138	AGACTACAATTATCTGATC	19
miR2864.2	98	TATGTTTTGATTGATGGGTA	20	miR7528	105	CCAAAATGCTAATCTGAGGCTT	22	miR2600e	133	AAAGCATTGGGCTTGGATTTGC	22	miR858b	136	TTCGTTGTCTGTTCGACCTTG	21
miR3630-3p	86	GGGAATCTCTCTGATGCAT	19	miR8041a-3p	102	ATGATGTGTAGACAACGGCCT	21	miR7760-5p	131	AGCGGACGAGAACTGTAGCAAGAG	24	miR6151a	121	TAGAGATGGAGGCTTTGGATTGAG	24
miR9558-5p	79	AGAAAATGTCTGGCTGCAAC	20	miR5185a-3p	101	TTTGAGAATTGTAGACTGAAGATC	24	miR1312	127	TTGGAGAGAAAAATGAGCTGTCAT	24	miR7528	118	CCAAAATGCTAATCTGAGGCTT	22
miR171	75	TTGAGCCGCGTCAATATCTCC	21	miR2600e	97	AAAGCATTGGGCTTGGATTTGC	22	miR6221-3p	125	CCGGTGGCAGCAGAACTCAGAAGC	24	miR396a-3p	112	GTTCAATAAAGCTGTGGGAAG	21
miR8154	69	AGACGGAGGAGATCGATGAGGAGA	24	miR9748	96	GAAAAGGAAGTGATCGAGCGATGAC	25	miR1032	120	AGTGTAGATCTGCCTGAAATTGGG	24	miR170-5p	109	TATTGGCCTGGTTCACTCAGA	21
miR3627-5p	55	CCGCAGGAGAGATGGTACTC	20	miR6444	92	TAGGAGAATGTAGAGATATTATGT	24	miR7807a-5p	118	AAGCTATATGTAAAATCTCGAACT	24	miR2600e	107	AAAGCATTGGGCTTGGATTTGC	22
miR7494b	47	AGAGGAGAAGGAAGAAGAAGAACA	24	miR397a	91	TCATTGAGTGCAGCGTTGATG	21	miR5509	114	TAGATCATTTTCCGTGGCATG	21	miR3512	103	GCAAGTGATGACAAAATAGAC	21
miR4403	46	ACGACACGAACGACGACCCGGACG	24	miR8011a-5p	90	TTTGTAGGTTCTTATTTGTTTT	22	miR3439-3p	104	CTCTGTTTTTCTGAAATCCCAAAA	24	miR1032	101	AGTGTAGATCTGCCTGAAATTGGG	24
miR399i	41	CGCCAAAGGAGAGTTGCCCTG	21	miR394a	83	TTGGCATTCTGTCCACCTCC	20	miR399c-5p	102	GGGACTGTCTCTCTTTGGCACACC	24	miR9748	98	GAAAAGGAAGTGATCGAGCGATGAC	25
miR390a-3p	41	CGCTATCCATCCTGAGTTTCC	21	miR774b-5p	80	TAGAGATGGAGATTTGGATGGACA	24	miR8011a-5p	96	TTTGTAGGTTCTTATTTGTTTT	22	miR167b-3p	92	TCATCATGCGTAGACAGTTTGACT	24
miR396a-3p	40	GTTCAATAAAGCTGTGGGAAG	21	miR5212-3p	79	CCCGGAAATAGAACCCAGC	19	miR5539a	92	AGAGAAAACGGTGCGTCGGTGCA	23	miR4414b	86	AGTGAATGATGCGGGAGACAAAT	23
miR7539	35	CGAGGAGATGAGAGCGACGAAG	22	miR5837.1	75	AGGTTGGAATGACTTATGAGCT	22	miR5185a-3p	92	TTTGAGAATTGTAGACTGAAGATC	24	miR7782-3p	79	ACCTGAGCTCTGATACCAGTTGTT	24
miR827-3p	34	TTAGATGACCATCAACAAACG	21	miR1312	75	TTGGAGAGAAAAATGAGCTGTCAT	24	miR7497	91	ACATGTGGACGTAATATGGGACCT	24	miR5509	79	TAGATCATTTTCCGTGGCATG	21
miR167f-3p	33	ACTAGATCATGCGGCAGTTTCACC	24	miR6288a	74	AGAAAATGAAAGATCGGCTAGATT	24	miR157d	90	TACAGATGATAGAAAGAGCAC	21	miR6285	76	AGAGAATGTTTGAATTAGGGACCT	24
miR157a-3p	32	GCTCTCTACCCTTCTGTCACC	21	miR165a-3p	73	TCGGACCAGGCTTCATCCCCC	21	miR7782-3p	89	ACCGGGCTCTGATACCAATGTTGG	24	miR529	76	ACAACGAGAGAGAGCACGCTT	21
miR2592ae	30	CAACAGGATCAAAATTTG	18	miR6285	69	TGTAGATAGTTTGAATATAGGCCT	24	miR5255	88	ATGACTTGACTAGAATGACATGGG	24	miR399c-5p	76	AGGGACTGTCTCTCTTTGGCACA	23
miR6204	29	AGGAGAATTATTATCGAGTGTAGA	24	miR7497	66	ACATGTGGACGTAATATGGGACCT	24	miR8773	80	AATTGGATGAACGGTACGCTTACT	24	miR165a-3p	76	TCGGACCAGGCTTCATCCCCC	21
miR529	28	ACAACGAGAGAGAGCACGCTT	21	miR5083	66	AGACTACAATTATCTGATC	19	miR167b-3p	79	TCATCATGCGTAGACAGTTTGACT	24	miR7807a-5p	75	AAGCTATATGTAAAATCTCGAACT	24
miR5142	27	AAATTGATTGTATGAGTGAT	20	miR167b-3p	66	TCATCATGCGTAGACAGTTTGACT	24	miR398a-3p	78	TGTGTTCTCAGGTCGCCCCCG	21	miR8571	72	TTTCTATCGTCAAATATCAGCCT	23
miR479b	27	CTGTTAGTTTCGTTTGGCTCATC	23	miR6221-3p	64	CCGGTGGCAGCAGAACTCAGAAGC	24	miR7528	77	ACCGAAATGTAATATGAATGCCTT	24	miR3627-5p	72	CCGCAGGAGAGATGGTACTC	20
miR5509	25	TAGATCATTTTCCGTGGCATG	21	miR1863b.2	62	AGAAGACTCGGGCTCATCATTACT	24	miR6285	71	TGTAGATAGTTTGAATATAGGCCT	24	miR8011a-5p	71	TTTGTAGGTTCTTATTTGTTTT	22
miR5072	25	ATCCCCAGTGGAGTCGCCA	19	miR9763	61	TTACCCATGCCATACTCTGAAGAA	24	miR1863b.2	71	AGAAGACTCGGGCTCATCATTACT	24	miR6234a-3p	68	TTAGAATCAAGAGACTGAACAACT	24
miR6444	24	TAGGAGAATGTAGAGATATTATGT	24	miR482b-3p	60	TTACCAATACACTCTGATGTCAAT	24	miR390a-3p	69	CGCTATCTATCCTGAGTTTCA	21	miR2118a-3p	65	TTGCCAATTCCACCCATGCCAT	22
miR6285	21	TGTAGATAGTTTGAATATAGGCCT	24	miR8751b	59	ATGAAATTGTAGAAATGATAAGCT	24	miR6234a-3p	68	TTAGAATCAAGAGACTGAACAACT	24	miR6104	61	ATAGACACAAGAACAAATAAGACT	24
miR4414b	20	AGTGAATGATGCGGGAGACAAAT	23	miR8592	55	ATACTAATGAACTCGATCCCGCTT	24	miR529	64	ACAACGAGAGAGAGCACGCTT	21	miR398b-3p	59	TTGTGTTCTCAGGTCACCCCT	21
miR5083	18	CAGACTACAATTATCTGATCTCT	23	miR529	53	ACAACGAGAGAGAGCACGCTT	21	miR6297a	59	AATAATTTTTCAGTGCTGCAAGAC	24	miR5185a-3p	56	TTTGAGAATTGTAGACTGAAGATC	24
miR2275d-5p	14	AGAGATTGTGACGGAAAGAGAAAC	24	miR475d-3p	51	TTAAGAGGTCCATTAGATGTAGAG	24	miR394a	59	TTGGCATTCTGTCCACCTCC	20	miR8637	55	AGGCCCCTGGTAGTTGAGATTGAT	24
miR482d-3p	13	CTTCCCATGCCACCCATTTCTA	22	miR8674b	47	ATTAGAGATGGACCAATGGATGAT	24	miR6288a	55	GAAAATGAAAGATCGGCTAGATTT	24	miR1531-5p	55	AATGGACAAGAGATAGCTGTAAAA	24
miR3634-3p	13	TTTCCCGACTCACACCTCACGCCT	24	miR5509	47	TAGATCATTTTCCGTGGCATG	21	miR773b-5p	54	TAATCTCTTGAACAAACGTGA	21	miR831-5p	51	AGAAGAGGACCAACTGGAGATAGA	24
miR530	12	TCTGCATTTGCACCTGCATCTG	22	miR8590	43	TTCCATGATTTGTAGAAAAAAGAA	24	miR8772	52	TTGGACTGTGGCACATGAGTAA	22	miR8751b	50	ATGAAATTGTAGAAATGATAAGCT	24
miR7528	11	ACCGAAATGTAATATGAATGCCTT	24	miR1044-3p	42	TTGTAGGTTCTTATTTGTTTTT	22	miR162a-5p	51	GGAGGCAGCGGTTCATCGATC	21	miR8150	50	AAAACCTGAGCGACTGTATGAGCT	24
miR6261	11	AAGAGATATGATGGTAGAAGCACT	24	miR6104	39	ATAGACACAAGAACAAATAAGACT	24	miR165a-3p	49	TCGGACCAGGCTTCATCCCCC	21	miR9478-5p	49	GTTAACATACTGTAGATCGACCCT	24
miR8771f	10	TTGGACACCGAAGTAGCATGTTAC	24	miR390a-3p	37	CGCTATCTATCCTGAGTTTCA	21	miR7765-3p	47	TTACGAGAAGTTGGAGTAGAAATC	24	miR7497	48	ACATGTGGACGTAATATGGGACCT	24
miR8011a-5p	10	TTTGTAGGTTCTTATTTGTTTT	22	miR2118a-3p	37	TTGCCAATTCCACCCATGCCAT	22	miR6444	47	TAGGAGAATGTAGAGATATTATGT	24	miR390a-3p	48	CGCTATCTATCCTGAGTTTCA	21
miR7714-5p	10	ATTTGTCGAGATCAATTATTACTT	24	miR5578	35	GCATGTGGCTGTGGCAGACAAGC	23	miR6104	47	ATAGACACAAGAACAAATAAGACT	24	miR5255	45	ATGACTTGACTAGAATGACATGGG	24
miR831-5p	8	AGACAGCGTACGAGGAGATAGAGC	24	miR5255	35	ATGACTTGACTAGAATGACATGGG	24	miR8751b	46	ATGAAATTGTAGAAATGATAAGCT	24	miR946a-5p	41	TGTGGATAGCAGAAGGCTTTGTC	23
miR7786-5p	8	TCTATGATCAATGTCTGTAGCACC	24	miR6234a-3p	34	TTAGAATCAAGAGACTGAACAACT	24	miR8590	46	TTCCATGATTTGTAGAAAAAAGAA	24	miR5059	40	CGACCCTGGGCAGCAACACCA	21
miR7504a	8	TATGAAACCGGATCGTCCACGTCT	24	miR8725	29	ACTGACTGAGAGACAAACCAAGCT	24	miR1520a	46	TATGAACATGAACACGCAGAGTCA	24	miR3510	37	ATTAACCATCTTGAGAGTCACTGA	24
miR776	7	TCTGAATTTCTTCTTTGATGTT	22	miR5206a	29	ACTCGAGATCTGTTGGAGGGTTAC	24	miR7493	43	ATATTGTTCATAAATCAATCGTC	23	miR1873	36	TAACATGGTATGAGAGTTCGGAAG	24
miR7493b	7	TTGGATTGTTGAAAGGTTTTT	21	miR5072	28	TTCCCCAGTGGAGTCGCCA	19	miR2873b	43	TTGGACTTGAGATTTGCAGGAGTG	24	miR8685	35	AACGGCACTCAAAGATTATCTCTC	24
miR5817	7	ATCGAATTTGAGTAGAAATAGGTT	24	miR946a-5p	26	TGTGGATAGCAGAAGGCTTTGTC	23	miR1852	42	ATATGTAGATTCAGATTATGCTGGT	25	miR7999-3p	35	ATTGACCCGATAGAACTGCCCAAC	24
miR5538	7	CTACTGAACTCAATCACTTGCT	22	miR1520f-3p	26	TAGTAGAAACATGACACATGACA	23	miR8612	39	TACCCCGTCGATGAAATTTGCA	22	miR8041a-3p	34	ATAGATGTATAGAAACGAGGCCT	23
miR3434-5p	7	ACTTGGCTGAGTTCTCTATC	20	miR1024a	26	TCTAGGTTGGTATCTGGTAGGCCT	24	miR7714-5p	39	TATTTCCGGATCAATATTCTCTAT	24	miR9745	33	AGAATTAAACTTGGACCTAAAACT	24
miR1886i-5p	7	ATGAGATTGAGATAGGTTTGAGAT	24	miR2593e	25	ATCATTATTGAATCTGAATGACCT	24	miR3512	38	GCAAGTGATGACAAAATAGAC	21	miR8725	31	ACTGACTGAGAGACAAACCAAGCT	24
miR5225-5p	6	TTGTCGTACGAGAGATGGCA	20	miR447a.2-3p	24	TTTGGAATGAAGATTGTAGTTATT	24	miR9559-3p	36	ACAACGAACGAGAACTCCAAATAC	24	miR394a	31	TTGGCATTCTGTCCACCTCC	20
miR9477-5p	5	TTATCTGTGTTCCTCTTTTCCACC	24	miR7782-3p	21	ACCTGACTCTGATACCATGCTGAA	24	miR946a-5p	36	TGTGGATAGCAGAAGGCTTTGTC	23	miR2873b	31	TTGGACTTGAGATTTGCAGGAGTG	24
miR8706a	5	AGTTTTAGGAGATTTGATAGAAAC	24	miR6204	21	AGGTAGAACAATCAGAGCTGTGAT	24	miR8725	36	ACTGACTGAGAGACAAACCAAGCT	24	miR9663-5p	30	AAGACGTAGTCCGGAACGAACTCT	24
miR6170	5	CAAGAGACAAAAGAGAGGGAATT	23	miR5183	20	TATTGGACAAACTTGATGTA	20	miR5059	36	TCCTGGGCAGCAACACCA	18	miR7494b	30	AAGGGACGATGAAGAAGAGAATAT	24
miR6025d	5	AACTAATTGAGATAACTGTGATGG	24	miR5079a	20	TTTGGACTTTTATTTTTGGATAAT	24	miR4414b	36	AGTGAATGATGCGGGAGACAAAT	23	miR8590	29	TTCCATGATTTGTAGAAAAAAGAA	24
miR394a	5	TTTGGCATTCTGTCCACCTCC	21	miR2669a	20	AATAGTTAGACTTCATAGTATGCC	24	miR5079a	35	TTTGGACTTTTATTTTTGGATAAT	24	miR5079a	29	TTTGGACTTTTATTTTTGGATAAT	24
miR3712	5	ATGTGATCTAAAGAACAGCTCCCA	24	miR1520a	20	TATGAACATGAACACGCAGAGTCA	24	miR447a.2-3p	35	TTTGGAATGAAGATTGTAGTTATT	24	miR447a.2-3p	28	TTTGGAATGAAGATTGTAGTTATT	24
				miR8762d	19	TTGTTTAATTTTGATTGTGGCATT	24	miR5717	34	TTTGGATTGTTTGCAGCTTGGGCC	24	miR397-3p	28	TCACCAGCGCTGCATTCAATCAT	23
				miR7714-5p	19	TATTTCCGGATCAATATTCTCTAT	24	miR5206a	34	ACTCGAGATCTGTTGGAGGGTTAC	24	miR9476-3p	27	AAAAAGAATGCAGAATCTAGAACC	24
				miR6257	19	TCTTAAACAGTTGGATTTAGGCCT	24	miR8674b	31	ATTAGAGATGGACCAATGGATGAT	24	miR7717c-3p	25	ATTAGTTGACTAACGAAATAGACT	24
				miR162a-5p	19	GGAGGCAGCGGTTCATCGATC	21	miR8685	30	AACGGCACTCAAAGATTATCTCTC	24	miR6464	25	AGAGTTGCATTGTTGGATATATAT	24
				miR395d-5p	18	TTCCCCAGAACACTTCATTGG	21	miR1024a	29	TCTAGGTTGGTATCTGGTAGGCCT	24	miR5717	24	TTTGGATTGTTTGCAGCTTGGGCC	24
				miR8042	17	TTAGACTGAGAGTGCTGTAATTCT	24	miR5224b	27	GGAAGAGGATGTGTCAGAGGTAGA	24	miR5176-3p	23	TGTTGATTGATTGGCAGATAGAAT	24
				miR437c	15	AATAGTTAGTAGAAGTCATGACCT	24	miR437c	26	AATAGTTAGTAGAAGTCATGACCT	24	miR2662	23	AGAGTAAGAATGATGAACCGAGAT	24
				miR170-5p	15	TATTGGCCTGGTTCACTCAGA	21	miR5658	25	ACTGATGAATGATGAATGATGAAT	24	miR2593e	23	ATCATTATTGAATCTGAATGACCT	24
				miR7494b	14	AAGGGACGATGAAGAAGAGAATAT	24	miR7494b	24	AAGGGACGATGAAGAAGAGAATAT	24	miR9759	22	ATATCAAGGCATGTAGAATTTAAT	24
				miR2637	13	AAATACATTCCAATTCTGATCACT	24	miR9738	23	AGAATACAGATGTGGAACTCGTTC	24	miR7982a	22	ACAGTTGGACGATATATTATATAT	24
				miR3627-5p	12	CCGCAGGAGAGATGGTACTC	20	miR9476-3p	23	AAAAAGAATGCAGAATCTAGAACC	24	miR7824	22	TCTGAGAACAAGTTATTCGGACC	23
				miR2275d-5p	12	AGAGATTGTGACGGAAAGAGAAAC	24	miR8571	23	TTTCTATCGTCAAATATCAGCCT	23	miR8707	21	AATAACAACTCTTGAATAATCAGT	24
				miR9473-3p	11	ATAACGGTGTCAGATTTAGCAGAC	24	miR6454	23	CTTGTAACCTGAGTGGGGGC	20	miR1886.1	21	AGAGAGGAAGGTTGTAGATGAAATC	25
				miR3634-3p	11	TTGTTCCGAACTCGACTCATGCCT	24	miR9733	22	TAACAGACTTGACTCTAACAGACT	24	miR6204	20	AGGTAGAACAATCAGAGCTGTGAT	24
				miR7824	10	TTAGAGAAAATCAGAATCGGATCC	24	miR6204	22	AGGTAGAACAATCAGAGCTGTGAT	24	miR5538	19	ACTGAACTCCAATCCTTGCATGCC	24
				miR776	10	TCTGAATTTCTTCTTTGATGTT	22	miR7995	21	TACCCGTAGATCAAGTTGGACCTT	24	miR7714-5p	18	TATTTCCGGATCAATATTCTCTAT	24
				miR7504n	10	AGATAAAGATTCTGATGTAGGAAT	24	miR1520f-3p	21	TAGTAGAAACATGACACATGACA	23	miR2275d-5p	18	AGAGATTGTGACGGAAAGAGAAAC	24
				miR8596	9	AATGGATCCCAAGCTCTAAAAAGT	24	miR5174d-3p	20	TCAATCTTGATGGACGGTAGAGAT	24	miR8121	17	AAAGTATGATGTTTTATGGATTTG	24
				miR8023	9	TTAGGACAACCTTTCTTGGCAACC	24	miR2593e	20	ATACCATATGATTGAGTGAACCCT	24	miR4998	17	AGTTGTCGTGACTCATACTGTCT	23
				miR7779-3p	8	TTCTCAATCGTAGACCATCCATAG	24	miR8024a-5p	19	TTGGGAGAGATTTAAAGACTTACT	24	miR395a	17	ACTGAAGTGTTTGGGGGAACT	21
				miR8561.1	7	ATGACATTGATTGTGGCCACAACT	24	miR2637	19	AAATACATTCCAATTCTGATCACT	24	miR162a-5p	17	GGAGGCAGCGGTTCATCGATC	21
				miR8004	7	AGGGGTATGTGATGCTTTTGGCCT	24	miR8676	18	ATACGGTTGACTGTTAAATTTGAC	24	miR8762d	16	ATTTACTTTGATGATAGTTGGCAT	24
				miR6225-5p	6	ACTAGACTTAGAAGGATTCATCTC	24	miR8004	17	AGGGGTATGTGATGCTTTTGGCCT	24	miR8023	16	TTAGGACAACCTTTCTTGGCAACC	24
				miR6135i	5	AATTGGCACAATAGAACTGGACAA	24	miR394a-3p	17	AGGTGGGCACACTGCCAACTG	21	miR6140b	16	AATGTTTGATAAATAATTTTGGA	23
								miR169t	17	TACGCCAAGGATTGGACTTTGCCT	24	miR437c	16	AATAGTTAGTAGAAGTCATGACCT	24
								miR5538	16	ACTGAACTCCAATCCTTGCATGCC	24	miR1520a	16	TATGAACATGAACACGCAGAGTCA	24
								miR827-3p	15	TTAGATGACCATCAACAAACG	21	miR827-3p	15	TTAGATGACCATCAACAAACG	21
								miR8023	15	TTAGGACAACCTTTCTTGGCAACC	24	miR8004	15	AGGGGTATGTGATGCTTTTGGCCT	24
								miR7504n	15	AGATAAAGATTCTGATGTAGGAAT	24	miR7701-5p	15	ATTAAACCCTGAATGATCTAAGAA	24
								miR5211	15	GATGCCCGTTCGCACTGTACAAGG	24	miR9563b-3p	14	AAATTGATAGTAGAGAATTCTTGC	24
								miR3510	15	ATTAACCATCTTGAGAGTCACTGA	24	miR7811	14	AGAATGGAGAACAGATATGAAGAC	24
								miR3634-3p	14	TTGTTCCGAACTCGACTCATGCCT	24	miR776	13	TCTGAATTTCTTCTTTGATGTT	22
								miR776	13	TCTGAATTTCTTCTTTGATGTT	22	miR2592b-3p	13	AAATGCTGATGTCACTAGATTGTT	24
								miR395d-5p	13	TTCCCCAGAACACTTCATTGG	21	miR160a-5p	13	TGCCTGGCTCCCTGTATGCCA	21
								miR2275d-5p	13	AGAGATTGTGACGGAAAGAGAAAC	24	miR9473-3p	12	ATAACGGTGTCAGATTTAGCAGAC	24
								miR6186	12	CGAGAGAAGAGAACGCGAGAGAGA	24	miR6135i	11	AACTGGCCAAGAGAATATCTGACA	24
								miR9756	11	ATGAGAACCTTTGATCAAAACAGG	24	miR5554a-5p	11	TGGCATCTGTGGACAAATGGTAGT	24
								miR9470-3p	11	TTTGGCTTGATGGATTTGTAAC	22	miR6444	10	ATAGAAAATTATGTAGATTATGAT	24
								miR8643a	11	ATCATTATTAGAAGAAGTCGAATT	24	miR6297a	10	AATCTTTTTCGTCGCAACAAAATG	24
								miR846-3p	11	TCTGAATTCAATGTGCTTGACATT	24	miR479a	10	ACGTGATATATGGATTTGGTTATC	24
								miR897	10	AGACAAGATAGGAAACTGAGCAAA	24	miR6257	9	TCTCAACTGTCTGGATTAGAGCCT	24
								miR7584e	10	AAGGATTAGAATTGTATATTTACT	24	miR1861e	9	ACTGGTCTTGTGGAAGAACTCGAG	24
								miR6232b-5p	10	TATTTTGGACAGTATGTAATTTGC	24	miR1528	8	AGTAGACTTGATCAATATGATTGT	24
								miR415	10	AACAGAGCAGAACATGAACATGCC	24	miR846-3p	7	TCTGAATTCAATGTGCTTGACATT	24
								miR7727-3p	9	CCAAGTGATTGTAATAATGAGGCT	24	miR393a-3p	7	ATAATGTATCTATCTTTGGATT	22
								miR7708b-3p	9	AAAGGCCGAGAATTCTGAACTGGT	24	miR825-5p	5	TCAAGCACTCAGCTCACGAACGCT	24
								miR5535	9	TCTGTCGTGATTGAATTTCTCATC	24	miR394a-3p	5	AGGTGGGCACACTGCCAACTG	21
								miR5081	9	TATTTGTAGCAACACCTTGAGAGT	24
								miR1507a	9	TTCATTCCATACCGTCGCTGA	21
								miR6257	8	TCTTAAACAGTTGGATTTAGGCCT	24
								miR7510b	7	AACGACTCATGATCTTTAGCGACT	24
								miR7786-5p	5	TCTATGATCAATGTCTGTAGCACC	24
