# Supplementary material for: Genome-wide identification of miRNAs and their targets during early somatic embryogenesis in Dimocarpus longan Lour
Source: Sci Rep. 2020 Mar 13;10:4626. doi: 10.1038/s41598-020-60946-y (PMC7069941; doi:10.1038/s41598-020-60946-y)
Supplement: Supplementary file 3 — Supplementary Data3. [file 41598_2020_60946_MOESM3_ESM.xls]

## Sheet: Additional file 3
Table S3 miRNA families and their numbers of longan
miRNA_family	member	reference_miRNA	sequence	length
MIR1024	miR1024a	ppt-miR1024a	TCTAGGTTGGTATCTGGTAGGCCT	24
MIR1122	miR5183	bdi-miR5183	TATTGGACAAACTTGATGTA	20
MIR1312	miR1312	pta-miR1312	TTGGAGAGAAAAATGAGCTGTCAT	24
MIR1507	miR1507a	gma-miR1507a	TTCATTCCATACCGTCGCTGA	21
MIR1511	miR1511-3p	ppe-miR1511-3p	AACCTGGCTCTGATACCATGAGAA	24
MIR1520	miR1520f-3p	gma-miR1520f-3p	TAGTAGAAACATGACACATGACA	23
MIR1520	miR1520a	gma-miR1520a	TATGAACATGAACACGCAGAGTCA	24
MIR156	miR157d	ath-miR157d	TGACAGAAGATAGAGAGCAC	20
MIR156	miR156c-3p	ath-miR156c-3p	TGCTTACTCTCTATCTGTCACC	22
MIR156	miR157a-3p	ath-miR157a-3p	GCTCTCTACCCTTCTGTCACC	21
MIR156	miR156b	sbi-miR156b	CTGACAGAAGATAGAGAGCAC	21
MIR156	miR156a-5p	ath-miR156a-5p	TGACAGAAGAGAGTGAGCAC	20
MIR156	miR156g-3p	osa-miR156g-3p	GCTTACTCTCTATCTGTCACC	21
MIR159	miR4414b	mtr-miR4414b	AGTGAATGATGCGGGAGACAAAT	23
MIR159	miR319a	ath-miR319a	TTGGACTGAAGGGAGCTCCCT	21
MIR159	miR159a	ath-miR159a	TTTGGATTGAAGGGAGCTCTA	21
MIR159	miR159b-3p	ath-miR159b-3p	TTTGGATTGAAGGGAGCTCTT	21
MIR159	miR319a-3p	osa-miR319a-3p	TTGGACTGAAGGGAGCTCCC	20
MIR160	miR160a-5p	ath-miR160a-5p	TGCCTGGCTCCCTGTATGCCA	21
MIR162_1	miR162a-5p	ath-miR162a-5p	GGAGGCAGCGGTTCATCGATC	21
MIR162_1	miR162a-3p	ath-miR162a-3p	TCGATAAACCTCTGCATCCAG	21
MIR166	miR165a-3p	ath-miR165a-3p	TCGGACCAGGCTTCATCCCCC	21
MIR166	miR166e-3p	ath-miR166e-3p	TTCGGACCAGGCTTCATTCCC	21
MIR166	miR166a-3p	ath-miR166a-3p	TCGGACCAGGCTTCATTCCCC	21
MIR166	miR166u	gma-miR166u	ATTTCGGACCAGGCTTCATTC	21
MIR166	miR166	ctr-miR166	TCGGACCAGGCTTCATTCCCCT	22
MIR167_1	miR167b-3p	zma-miR167b-3p	TCATCATGCGTAGACAGTTTGACT	24
MIR167_1	miR167f-3p	zma-miR167f-3p	ACTAGATCATGCGGCAGTTTCACC	24
MIR167_1	miR167d-5p	osa-miR167d-5p	TGAAGCTGCCAGCATGATCTG	21
MIR168	miR168a-5p	ath-miR168a-5p	TCGCTTGGTGCAGGTCGGGAA	21
MIR168	miR168a-3p	ath-miR168a-3p	CCCGCCTTGCATCAACTGAAT	21
MIR169_3	miR169t	ptc-miR169t	TACGCCAAGGATTGGACTTTGCCT	24
MIR169_4	miR169q	osa-miR169q	TACCAAGGAGTCTGACATG	19
MIR171_1	miR170-5p	ath-miR170-5p	TATTGGCCTGGTTCACTCAGA	21
MIR171_1	miR171c-5p	ath-miR171c-5p	GGATATTGGTTCGGTTCAATG	21
MIR171_2	miR479a	nta-miR479a	ACGTGATATATGGATTTGGTTATC	24
MIR171_2	miR479b	nta-miR479b	CTGTTAGTTTCGTTTGGCTCATC	23
MIR171_2	miR171f	sbi-miR171f	TTGAGCCGCGCCAATATCACT	21
MIR1861	miR1861e	osa-miR1861e	ACTGGTCTTGTGGAAGAACTCGAG	24
MIR1863	miR1863b.2	osa-miR1863b.2	AGAAGACTCGGGCTCATCATTACT	24
MIR1886	miR1886i-5p	stu-miR1886i-5p	ATGAGATTGAGATAGGTTTGAGAT	24
MIR2118	miR2118e	osa-miR2118e	GTTCCGTGATCGTTTCCATTCCTA	24
MIR2118	miR2118a-3p	gma-miR2118a-3p	TTGCCAATTCCACCCATGCCAT	22
MIR2118	miR2118-5p	sbi-miR2118-5p	GTCGATGGAACAATGTAGGCAAGG	24
MIR2275	miR2275d-5p	zma-miR2275d-5p	AGAGATTGTGACGGAAAGAGAAAC	24
MIR2592	miR2592b-3p	mtr-miR2592b-3p	AAATGCTGATGTCACTAGATTGTT	24
MIR2592	miR2592ae	mtr-miR2592ae	CAACAGGATCAAAATTTG	18
MIR2592	miR5554a-5p	mtr-miR5554a-5p	TGGCATCTGTGGACAAATGGTAGT	24
MIR2593	miR2593e	mtr-miR2593e	ATACCATATGATTGAGTGAACCCT	24
MIR2600	miR2600e	mtr-miR2600e	AAAGCATTGGGCTTGGATTTGC	22
MIR2653	miR2653a	mtr-miR2653a	TCGACGTTGCTGTGAACAAGT	21
MIR2669	miR2669a	mtr-miR2669a	AATAGTTAGACTTCATAGTATGCC	24
MIR2873	miR2873b	osa-miR2873b	TTGGACTTGAGATTTGCAGGAGTG	24
MIR3434	miR3434-5p	aly-miR3434-5p	ACTTGGCTGAGTTCTCTATC	20
MIR3627	miR3627-5p	vvi-miR3627-5p	CCGCAGGAGAGATGGTACTC	20
MIR3630	miR3630-3p	vvi-miR3630-3p	GGGAATCTCTCTGATGCAT	19
MIR3712	miR3712	pab-miR3712	ATGTGATCTAAAGAACAGCTCCCA	24
MIR390	miR390a-5p	ath-miR390a-5p	AAGCTCAGGAGGGATAGCGCC	21
MIR390	miR390a-3p	ath-miR390a-3p	CGCTATCCATCCTGAGTTTCC	21
MIR393	miR393a-3p	ath-miR393a-3p	ATAATGTATCTATCTTTGGATT	22
MIR393	miR393h	gma-miR393h	TTCCAAAGGGATCGCATTGATT	22
MIR3932	miR3932b-5p	ath-miR3932b-5p	TGGACTGCTCGAGCTGCTC	19
MIR394	miR394a	ath-miR394a	TTGGCATTCTGTCCACCTCC	20
MIR394	miR394a-3p	zma-miR394a-3p	AGGTGGGCACACTGCCAACTG	21
MIR395	miR395a	ath-miR395a	ACTGAAGTGTTTGGGGGAACT	21
MIR395	miR395d-5p	zma-miR395d-5p	TTCCCCAGAACACTTCATTGG	21
MIR396	miR396a-5p	ath-miR396a-5p	TTCCACAGCTTTCTTGAACTG	21
MIR396	miR396a-3p	ath-miR396a-3p	GTTCAATAAAGCTGTGGGAAG	21
MIR397	miR397a	ath-miR397a	TCATTGAGTGCAGCGTTGATG	21
MIR397	miR397-3p	sly-miR397-3p	TCACCAGCGCTGCATTCAATCAT	23
MIR398	miR398b	osa-miR398b	TGTGTTCTCAGGTCGCCCCTG	21
MIR398	miR398b-3p	ath-miR398b-3p	TTGTGTTCTCAGGTCACCCCT	21
MIR398	miR398a-3p	ath-miR398a-3p	TGTGTTCTCAGGTCGCCCCCG	21
MIR399	miR399i	osa-miR399i	CGCCAAAGGAGAGTTGCCCTG	21
MIR399	miR399c-5p	ath-miR399c-5p	AGGGACTGTCTCTCTTTGGCACA	23
MIR403	miR403-3p	ath-miR403-3p	TTAGATTCACGCACAAACTCG	21
MIR408	miR408-3p	ath-miR408-3p	ATGCACTGCCTCTTCCCTGGC	21
MIR408	miR408b	sof-miR408b	TGCACTGCCTCTTCCCTGGCT	21
MIR437	miR437c	sbi-miR437c	AATAGTTAGTAGAAGTCATGACCT	24
MIR447	miR447a.2-3p	ath-miR447a.2-3p	TTTGGAATGAAGATTGTAGTTATT	24
miR475d-3p	miR475d-3p	ptc-miR475d-3p	TTAAGAGGTCCATTAGATGTAGAG	24
MIR477	miR477a	vvi-miR477a	ACTCTCCCTCAAGGGCTTCTG	21
MIR482	miR2948-5p	ghr-miR2948-5p	TGTGGGAGAATTGGACAGAACT	22
MIR482	miR482	vvi-miR482	TCTTCCCTACTCCACCCATGCC	22
MIR482	miR482b-3p	gma-miR482b-3p	TTACCAATACACTCTGATGTCAAT	24
MIR482	miR482a	pta-miR482a	TCTTTCCAACACCTCCCATACC	22
MIR482	miR482d-3p	pab-miR482d-3p	CTTCCCATGCCACCCATTTCTA	22
MIR482	miR1448	ptc-miR1448	CTTTCCAACACCTCCCATACGG	22
MIR4998	miR4998	gma-miR4998	AGTTGTCGTGACTCATACTGTCT	23
MIR5037	miR5206a	mtr-miR5206a	ACTCGAGATCTGTTGGAGGGTTAC	24
MIR5067	miR5174d-3p	bdi-miR5174d-3p	TCAATCTTGATGGACGGTAGAGAT	24
MIR5067	miR5181c-3p	bdi-miR5181c-3p	GCTCTTTGGATTGAAGGGA	19
MIR5079	miR5079a	osa-miR5079a	TTTGGACTTTTATTTTTGGATAAT	24
MIR5160	miR5540	osa-miR5540	TTGCCGAGATCGACTGTAA	19
MIR5185	miR5185a-3p	bdi-miR5185a-3p	TTTGAGAATTGTAGACTGAAGATC	24
MIR5224	miR5224b	mtr-miR5224b	GGAAGAGGATGTGTCAGAGGTAGA	24
MIR5225	miR5225-5p	ppe-miR5225-5p	TTGTCGTACGAGAGATGGCA	20
MIR5272	miR5272f	mtr-miR5272f	TAATGATTACTGTTTGGATCAT	22
MIR529	miR529	sbi-miR529	ACAACGAGAGAGAGCACGCTT	21
MIR530	miR530	aqc-miR530	TCTGCATTTGCACCTGCATCTG	22
MIR535	miR535a	ppt-miR535a	TGACAACGAGAGAGAGCACGC	21
MIR5539	miR5539a	osa-miR5539a	AGAGAAAACGGTGCGTCGGTGCA	23
MIR5674	miR5674a	gma-miR5674a	TAGATTCGGGTTGTACTTATCA	22
MIR6025	miR6025d	nta-miR6025d	AACCAATTGAGATAGGACACTAGT	24
MIR6108	miR6108a	cca-miR6108a	TAGAGAAGGACGTAAGAAGGAGAC	24
MIR6135	miR6135i	pgi-miR6135i	AACTGGCCAAGAGAATATCTGACA	24
MIR6140	miR6140b	pgi-miR6140b	AATGTTTGATAAATAATTTTGGA	23
MIR6151	miR6151a	nta-miR6151a	TAGAGATGGAGGCTTTGGATTGAG	24
MIR6234	miR6234a-3p	sbi-miR6234a-3p	TTAGAATCAAGAGACTGAACAACT	24
MIR6288	miR6288a	ppe-miR6288a	AGAAAATGAAAGATCGGCTAGATT	24
MIR6297	miR6297a	ppe-miR6297a	AATAATTTTTCAGTGCTGCAAGAC	24
MIR7484	miR7584e	gra-miR7584e	AAGGATTAGAATTGTATATTTACT	24
MIR7493	miR7493	ghr-miR7493	ATATTGTTCATAAATCAATCGTC	23
MIR7493	miR7493b	gra-miR7493b	TTGGATTGTTGAAAGGTTTTT	21
MIR7494	miR7494b	gra-miR7494b	AAGGGACGATGAAGAAGAGAATAT	24
MIR7504	miR7504n	gra-miR7504n	AGATAAAGATTCTGATGTAGGAAT	24
MIR7504	miR7504a	ghr-miR7504a	TATGAAACCGGATCGTCCACGTCT	24
MIR7510	miR7510b	ghr-miR7510b	AACGACTCATGATCTTTAGCGACT	24
MIR7532	miR7532a	lja-miR7532a	GAACAGCCTCTGGTCGATGGA	21
MIR7696	miR7696a-3p	mtr-miR7696a-3p	TTCAAATGAGAACTTTGAAG	20
MIR7708	miR7708b-3p	bdi-miR7708b-3p	AAAGGCCGAGAATTCTGAACTGGT	24
MIR7717	miR7717c-3p	bdi-miR7717c-3p	ATTAGTTGACTAACGAAATAGACT	24
MIR773	miR773b-5p	aly-miR773b-5p	TAATCTCTTGAACAAACGTGA	21
MIR774	miR774b-5p	aly-miR774b-5p	TAGAGATGGAGATTTGGATGGACA	24
MIR7807	miR7807a-5p	rgl-miR7807a-5p	AAGCTATATGTAAAATCTCGAACT	24
MIR7982	miR7982a	stu-miR7982a	ACAGTTGGACGATATATTATATAT	24
MIR7984	miR7984a	stu-miR7984a	TCCGACTTTGTGAAATGACTT	21
MIR8024	miR8024a-5p	stu-miR8024a-5p	TTGGGAGAGATTTAAAGACTTACT	24
MIR8041	miR8041a-3p	stu-miR8041a-3p	ATGATGTGTAGACAACGGCCT	21
MIR825	miR825-5p	aly-miR825-5p	TCAAGCACTCAGCTCACGAACGCT	24
MIR827	miR827-5p	zma-miR827-5p	TTTGTTGATTGTCATCTACTC	21
MIR827	miR827-3p	zma-miR827-3p	TTAGATGACCATCAACAAACG	21
MIR827_3	miR827	ath-miR827	TAAGATGAGCTCAACGAGAAA	21
MIR831	miR831-5p	ath-miR831-5p	AGAAGAGGACCAACTGGAGATAGA	24
MIR845_1	miR845a	ath-miR845a	ACCGAAGCTCTGATACCAATTGAT	24
MIR846	miR846-3p	ath-miR846-3p	TCTGAATTCAATGTGCTTGACATT	24
MIR858	miR858b	ath-miR858b	TTCGTTGTCTGTTCGACCTTG	21
MIR862_2	miR862b	gma-miR862b	ATGCTGGATGTCTTTGGGGGA	21
MIR8643	miR8643a	gra-miR8643a	ATCATTATTAGAAGAAGTCGAATT	24
MIR8674	miR8674b	gra-miR8674b	ATTAGAGATGGACCAATGGATGAT	24
MIR8706	miR8706a	gra-miR8706a	AGTTTTAGGAGATTTGATAGAAAC	24
MIR8762	miR8762d	gra-miR8762d	ATTTACTTTGATGATAGTTGGCAT	24
MIR8771	miR8771f	gra-miR8771f	TTGGACACCGAAGTAGCATGTTAC	24
MIR902	miR902j-3p	ppt-miR902j-3p	AGAAGGATCTGAACATGAGGCACC	24
MIR946	miR946a-5p	pta-miR946a-5p	TGTGGATAGCAGAAGGCTTTGTC	23
MIR952	miR952b	pta-miR952b	AACGAGGATCCATTGGAG	18
MIR9563	miR9563b-3p	bra-miR9563b-3p	AAATTGATAGTAGAGAATTCTTGC	24
MIR9657	miR9657b-5p	tae-miR9657b-5p	TTCGTCGGAACCAGTGTTGC	20
undef	miR1511	gma-miR1511	AACCAGGCTCTGATACCA	18
undef	miR7786-5p	bdi-miR7786-5p	TCTATGATCAATGTCTGTAGCACC	24
undef	miR7727-3p	bdi-miR7727-3p	CCAAGTGATTGTAATAATGAGGCT	24
undef	miR9473-3p	sly-miR9473-3p	ATAACGGTGTCAGATTTAGCAGAC	24
undef	miR6221-3p	sbi-miR6221-3p	CCGGTGGCAGCAGAACTCAGAAGC	24
undef	miR897	ppt-miR897	AGACAAGATAGGAAACTGAGCAAA	24
undef	miR7999-3p	stu-miR7999-3p	ACGACCCCGTAGAACTCCAACAGA	24
undef	miR1863	pab-miR1863	CACGCTCTGATACCATGTTAGTT	23
undef	miR9663-5p	tae-miR9663-5p	AAGACGTAGTCCGGAACGAACTCT	24
undef	miR7767-5p	bdi-miR7767-5p	CCCAAGATGAGTGCTCTCC	19
undef	miR9745	gma-miR9745	AGAATTAAACTTGGACCTAAAACT	24
undef	miR6225-5p	sbi-miR6225-5p	ACTAGACTTAGAAGGATTCATCTC	24
undef	miR2637	mtr-miR2637	AAATACATTCCAATTCTGATCACT	24
undef	miR8004	stu-miR8004	AGGGGTATGTGATGCTTTTGGCCT	24
undef	miR8121	ath-miR8121	AAAGTATGATGTTTTATGGATTTG	24
undef	miR6300	gma-miR6300	GTCGTTGTAGTATAGTGG	18
undef	miR1528	gma-miR1528	AGTAGACTTGATCAATATGATTGT	24
undef	miR9478-5p	sly-miR9478-5p	GTTAACATACTGTAGATCGACCCT	24
undef	miR3954	csi-miR3954	TTGGACAGAAAAATCACGGTCA	22
undef	miR9763	gma-miR9763	TTACCCATGCCATACTCTGAAGAA	24
undef	miR2621	mtr-miR2621	ACTTGGCTAGGAACTTCTGTGC	22
undef	miR7701-5p	mtr-miR7701-5p	ATTAAACCCTGAATGATCTAAGAA	24
undef	miR7732-3p	bdi-miR7732-3p	GAGCGAAGATCCTGGAGGACC	21
undef	miR8019-3p	stu-miR8019-3p	AAAAGAAGACCCTGTTGAGCTTG	23
undef	miR8637	gra-miR8637	AGGCCCCTGGTAGTTGAGATTGAT	24
undef	miR1531-5p	gma-miR1531-5p	AATGGACAAGAGATAGCTGTAAAA	24
undef	miR6204	hvu-miR6204	AGGAGAATTATTATCGAGTGTAGA	24
undef	miR5021	ath-miR5021	AGAGAAGAAGGAAGAAGAACAC	22
undef	miR5211	mtr-miR5211	GATGCCCGTTCGCACTGTACAAGG	24
undef	miR2877	osa-miR2877	TTGCTGCTGCTGTCACTTTGGGCC	24
undef	miR1852	osa-miR1852	ATATGTAGATTCAGATTATGCTGGT	25
undef	miR9479-3p	sly-miR9479-3p	GAGAATGTAGAGGTGTGGAGCTC	23
undef	miR8011a-5p	stu-miR8011a-5p	TTTGTAGGTTCTTATTTGTTTT	22
undef	miR8751b	gra-miR8751b	ATGAAATTGTAGAAATGATAAGCT	24
undef	miR5535	osa-miR5535	TCTGTCGTGATTGAATTTCTCATC	24
undef	miR7765-3p	bdi-miR7765-3p	TTACGAGAAGTTGGAGTAGAAATC	24
undef	miR8155	cpa-miR8155	CCTGGAACCTGGCTCTGATACCA	23
undef	miR3439-3p	aly-miR3439-3p	CTCTGTTTTTCTGAAATCCCAAAA	24
undef	miR7760-5p	bdi-miR7760-5p	AGCGGACGAGAACTGTAGCAAGAG	24
undef	miR6170	hbr-miR6170	CAAGAGACAAAAGAGAGGGAATT	23
undef	miR2662	mtr-miR2662	AGAGTAAGAATGATGAACCGAGAT	24
undef	miR8571	atr-miR8571	TTTCTATCGTCAAATATCAGCCT	23
undef	miR3705	pab-miR3705	GTAGTGGTTAGCACTCTGGAC	21
undef	miR5538	osa-miR5538	CTACTGAACTCAATCACTTGCT	22
undef	miR9748	gma-miR9748	GAAAAGGAAGTGATCGAGCGATGAC	25
undef	miR9558-5p	bra-miR9558-5p	AGAAAATGTCTGGCTGCAAC	20
undef	miR8000	stu-miR8000	ACACCGAATAGAACTGAACCAAGA	24
undef	miR5139	rgl-miR5139	AACCTGGCTCTGATACCA	18
undef	miR9559-3p	bra-miR9559-3p	ACAACGAACGAGAACTCCAAATAC	24
undef	miR9477-5p	sly-miR9477-5p	TTATCTGTGTTCCTCTTTTCCACC	24
undef	miR5578	rgl-miR5578	GCATGTGGCTGTGGCAGACAAGC	23
undef	miR7779-3p	bdi-miR7779-3p	TTCTCAATCGTAGACCATCCATAG	24
undef	miR3512	ahy-miR3512	GCAAGTGATGACAAAATAGAC	21
undef	miR1873	osa-miR1873	TAACATGGTATGAGAGTTCGGAAG	24
undef	miR5255	mtr-miR5255	ATGACTTGACTAGAATGACATGGG	24
undef	miR6454	ptc-miR6454	CTTGTAACCTGAGTGGGGGC	20
undef	miR8640	gra-miR8640	ACTGAACAGTGCTACTGAAAACT	23
undef	miR8561.1	atr-miR8561.1	ATGACATTGATTGTGGCCACAACT	24
undef	miR6464	ptc-miR6464	AGAGTTGCATTGTTGGATATATAT	24
undef	miR5029	ath-miR5029	AATCGAGATAGAACACTGGAACA	23
undef	miR8725	gra-miR8725	ACTGACTGAGAGACAAACCAAGCT	24
undef	miR894	ppt-miR894	TTTCACGTCGGGTTCACCA	19
undef	miR6257	ppe-miR6257	TCTCAACTGTCTGGATTAGAGCCT	24
undef	miR5717	bra-miR5717	TTTGGATTGTTTGCAGCTTGGGCC	24
undef	miR5072	osa-miR5072	ATCCCCAGTGGAGTCGCCA	19
undef	miR7545	lja-miR7545	TTGAAGAAATTAGAGTGCT	19
undef	miR5658	ath-miR5658	ACTGATGAATGATGAATGATGAAT	24
undef	miR9470-3p	sly-miR9470-3p	TTTGGCTTGATGGATTTGTAAC	22
undef	miR5212-3p	mtr-miR5212-3p	CCCGGAAATAGAACCCAGC	19
undef	miR7811	rgl-miR7811	AGAATGGAGAACAGATATGAAGAC	24
undef	miR6444	ptc-miR6444	ATAGAAAATTATGTAGATTATGAT	24
undef	miR5077	osa-miR5077	TTCACGTCGGGTTCACCA	18
undef	miR8592	atr-miR8592	ATACTAATGAACTCGATCCCGCTT	24
undef	miR1886.1	ath-miR1886.1	AGAGAGGAAGGTTGTAGATGAAATC	25
undef	miR8772	gra-miR8772	TTGGACTGTGGCACATGAGTAA	22
undef	miR8773	gra-miR8773	AATTGGATGAACGGTACGCTTACT	24
undef	miR9738	gma-miR9738	AGAATACAGATGTGGAACTCGTTC	24
undef	miR8561.2	atr-miR8561.2	AAGTGTCGAACTTAATTATGAGCCT	25
undef	miR8042	stu-miR8042	TTAGACTGAGAGTGCTGTAATTCT	24
undef	miR8154	cpa-miR8154	AGACGGAGGAGATCGATGAGGAGA	24
undef	miR1113	smo-miR1113	TGACAGTCATAGACGTAGGCCT	22
undef	miR4403	gma-miR4403	ACGACACGAACGACGACCCGGACG	24
undef	miR7731-3p	bdi-miR7731-3p	GGTTAGCACTCTGGACTTTGAATC	24
undef	miR3634-3p	vvi-miR3634-3p	TTGTTCCGAACTCGACTCATGCCT	24
undef	miR2631	mtr-miR2631	TGACACTGACACTTGCACACT	21
undef	miR8175	ath-miR8175	CGATCCCCGGCAACGGCGCCA	21
undef	miR8718	gra-miR8718	ATTTTTGGAAGAATTCTGCTC	21
undef	miR9733	gma-miR9733	TAACAGACTTGACTCTAACAGACT	24
undef	miR9756	gma-miR9756	ATGAGAACCTTTGATCAAAACAGG	24
undef	miR3510	ahy-miR3510	ATTAACCATCTTGAGAGTCACTGA	24
undef	miR7497	ghr-miR7497	ACATGTGGACGTAATATGGGACCT	24
undef	miR5083	osa-miR5083	AGACTACAATTATCTGATC	19
undef	miR5509	osa-miR5509	TAGATCATTTTCCGTGGCATG	21
undef	miR5813	osa-miR5813	AACAGCCTCTGGTCGATGGA	20
undef	miR8612	atr-miR8612	TACCCCGTCGATGAAATTTGCA	22
undef	miR8143	cpa-miR8143	GAGAGATAGTGGACATAGGTA	21
undef	miR7995	stu-miR7995	TACCCGTAGATCAAGTTGGACCTT	24
undef	miR7824	ptc-miR7824	TCTGAGAACAAGTTATTCGGACC	23
undef	miR8707	gra-miR8707	AATAACAACTCTTGAATAATCAGT	24
undef	miR5142	rgl-miR5142	AAATTGATTGTATGAGTGAT	20
undef	miR472a	ptc-miR472a	TTCCCTACTCCACCCATGCC	20
undef	miR8150	cpa-miR8150	AAAACCTGAGCGACTGTATGAGCT	24
undef	miR7528	lja-miR7528	CCAAAATGCTAATCTGAGGCTT	22
undef	miR6285	ppe-miR6285	AGAGAATGTTTGAATTAGGGACCT	24
undef	miR2199	mtr-miR2199	TGATAACTCGACGGATCGC	19
undef	miR5059	bdi-miR5059	TCCTGGGCAGCAACACCA	18
undef	miR415	ath-miR415	AACAGAGCAGAACATGAACATGCC	24
undef	miR8685	gra-miR8685	AACGGCACTCAAAGATTATCTCTC	24
undef	miR6262	ppe-miR6262	TTATTTGAGAAAGTTAGATTGT	22
undef	miR5081	osa-miR5081	TATTTGTAGCAACACCTTGAGAGT	24
undef	miR6232b-5p	sbi-miR6232b-5p	TATTTTGGACAGTATGTAATTTGC	24
undef	miR9484	bdi-miR9484	TAGGCAAGGGAAGTCGGC	18
undef	miR6261	ppe-miR6261	AAGAGATATGATGGTAGAAGCACT	24
undef	miR5054	bdi-miR5054	TCCCCACAGACGGCGCCA	18
undef	miR8676	gra-miR8676	ATACGGTTGACTGTTAAATTTGAC	24
undef	miR8153	cpa-miR8153	TGCACTGTAGATCCGTCTGGACC	23
undef	miR9476-3p	sly-miR9476-3p	AAAAAGAATGCAGAATCTAGAACC	24
undef	miR5817	osa-miR5817	ATCGAATTTGAGTAGAAATAGGTT	24
undef	miR5227	mtr-miR5227	ATGAACGAGAACAAGATTGATAAA	24
undef	miR6104	cca-miR6104	ATAGACACAAGAACAAATAAGACT	24
undef	miR2864.2	osa-miR2864.2	TATGTTTTGATTGATGGGTA	20
undef	miR776	ath-miR776	TCTGAATTTCTTCTTTGATGTT	22
undef	miR2916	peu-miR2916	GTTGGGGGCTCGAAGACGATCAGAT	25
undef	miR6478	ptc-miR6478	CCGACCTTAGCTCAGTTGGCAG	22
undef	miR5809	osa-miR5809	TCGTGCCGGCGACGCATC	18
undef	miR8590	atr-miR8590	TTCCATGATTTGTAGAAAAAAGAA	24
undef	miR171	pta-miR171	TTGAGCCGCGTCAATATCTCC	21
undef	miR5837.1	osa-miR5837.1	AGGTTGGAATGACTTATGAGCT	22
undef	miR1032	ppt-miR1032	AGTGTAGATCTGCCTGAAATTGGG	24
undef	miR1044-3p	ppt-miR1044-3p	TTGTAGGTTCTTATTTGTTTTT	22
undef	miR8596	atr-miR8596	AATGGATCCCAAGCTCTAAAAAGT	24
undef	miR7539	lja-miR7539	CGAGGAGATGAGAGCGACGAAG	22
undef	miR5176-3p	bdi-miR5176-3p	TGTTGATTGATTGGCAGATAGAAT	24
undef	miR6186	hvu-miR6186	CGAGAGAAGAGAACGCGAGAGAGA	24
undef	miR7782-3p	bdi-miR7782-3p	ACCGGGCTCTGATACCAATGTTGG	24
undef	miR9759	gma-miR9759	ATATCAAGGCATGTAGAATTTAAT	24
undef	miR6138	pgi-miR6138	ACTTTATGGATTGAGGAATGAGAA	24
undef	miR8023	stu-miR8023	TTAGGACAACCTTTCTTGGCAACC	24
undef	miR7714-5p	bdi-miR7714-5p	ATTTGTCGAGATCAATTATTACTT	24
undef	miR5508	osa-miR5508	TAGAATCGTGATACTGGTGTGG	22
