# Supplementary material for: Genome-wide identification of miRNAs and their targets during early somatic embryogenesis in Dimocarpus longan Lour
Source: Sci Rep. 2020 Mar 13;10:4626. doi: 10.1038/s41598-020-60946-y (PMC7069941; doi:10.1038/s41598-020-60946-y)
Supplement: Supplementary file 4 — Supplementary Data4. [file 41598_2020_60946_MOESM4_ESM.xls]

## Sheet: Table S3
Table S4 Species distribution of miRNA with different lengths in NEC and the early stages of somatic embryogenesis in longan
NEC-22nt specific (8)	EC-22nt specific (5)	ICpEC-22nt specific (3)	GE-22nt specific (2)	5 common elements in "NEC", "EC", "ICpEC" and "GE"-22nt	3 common elements in "EC", "ICpEC" and "GE"-22nt
miR1448	miR1044-3p	miR1113	miR393a-3p	miR2118a-3p	miR2600e
miR393h	miR168a-3p	miR8612	miR5021	miR3954	miR482a
miR482	miR168a-5p	miR8772		miR6478	miR6262
miR482d-3p	miR2621			miR776
miR530	miR5837.1			miR8011a-5p
miR5538
miR5674a
miR7539
NEC-20nt specific(7)	EC-20nt specific(5)	ICpEC-20nt specific(1)	GE-20nt specific (0)	2 common elements in "NEC", "EC", "ICpEC" and "GE"-20nt	3 common elements in "EC", "ICpEC" and "GE"-20nt
miR2864.2 miR157d miR5142 miR9558-5p miR472a miR3434-5p miR5225-5p	miR5183	miR6454		miR9657b-5p	miR156a-5p
				miR319a-3p	miR394a
					miR7696a-3p
NEC-19nt specific (4)	EC-19nt specific (2)	ICpEC-19nt specific (0)	GE-19nt specific (1)	3 common elements in "NEC", "EC", "ICpEC" and "GE"-19nt	0 common elements in "EC", "ICpEC" and "GE"-19nt
miR7767-5p	miR7545		miR169q	miR894
miR5540	miR5212-3p			miR3932b-5p
miR5181c-3p				miR2199
miR3630-3p
