# Supplementary material for: Genome-wide identification of miRNAs and their targets during early somatic embryogenesis in Dimocarpus longan Lour
Source: Sci Rep. 2020 Mar 13;10:4626. doi: 10.1038/s41598-020-60946-y (PMC7069941; doi:10.1038/s41598-020-60946-y)
Supplement: Supplementary file 5 — Supplementary Data5. [file 41598_2020_60946_MOESM5_ESM.xls]

## Sheet: EC-miReap
Table S5 Detailed information of identified novel miRNAs of EC mapped to Longan genome.
Id	location	mfe	Id(5p)	Id(3p)	count	count(5p)	count(3p)	seq	struct	seq(5p)	seq(3p)
EC-m0001	scaffold1000:38287:38493:-	-31.8	EC-m0001-5p	-	5	5	-	ACTTTTTTTAAGTGAATGACTTTTGTAGAATTCATAAATTTTAGTTGTCTTTTATAGACTTTAAAAATTATAAATGATTTTTATAGACTTTTATATAATTCATTCAAAAGACTTTCGTAAATATTAACAGATTTTCATTAACTTTTATAGAATTTTAATTTAAAGATTTTCATGGAATTCTATTGATATTATACACTTTAAAAAATT	..((((((.(((((.((((..((.(((((((((((((.((((((..((((.....)))).)))))).)))).(((((.((.(((((....))))).)).)))))............(((((..((((..........))))..)))))((((((((......))))))))....))))))))).))..)))).))))).))))))..	AGTGAATGACTTTTGTAGAATT	-
EC-m0002	scaffold1032:38788:38933:+	-21	EC-m0002-5p	-	10	10	-	TAACATTTAATTATCGAGGTCAGTTGTTGAATTAAAAAATAAAATTGCTAATTTCAATAATCCCAAATTTATATATATTCATTGTCGACGTTAGGAATTAGCTGATCGAGATTCATTTTTGGGCCCAAGCTACAGTTTCATGTTGT	.........(((((.(((((.(((.(((..(((....)))..))).))).))))).)))))........................((((((..((((((((((..((((((.....)))))).....)))))..))))))))))).	TTATCGAGGTCAGTTGTTGAATT	-
EC-m0003	scaffold103:363193:363317:+	-26.4	EC-m0003-5p	-	30	29	-	TACTCATTCCAATTACCAGACTCGAAGAGCCCAGTATTGTTATTTATTGTCACTACCTCCTTGTGTCAGGATTGGGTAATTTGCGCGCCTGCTGCCTTCCTTGGATGTGGTAGTTGTTTTTCAGG	.........(((((((((.(((.((((.((.(((((........))))).(((.........))).((((..((.(((...))).))))))..))))))...)).).))))))))).........	AATTACCAGACTCGAAGAGC	-
EC-m0004	scaffold1066:50952:51060:+	-49.4	EC-m0004-5p	EC-m0004-3p	16	7	8	TGCGTAGCTTCCTACTGGTTTGCGCTCGAAACTTTTAGGATCATTGAGAAGTTCCTTAACCAAACTAGTAGAAAAAAACTTTCGAGCGCAAATTAATAGGAAGCTACGT	.(((((((((((((.((((((((((((((((((.((((.....(((((......))))).....)))).))........)))))))))))))))).)))))))))))))	ACTGGTTTGCGCTCGAAACTT	CTTTCGAGCGCAAATTAATAG
EC-m0005	scaffold106:17860:18202:-	-59.9	-	EC-m0005-3p	92	-	90	AATAGTTCTAATAGTAATAGGCAACTCAAGTACTATTTATCTAATGAACTAATCGTGATAAAATTCAGTGACCCATAATTTAATTTGTCTATGTTTAGAAGTCGTTATCTAATATTGTCATCTTGAGGCGGCAATTCATGTTAGTATATTGTATTCGTTTAATTTTTAGTAAACTAAACACATGGTTTGTTTAAATAATAGTGTTAAAATTTAAATATGAATTCACTAAATTAATTTCTAATTGGTATTATATTAACAATTTATGAACTAAATATTCATATATTATCATTTTTAAAGATGATAATTTTATGTAGTTGGGTTTGTTGGCACTGTTGGTAAATGT	.......((((((((....((((((((((.(((..((((((..((((.....)))))))))).(((((((((........((((...((((....))))....)))).........)))))..))))..(((((.((((((((((.(((((...............))))).))))...)))))).))))).......(((((....((((((....)))))))))))...........(((((.((......)).)))))((((((.......)))))).((((((((((....)))))))))).....))).))))).)))))...)))))))).......	-	AGTTGGGTTTGTTGGCACTGT
EC-m0006	scaffold1070:118068:118418:+	-58	EC-m0006-5p	EC-m0006-3p	10	7	2	GTGCATCCTACGTGGCATAAATATGGATTGATAACACTTAAGTTTAAAAAGGTTTTCCAATGCTATTTTATTCATTTCAATGACAAATAGTCAAACAATAAATATTATTAAAGTAAATTACCATAAAATATTATTTAATGAAAATATCAATCATTTATTACTGACATAATTGTCTAAGAGACTTTCTAGAAATAAACATTGAGGTTGATAGCCTCTATTTTCTTTTTTACCATGCCAGCTTGATAGTGATTATGAAAATTTGCATTGGAGAGATTAATTTTAACCCTCTATCAATTTATCCTATGTGGCACTCTATTTTTTCACAATTCATACTTGTATTAGAGATGCTCT	..((((((((.(((.((((...(((((((((((....(((((.((((.....(((((((((((..(((((((((((((((((((.....))))..((.((((((.((((.................)))).)))))).))......................((((....))))............((((((..((.((.((((((...)))))).)).))..))))))..........)))).)))))..))))))....))))))))))).)))).))))).....)))))))))))....)))).)))...........((((.......))))..))).)))))...	CGTGGCATAAATATGGATTGATA	TCAATTTATCCTATGTGGCACTCT
EC-m0007	scaffold1075:26504:26711:+	-39.6	EC-m0007-5p	-	7	7	-	AGTCAAAGAGCTCTTTCGTCAAAATAGGTGGGCGCACATGGGGGATGCATTTTATGGATTACTTTTGCATTTTGTTAAAACTAGAAATCAATAACTTGCATGCATCACTTTTGCAACTTTTATGACCTCCATTTAAAAACTTGTATTATCACATTTTTGTGACGTAAATATCTTTGTAAAGTTTCCTATGATATGAAAGACTTTGTTC	...(((((...((((((((....(((((.((((....(((((((.((((..((((.((((.((...................)).)))).))))..))))((((.......))))..........)))))))................(((((....)))))..................)))))))))...)))))))))))))...	CTCTTTCGTCAAAATAGGTGGGC	-
EC-m0008	scaffold1077:92178:92296:+	-33.3	EC-m0008-5p	-	7	7	-	ACCTATCTCAAGTTTGTCCGTGAATCTAATCAAACTCGTTTGTTTTCGTCAAACAAAAGAAAACTATTCAGTCCTAGTTTTGGTTTACATTAGATTCACGCACAAACTCGTGATCTGTC	((..(((.(.(((((((.((((((((((((.(((((..(((((((.....)))))))..(((((((........))))))))))))..)))))))))))).))))))).).)))..)).	AGTTTGTCCGTGAATCTAATC	-
EC-m0009	scaffold108:364397:364549:+	-38.3	-	EC-m0009-3p	5	-	5	AGGTTCATCATATCACATTAGAAGAGTATCCCCACCCAGTTTTTACAATGTATATCCTTGTTTATGACAGGAAGGGGTGGAGAGGCTGCTGTTTGTGGGCATCTGCCGTGTTCTTTTCAATTTTAACATATTCTTCTGAGATGTGCATATCGT	........((((((...((((((((((((((((..((.(((...((((.(.....).))))....))).))..))))(((((((.((((.....)))).).))).)))...................))))))))))))))))))........	-	TAACATATTCTTCTGAGATG
EC-m0010	scaffold1106:1590:1797:+	-77.1	EC-m0010-5p	-	55	54	-	ATCTGGGCCGTCGATTATGGAACGGAATTGCTTCGATTATAAACCCTAAACTGAACTCCAAATCAGTAGACAGATGACCTGAGCGTCAATGGCTGCAGCGATTCCAGAGGACGTAATCATCGAAATACTCTGCAGACTTCCGGTGAAGACTCTGCTCCGCTTCAGGTGCGTGTCAAAGAAATTCCGTTCCATAATCGACGACCTAGCT	..(((((.(((((((((((((((((((((.(((................(((((........))))).((((....(((((((((..(((.((....)).))).(((((..................)))))((((((((....))))..))))...))).))))))...)))).))).))))))))))))))))))))).)))))..	TCGATTATGGAACGGAATTGC	-
EC-m0011	scaffold110:373122:373258:-	-48.6	-	EC-m0011-3p	8	-	8	TGGGAATCCAAATTTTTAGGCTAAGAATCTCAACTTTCGGGTTGGATTTCGCAACCTGTAAGTTGCAATTCTTAACTTTTATGTTGAGAATTCAAACCTCCAAGTTGGGAATCTTAGACTTGTGATTTGAGAATCTC	.((((.((((((((..((((((((((.(((((((((.(((((((.......)))))))...(((..((((((((((......))))))))))..)))....))))))))).)))))).)))).)))))).)).))))	-	TTGGGAATCTTAGACTTGTGATT
EC-m0012	scaffold111:562881:563044:+	-52.3	EC-m0012-5p	-	20	20	-	CTCCCCTACCTCTCGAACTCAAGACTAGGGACCTATAGTCTTAGTTCATTCAATGTGAGTACTAATTGAACTAGTAGCTTAGTTGGTCCACACCTTACTTCCCAATTATACTTAAACCCTTAGGTTTTGGGTTTGAGAGGTGATAGAAAATCCCTAGAGGGAGG	(((((.((((((((((((((((((((((((..........((((((((..................)))))))).((..(((((((...............)))))))..))....))))..)))))))))))))))))))).(((.......)))..))))).	TCTCGAACTCAAGACTAGGGACC	-
EC-m0013	scaffold1177:13625:13732:+	-21.4	-	EC-m0013-3p	5	-	5	TGTCTATCACTAACAACAGGAAGGGAATATGTTAGTCAGTTTAGTTCTGTGTGTCGTCTATGCATGTATAGGATATATTATTAGCTAGTTTCCACCTGAGCGAGGAAA	..(((.((.((.....((((..((((((..((((((.(((...(((((((((((.......))))..)))))))..)))))))))..)))))).)))))).)))))..	-	TATTATTAGCTAGTTTCCACCTG
EC-m0014	scaffold117:720426:720509:+	-31.7	-	EC-m0014-3p	14	-	14	TCACAGATTCGTTATCAATTTTTCAGTGACTAAAAAATCGTTATCGATTTTTTAGTCTCTGAAAACCTGGTATCGGTTTTTCAG	....(((.(((.(((((..(((((((.(((((((((((((....))))))))))))).)))))))..))))).))).)))....	-	TTAGTCTCTGAAAACCTGGTATC
EC-m0015	scaffold117:224141:224406:-	-67	EC-m0015-5p	-	41	41	-	TAAGTCAACAGTGTATGAGGACTTGCTGACCCAGGTTGACTCCAGCTAGATTCATCTATCTCTGTGTTTGTGTCCCTAACACTATAGGGCCATAATTGCCATTATATTAGTGATTTTATACTTACAGAGAGATTTATGTTTTGTTAAAAATAATTGTAACATTGATCAAGGTATCCATTGAAAGCTGTTAAGGTTATGCACACTGTGGCATTAAGGACTGAGTCAAGTCTACCTGTTAGCATCAGTCCTCCAATTCAGTTTGCTGC	..(((.(((.(.((..((((((((((((((..((((.((((.......(((((((((((((((.(((..((((......(((((((((((.......))).)))...))))).....))))..))).))))))..(((((.........((((((.(((((.(..((((((...)).))))..).))))).)))))).........)))))...))).)))))).)))).)))))))))))..)))))))..)).).))).)))..	GTGTATGAGGACTTGCTGACC	-
EC-m0016	scaffold119:377173:377358:+	-42.6	EC-m0016-5p	-	10	9	-	AAGGCTTAACGATCTGTATGACATTTATGACCTGTAGTCTTAGGAAAAATTTATTGAGAAGAGTTTTATAGGGATGGTCCATATGTAGCGACCTAACCGCTTTCTTTCATGTGTAGATGTCTTCAGGTCATAGACGCCAATAATACAGAGTAGGAGACGATGATATTCCTAGTTCGGAATAGCATA	....(((.....((((((((.(.(((((((((((.......((((...((((((((((((((((......((...(((((.......).))))...))))))).)))))...)))))).))))))))))))))).).))....))))))....)))...(((.((((((......)))))).))).	GATCTGTATGACATTTATGACCT	-
EC-m0017	scaffold11:5195:5260:+	-41.8	EC-m0017-5p	-	23	23	-	CGGATCTGGTTTCCGTGGAAACTAGATCGACGACCATCGATGTGGTTTCCATGGAAAGCAGATCGC	..((((((.(((((((((((((((.(((((......))))).))))))))))))))).))))))..	TTCCGTGGAAACTAGATCGAC	-
EC-m0018	scaffold11:804426:804774:-	-67.6	EC-m0018-5p	-	7	6	-	GTATATCTTACGTGGCATAAATATGGATTGATAAAAATTCAAGTCTACAAAGACTCTTCAATGCTATTCTATTCATTTCAATGATAAATAGTCAAACAATAATATATCATTAAAGTAAATTATCATAAAATATTATTTGATAGAAGTCTTAATCATTTATTGCTGACATGACTGTCTAAGAGACTCTCTAGAAATAGACATTAAGGTTAACAGTCTCTATTTTCTTTTTTGCTATGTCAGTTTGATAGTGGTTATGGAAGTTTACATTGCAGAGGTTAATAACTCTCTTTCAATTTATTTTACGTGATACTCTATTTTTTCAAAATTCATATTTGCATCGGAGATGTTC	..(((((((.((..(((..((((((((((...((((((...(((((....))))).......((((((....((((....))))..))))))............(((((((((((((((((((((............))))).......((((((((....(((((((((...((..((((((........(((((((.(((.........))).)))))))))))))..))))))))))).....))))))))((((((..........((((........)))))))))))))))))))).))))))....))))))....)))))))))))))..)))))))))..	CGTGGCATAAATATGGATTGATA	-
EC-m0019	scaffold1206:93847:93980:-	-32.2	-	EC-m0019-3p	7	-	7	AGAGGGGCCTGCAGGAATGCATTATGGAGAAAAAGTGAGATTGCAATTCTGGTGGTCTTCGTCGTCTGAGTCAAGGGCCCCACATATGCGACAAGAAAAATGACCAGGAGTGTCCAGATCCATTAGGTCTTGTG	...((((((((((....))))............((((.(((((((.(((((((.(((((.(((((.((.((...((...)))).)).)))))))))....).))))))).)))...)))))))).))))))...	-	CCAGGAGTGTCCAGATCCATT
EC-m0020	scaffold120:98891:99217:-	-84.8	EC-m0020-5p	-	5	5	-	TTTGCTTTGGTTGTGTGATTGTAATCTTGGGCCAAACGAACCAGTAGTTGACAAGATTTTTAACGTCAACATTTTGGTACTAAATGAATGACCCAAACTGTAATTTTTTATTTTCAGTTTCCAGCAGCTATGGTAGGAGAAAGAACTGGGAGTTTCGGTGCAGCAACTAATCGGCCTGAACGGTAAACAGAGTAACAACCTGCCACGTCCCATGCCTTAGCAGATGGAGCTACTGAAGGAGAAACCCTTCTAGCCCCTCCTTAGCTAGCTCTAGCAGTTTCAGGAGTTTGGAGGGCTTCAGGAATTGCACTAGCGGTAGAAAGCGCT	..((((((.....(((...((((((((((((((...((((((((..((((((............))))))...))))..................(((((.((........)).)))))((((...((((.((((...........(((((....((..((((..(((.....(((.....)))......)))......))))..))))))))))).))))...))))((((..(((((......)))))))))..(((((.((((.((....))))))..)))))))))...))).))))).))))))...)))....))))))..	TTGTGTGATTGTAATCTTGGGCC	-
EC-m0021	scaffold121:439483:439626:+	-114.2	-	EC-m0021-3p	5	-	5	TTTAACAGTAAAATCATATCTGACAAACCAATCTTTGAGACGTAATAATAATGGAGTAGGGGGAATCTTATTATTGAAGATTCCCCCTACTCCATTATTATTACGTCTCAAAGATTGGTTTGTCAGATATGATTTTACTGTTAA	.((((((((((((((((((((((((((((((((((((((((((((((((((((((((((((((((((((.......))))))))))))))))))))))))))))))))))))))))))))))))))))))))))))))))))))	-	AGATTGGTTTGTCAGATATGATT
EC-m0022	scaffold121:439484:439627:-	-113.7	-	EC-m0022-3p	5	-	5	TTTAACAGTAAAATCATATCTGACAAACCAATCTTTGAGACGTAATAATAATGGAGTAGGGGGAATCTTCAATAATAAGATTCCCCCTACTCCATTATTATTACGTCTCAAAGATTGGTTTGTCAGATATGATTTTACTGTTAA	.((((((((((((((((((((((((((((((((((((((((((((((((((((((((((((((((((((.......))))))))))))))))))))))))))))))))))))))))))))))))))))))))))))))))))))	-	AGATTGGTTTGTCAGATATGATT
EC-m0023	scaffold121:456412:456497:-	-45.8	-	EC-m0023-3p	24	-	24	CCAGCAAAAGAGAGCCAACGATCTTCATCACGTGAAGACCAATTCTGGTCTCCATGCGATGGAGATCGTTAGGTCTCATTTGTCGA	...(((((.((((.(.(((((((((((((.((((.((((((....)))))).)))).))))))))))))).).)))).)))))...	-	TGCGATGGAGATCGTTAGGTCT
EC-m0024	scaffold123:119848:120203:+	-140.2	EC-m0024-5p	EC-m0024-3p	394	67	310	CCAGTGAATCGGATCGTCTTCCTCTCTGTCCGTGGGCTTGTCCTGAGTTGGAGATCAAAATAAAGTAGTAAATAACAAAGTAGAATCACATGGGTCATGTCTTTGGCAAAGGTTGAGCAGAGTGGGGACTGTCCTTCTTTGATAACTCTGCGTGACCGAGTAAACACGAGTGCTTGCTTTTGTATTTGCTGTGGACTGGTCCATTTGCATGTGTGAGTGTGGTAAAGTGAACAATCTCTGAAGGGGGTTGGGGTCTGCTAGATTGCCCTACGAAGATGGTGCACCTCAGCGGATTTGGACTATCTTTACTCATATGCAAGCCCATAGACAGGGAGGAGGACGGATCCCATTCACTG	.((((((((.((((((((((((((((((((.((((((((((..(((((.((((((.............................(((((((....(((((...(((....(((((.((((((((((((...)))))........))))))).))))).(((..((((((((((........))))))).)))..)))...)))...))))).....)))))))........((((((((...))))))))(((((((((.((.(((((.........)).)))..))))))))))).....)))))))))))...)))))))))).))))))))))))))).))))).))))))))	TCGTCTTCCTCTCTGTCCGT	AGACAGGGAGGAGGACGGATC
EC-m0025	scaffold129:397445:397547:+	-39.2	-	EC-m0025-3p	19	-	19	GCAACACAAACGTAGGTGAAAGATGCAACCAAATCTTATATTGTAACAATACGTTCACTAATATATATGATTTGGCTGTATCTTTCATCCACTCTTGTGTTTG	..(((((((..((.(((((((((((((.(((((((.(((((((((((.....))).)).))))))...))))))).))))))))))))).))..)))))))..	-	TGGCTGTATCTTTCATCCACT
EC-m0026	scaffold132:70053:70290:-	-88.2	EC-m0026-5p	-	6	5	-	GTGAGAAGGCAGTGCTGCTGCTGTCGTTGTCCTCAATTGCTGCCATGGTCTGGTAAGTGTGCTGGTGCTAACCAGGTGTTGTCCACTGCCGTGAGGTTGCTGTCATCACCGAGAGCAAGGAAGACAGTTGCTGGCGTGAGGAGGTCGTGCACCAGCTGCTGTCACCGTCCCCAAGTGCTGCTGCAAGTGTCACCGGTGGAGGGAGCTGCTGGCGTGAGGTAGAGCTGCTGCCGTCGCT	((((...(((((((((.(((((..(((((.........((.((((((((.((((((.....(((((....)))))...))).)))..))))))...(((((.((......)).)))))....((((((.(((((.(((.(.....).))).))))).)))))).((.(((((..(((.((((...)))).))).)).))).)).)).)))))))...)))))))).)))))).)))).	AGTGCTGCTGCTGTCGTTGTCCT	-
EC-m0027	scaffold133:336544:336681:-	-25.3	-	EC-m0027-3p	9	-	9	AAGTGTAACTGAAATTTGTGTTTATTCGCTTTCTGAATGAAAGTTTTATTTAAAATTAAAAGTTGTCAAAAGTATGAAATTTTTAGTAAATAATAAAATTTAAAAGGGCCCGAGTAAACCTAAACATTGGTAGGTAGG	.......(((((..((((.(((((((((..((((......((((((((((....((((((((((.(((......)))))))))))))....))))))))))...))))..))))))))).))))..))))).......	-	GCCCGAGTAAACCTAAACATT
EC-m0028	scaffold133:452874:452959:-	-28.6	EC-m0028-5p	-	360	356	-	ATCAAGTAATTCTTGAGACGATGAACTTGCTGCGAATGATATTCATTTTGTAGCGATGGTCTTGTCTCGAATAATATCACTTGGTG	(((((((.(((.(((((((((.((.((((((((((((((...))).)))))))))).).)))))))))))..)))...))))))).	TCTTGAGACGATGAACTTGCT	-
EC-m0029	scaffold135:804460:804608:+	-26.5	-	EC-m0029-3p	19	-	19	CCGAATGTATAAGCTCTAGTGGTTCTTTGGCTTTATTACCTTTTGTCTTAAAAGGCCTCTTAGTCATTTTACCTTATGTTGACGTCTAAAACTGGTTCAGTCAACTTGCTAGTTCGTACAAGCCCAAGACTGTAGATCTGTAAAAGATA	.......((((.(.((((..(((.(((.(((((.....(((((((...))))))).......((((.............))))......(((((((..((....)).))))))).....))))).)))))).)))).))))).......	-	CAAGCCCAAGACTGTAGATCT
EC-m0030	scaffold1377:68897:69022:-	-85.1	EC-m0030-5p	-	10	10	-	GTCTCTCCGGAATCTCGAACCTGGTGCCTGAGGGCTTAACATCAAATTTTAGCTTAATTGGTATCAGAGTAGCAATGAATTTGGTGTTAAGCCCTCAGGCACCAGGTTTGAGACTTCGAGGAGGCG	((((((.((((.(((((((((((((((((((((((((((((((((((((..(((...(((....)))...)))...))))))))))))))))))))))))))))))))))))).)))).)))))).	AATCTCGAACCTGGTGCCTG	-
EC-m0031	scaffold138:672711:673006:-	-53.7	-	EC-m0031-3p	6	-	5	GATCCTTTGTAGAGAGTGAATTTTCGGGAATGAGAATCCTAGAGAGACAGATAAGTAACAAGAGTCTTCTTAACAACTAATTAATAAAAGAAATTAGATGTTCGAAAGAATAAAGAAAGATGTGCAATAATGCATTCCAAAATACATATGTGAATAAGGATTCTCTACCATCCTTTTTTTTGTTAATCTTTTGATAATCTAATGACACATCAGCATTTGAAAAAATGAATGATCAAGATTGATAGATTTTTCTCTCTCATACATTACTCAAACTTAAATTGTTCTCATAAAAAGAT	.....(((((.(((((..(((((..((...(((((((....((((((..((.((((......((((((........................(((((((..(((((((((((((((((((.(((((....))))))).....(((....)))....(((((........))))))))))))))...))))))))..))))))).....((((.(((((....)))))..)))).)))))).....)))).))))))))....))).))))..)).))))).)))))))))).....	-	TTACTCAAACTTAAATTGTTCTC
EC-m0032	scaffold139:759965:760051:-	-25.8	-	EC-m0032-3p	6	-	5	TTAACGAGGTTGTTTTCGGGCTCAAGCTGCAGTTTCGTGTGATCAATGGATTGCATGCAATGTAGAAAGAACGAGAAGAAGAGGTTA	.((((....((.((((((..((....(((((....(((((((((....)))))))))...)))))..))..)))))).))...))))	-	ATGCAATGTAGAAAGAACGAGAA
EC-m0033	scaffold13:753030:753188:-	-35	-	EC-m0033-3p	22	-	21	AGGAATATGTGAGTCAGTTCAGTCTATCTGTTGTCTATGCATATATGGGGTATATTATTAGCTGGTTTTCACCTGAGTGAGGAAAAATGTCATTCTGTAGCAAGGCAAAATTCCGTTGCGTAAAACCGGATAGATGGCTTGAACGAGGAAAAAATTTCG	.(((((.......((.((((((.(((((((((...((((((...(((((((......((.((((..........((((((.(.....).))))))..))))))......)))))))))))))......))))))))).)))))))).......))))).	-	CGGATAGATGGCTTGAACGAGGA
EC-m0034	scaffold140:110346:110685:+	-33.4	EC-m0034-5p	EC-m0034-3p	6	5	1	AAATCTTTATTAAAACTCTGCACGCTTAACAATTTAACAAATTCAATAAACCATTTTATAAAACATATAGATTACTAGAATAGTCATACAACATTTAATTTCTTATATCAAGTCATGTCATTTTCAAAACAAGGTAAATCTCATCCTCTAATCATATACCCGATGGCCTATAATTTCAGTAAATTATTTTGAATAAGAAAACAACATTTGGCACACCGTGACCCTGATAGTCATACCAGAAACTACCCTGCACAGTAACCCCAACATAAAGTCATATCATATGAATAATTATTGACAACATCACATAATAACTAAGACGGTGGACTTTTACCTTATTTAA	..........(((((.(((((.((((((...(((........(((((((....................(((((......))))).............((((((((.(((((((((...............(((..........)))...............)))))..(((((((....))))))).)))))))))))).........((....))(((((.......)))))..(((........))).....................(((((...)))))....)))))))...........)))...)))).))))))).)))))..........	TAAAACTCTGCACGCTTAAC	TAAGACGGTGGACTTTTACC
EC-m0035	scaffold1468:7905:8010:+	-21.9	-	EC-m0035-3p	7	-	6	TTCTATCTAAGGTTTGAATAGCTTTGTCTAAGGAAACCGAATTGGTTCTCAAGAGATCTAGGTCCCTAGTTTGTTTAGGCACTGAAAATTCGAACAATATTTCTTT	...........((((((((..(..((((((((.((((.((.((((.(((....))).)))).))....)))).))))))))..)...))))))))...........	-	TTTAGGCACTGAAAATTCGAACA
EC-m0036	scaffold14:1381308:1381377:+	-58.2	EC-m0036-5p	EC-m0036-3p	9	7	1	GAAAACCTCCTCTGTTCACAGTGTAAGAACCAATTTTTGGTTCTTACACTGTGAACAGAGGAGGTTTTCC	(((((((((((((((((((((((((((((((((...))))))))))))))))))))))))))))))))).	TCTGTTCACAGTGTAAGAACC	TTCTTACACTGTGAACAGAGG
EC-m0037	scaffold14:1381266:1381376:-	-68.6	EC-m0037-5p	EC-m0037-3p	10	8	1	GAAAACCTCCTCTGTTCACAGTGTAAGAACCAAAAATTGGTTCTTACACTGTGAACAGAGGAGGTTTTCCATTGTTTTTGGTTCTTACACTGTGAACAGAGGAGGTTTTCC	((((((((((((((((((((((((((((((((((((((((..((..(.(((....))).)..))....)))..))))))))))))))))))))))))))))))))))))).	TCTGTTCACAGTGTAAGAACC	TTCTTACACTGTGAACAGAGG
EC-m0038	scaffold1509:64167:64390:-	-58.6	EC-m0038-5p	-	6	6	-	AACCCAAAGAAACTTGCTCTGTCGTGACGGAATTTCTCATAGTCACTAGAGCTTGGGAATGCTACCATGTGTAGTCTCTGAGGTGGGAAAAAAATCAGTAGATCTACACTATCTCACACATGCAAAGGGCGACTCACTGACTCAATCCCTCAGTTAGTAACTCTCCCAACCAACTTACCGTACACGATGGGGTATTTCGGCCGGATATACTAGGGATTAGGGTA	.((((...((((..((((((((((((((((...((((((...((....))...))))))......(((((((.......(((((((.......(((....))).....))))))))))))))....(((.((...(((((((.........)))))))...)).)))..........)))).))))))))))))))))..((..........)).....)))).	AACTTGCTCTGTCGTGACGGAA	-
EC-m0039	scaffold1532:47661:47756:-	-66.9	EC-m0039-5p	-	60	58	-	CCTGGAAGGATCCCCACGATTGAAGACCTATCTGGGTCTCCAGATGGCGATCATGGAGACCTAAATGGGTCTTCGATCATGGAGATCCTTCTGGGC	((((((((((((.(((.((((((((((((((.(((((((((((((....))).)))))))))).)))))))))))))).))).)))))))))))).	TCCCCACGATTGAAGACCTATC	-
EC-m0040	scaffold157:920134:920278:+	-28.5	EC-m0040-5p	-	6	6	-	GTTTATAGGTTGTTTTTGAAATCTGGACAGCCATGGGGTAAGCTAATTGTTAGTGTGATGTTTTTGTGATTTAAATGCTTGAGTTGATGAAAGAAATTGAGGTTTAAGGGCTGGTACAGGTTCAGTCAAGCATAGATAGTGGACA	((((((...((((.(((((((((((..(((((......((((((.....(((((......((((((((((((((....))))))).)))))))..)))))))))))..)))))...))))))...))))).))))...)))))).	TGTTTTTGAAATCTGGACAGCCA	-
EC-m0041	scaffold15:410723:410798:-	-19.3	-	EC-m0041-3p	423	-	417	TGTTCCACATTTGCCTGGTTTTGAAGGTGGCCTATGTGTACTACCTTTGGCTGTGGAAAATGAGGAGATGAGAATG	..((((.(((((.(((((((..((((((((..........))))))))))))).)).))))).)))).........	-	TTTGGCTGTGGAAAATGAGGA
EC-m0042	scaffold15:624666:624770:-	-22.6	-	EC-m0042-3p	11	-	11	TGAATGATGGGGACTAGGAGGAGCACATTCAGTTTTCACAACTTGGCAGGAAGGAGGAGTTTACCCACATTGAGAGGATTGATGGTAGACCTAAGAATGTCGTTC	.((((((((.....((((....((.(((.((((((((.(((..(((..(((........)))..)))..))).)))))))))))))...))))....))))))))	-	GAGGATTGATGGTAGACCTAAG
EC-m0043	scaffold162:587537:587807:+	-47.2	EC-m0043-5p	-	10	9	-	AAGTATACATTATGATTGGTGAAAATTAGAGCTATTTCTTTTGGTGATTTTAAAGTAATTTTGATGACGTGAGTTTTATGCTTTGTGATGAGTTTCCAAAGTTAGTTTATGATTTAACAAAGTAAATCATGTTTTATTATTTATGAAAAAAAGTATTTGATTTTGAGATTTTAAAGTATGTTTTGTAATTTATGGGTTTGAGATTATGCCTTGCAAACTTATATTTTATGAAATTAGAAACTCTACTTTTGGTGATTTTAAAGTATGTTTT	...(((((.(((.(((((.(((((..(((((...((((((((((.((((((((((((....(((.(((....)))))))))))))....))))).))))).......(((((((((......)))))))))((((((.....))))))...........(((((((....)))))))..(((((((((..((((((((((.((.......)).))))))))))..))))))))).)))))))))).))))).))))).))).)))))....	TATGATTGGTGAAAATTAGAGCT	-
EC-m0044	scaffold1660:61344:61447:+	-25	-	EC-m0044-3p	5	-	5	GAGGATACCTGTAGGGGGGATTGTGTCGTATCAGTTTAGTCCTGTGTGTCGCCCAATGCACATATAGGGTATATTATTAGCTAGTTTCCACCTGAGCACTATGT	........((.((((((((((((.((..((..(((.((.((((((((((.((.....)))))))))))))).)))..)))))))))))).))))))........	-	TATTATTAGCTAGTTTCCACCTG
EC-m0045	scaffold169:73014:73236:+	-60	-	EC-m0045-3p	11	-	11	AGGCTGTCTAGGCGGCACTGGAGCCTAGGCGGGTTGATCACAGGTCAAATTGAAACCACCACTAACTGCACATCTTCACACTCTCTCTAGTTTCTCTCTTTAAAAACCAGGTGCTTCTAGGACATTCAAATCAGGTGAGATCCTGAAAACCAAAGGCAAGAGGGACCGCCACACCTGTGCGTGCTGCTTGGATCTTTAAATTGACTGATGATCTGGACATCAA	...((((((((((.........))))))))))((((((((..((((((.(((((.(((......((.(((((.........(((((((.((((.............(((((....))).)).........(((((......))))).......)))).)))))))..........)))))))......)))...))))).))))))..)))))..))).....	-	TCTTTAAATTGACTGATGATC
EC-m0046	scaffold16:1101996:1102076:+	-36.7	EC-m0046-5p	-	5	5	-	AAAGTAAAGGGGTTCGCTTCCCGGATTTCCCCAATCCGACAAGTCGGGTTCGGGGAGTCCGTTGAGGTGCCCGACAGGATC	.........((((..(((((.((((((((((.(((((((....))))))).))))))))))..))))))))).........	GGTTCGCTTCCCGGATTTCCCCA	-
EC-m0047	scaffold16:1892585:1892765:+	-34.2	EC-m0047-5p	-	6	6	-	ACTAAATTGATATATTTTCAAAACGTTAGGGATCACGAAAATTCGAAATACAAACGTTAGTAAAATAATAATATTTTACTAAACGTTAGGAATTAAATTAAAATTTTTCCTTTTAAATTATATTAAGGGTAAATCCGTCTTTTTGTCCCGTCTGTCACGTTTGACTGTTAGTTTTTTGGTC	((((((..(((..((..(((((.(((.(.((((..(((....))).......(((((((((((((((....))))))))).))))))(((((..............)))))...............(((((((........)))).))))))).).))))))))..))..))).)))))).	TATATTTTCAAAACGTTAGGGAT	-
EC-m0048	scaffold16:1423941:1424026:-	-27.3	EC-m0048-5p	-	8	8	-	TACTTGTGTCTTTGAGAACCTGGACCAGTGGGGGCGGAATGTTTTCGTACTACCTCTGGTCTGGTCGGGCCTGAAATGCATGTGAA	..(..((((.(((.((..((((((((((.((..((((((...))))))....)).))))))))...))..)).))).))))..)..	TTTGAGAACCTGGACCAGTGG	-
EC-m0049	scaffold172:318135:318391:+	-191.8	-	EC-m0049-3p	24	-	24	AGAAAAGCAAAACTGGCTGTTAGAGCATCATGGCTCACTTCTGGCATTTTCAAGCGTCGTGATAGCCGTGACTGTGCAAATCCAACATTGTTCAAATCCAGCTCTACGACAGCATCCAATTTGCACCCATTACCCAACATTGGATGCTGCCGTAGAGCTGGATTTGGATAATGTTGGATTTGCACAGCCACGACTATCATGATGCTTGAAAACGCCAAAAGTGAGCCACGATGCTCTGACAGTCAGTTTTGTTTTTC	.((((((((((((((((((((((((((((.((((((((((.((((.(((((((((((((((((((.((((.(((((((((((((((((((((((((((((((((((((.((((((((((((((...........))).))))))))))).))))))))))))))))))))))))))))))))))))).)))).))))))))))))))))))).)))).)))))))))).))))))))))))))))))))))))))))	-	CCACGATGCTCTGACAGTCAGT
EC-m0050	scaffold172:176626:176926:-	-70	-	EC-m0050-3p	15	-	14	GCTATGTTTTGAGATCGGTGGAATCTTTGTTTCTGTTCCCATCTCTGAGCTTCAGGATACTCTAAAGGTCACCACCAAGTGTTCTGCTGGCTAATGCCACCATTAATTCCTAAAGAAAGAAAAATAATGAGTCAAGAATGATGGGAGACTGCTCTTAATACAACTTGGATAAGTCTGGACCTTTTGGTAATTTAAGTTGGGCTTTCATTAGATGGTTTGTTATAGGGTAAATGTGTGTATTATGCCACCACTGATTTTGGTATGCTCAAGAATATGATGGATTCTCTGATCTGTTCATTGG	.(.(((.....(((((((.(((((((((((((((...........(((((..(((((((((.....(((....))).))))))))).(((((((((((((.(((...(((((((.(((......(((((((((........((((((....))))))...((((((((((........(((....))).)))))))))))))..)))))).....))).)).)))))..)))))).)))))).))))(((.......)))...))))))))).)))).))))))))))))))...))).).	-	GAATATGATGGATTCTCTGATC
EC-m0051	scaffold1738:23364:23694:-	-67.8	-	EC-m0051-3p	5	-	5	TCCACAGGTAATCTCATCCTACAGACTGATGCCAGTGATCACTATTGGGGTGCCATTCTCCTAGAAGACCGCAATCAACATCATCTCTATTGCGGGCATGCTAGTGGACAATTTTTTGAATCTCAAAAACACTATCACACAATTTATAAAGAGATTCTTGCAGTCAAATATGGCATTCAGAAATTTGACTTTTGCCTCCGGACTTCCACTTTTATAGTATATATGGACAACTCCTCATTCCCTAAGATTCTAGACTTCAATAATAAGGTTCCCCCTACACCCTATTATTGCGCCTAAAAGATTGGTTTGTCAGATATGATTTTACTGTTAA	...((((..((((..(((..((((((((((.((((((.....))))))((((........((((((..(((((((.............)))))))..(((((((((((.........(((((((..........................)))))))....((((......((((.((((....))))....))))....)))))))))).....)))))....(((....))).............))))))....((((((((.(((.........))).))))))))))))......))))))))))..)))..))))...))))...	-	AGATTGGTTTGTCAGATATGATT
EC-m0052	scaffold176:411034:411222:-	-41.3	-	EC-m0052-3p	56	-	56	GAAATCTAAATCAGGTAAAATTAGCCTCTGTGAAGCACTTTACTGCTCCGATTTATGTGCACCCACAGCACCTCCTATGTCTTCATTCAATGTTTTGTTTTCTTCTCTTGCTAAGAATAAACATCGTGATGATGTTATTTCTTTATTAAAAGTCTAGTTTCTGTTGGGTTGGTGCCTGATTTAGTATGT	.....(((((((((((...((((((((....((((((((((...............((((.......)))).....(((....))).(((....)))...............(((((..((((((.....))))))..))))).....)))))...)))))....))))))))))))))))))).....	-	TTCTGTTGGGTTGGTGCCTGA
EC-m0053	scaffold1777:37851:38138:+	-44.6	-	EC-m0053-3p	11	-	10	TTATTTAATGGATTCCATAATATTTTGATAGAATTCTATTTAGAGTTAGATTTTTTACATATATTTAAATGAAATTGGATATATTTTAATTTGGAATTATTAATGATTTATCTTTAAAAAAAAAAAAAAATCATATGATAAGTAGTAGGTTGTAAAACTTGGTCCAACTTTCACCGTTTATATGATTATTTTATTTATATAAGCCACATTAATGAAAATAAATATTTTATAAAAAAATATTTTTTTTACATCTAATTATCGAGGTCAGTTGTTGAATTAAAAAAAAAA	..........(((((.(((((((((((((((....(((((((..((..((((((((...(((((((((......)))))))))((((((....((((((....))))))....)))))).....))))))))..))..))))))).(((((....)))))(((.........)))((((((((((.........)))))))))).......(((((((.(((((((((.....))))))))).)))).)))....))))))))))..))))).)))))..........	-	TTATCGAGGTCAGTTGTTGAATT
EC-m0054	scaffold1868:72383:72755:+	-139.1	EC-m0054-5p	EC-m0054-3p	492	163	310	GATGGTTCCAGTGAATCGGATCGTCTTCCTCTCTGTCCGTTGGCTTGTCCTGAGTTAGAGATCAAAATAAAGTAGTAAATAACAAAGTAGAATCACATGGGTCATGTCCTTGGCAAAGGTTGAGCAGAGTCGGGACTGCCCATCTTTTATAACTCTGCGTGGCCGAATAAACACGAGTGCTTGCTTTTGTATTTGCTGTGGACTGGTCCATTTGCATGTGTGAGTGTGGTAAATTGAACAATCTCTGAAGGGGGTTGGGGTCTGCTAGATTGCCCTACGAAGATGGTGCACCTCAGCGGATTTGGACTATCTTTACTCATATGCAAGCCCATAGACAGGGAGGAGGACGGATCCCATTCACTGGATTTGGACT	......((((((((((.((((((((((((((((((((.((.(((((((..(((((.((((((...............................((((((((.(..((((..(((((((((((.(((((((.(((....)))..........))))))).)))))......(((.((((....)))).))).))))))..))))..).)).....)))))).(((..((..........))..))).......((((.(((((((((.((.(((((.........)).)))..))))))))))).)))))))))))))))...))))))).)).))))))))))))))).))))).))))))))))........	TCGTCTTCCTCTCTGTCCGTT	AGACAGGGAGGAGGACGGATC
EC-m0055	scaffold186:368011:368084:+	-40.7	EC-m0055-5p	EC-m0055-3p	7	2	5	AACACTTCTCTAATTCAGCACAATTTACAACTCACAAATTGTGAGTTGTAAATTGTGTTGAATTAGTGTAGGGT	.((.((((.(((((((((((((((((((((((((((...))))))))))))))))))))))))))).).)))))	TTCAGCACAATTTACAACTCAC	GAGTTGTAAATTGTGTTGAATT
EC-m0056	scaffold1871:23184:23267:+	-57.6	EC-m0056-5p	-	24	24	-	TTTGACAACGAGAGAGAGCACGCTTGTCGACAGTCATTTAATGGGATGTGGCTGTGCACAAGCGTGCTTTCTCTCGTTGTCATA	..(((((((((((((((((((((((((..((((((((..........))))))))..)))))))))))))))))))))))))..	AGAGAGAGCACGCTTGTCGACAG	-
EC-m0057	scaffold189:698690:698774:-	-26.3	-	EC-m0057-3p	12	-	12	GACGACCAAATTTATCAGGTTTTACGGAGCCACAAATCCCAGTTATTGAGTTTTGTGGCCCCATAAAACTCTGTATTGGGTTTTA	...((((.....((.(((((((((.((.((((((((.(.((.....)).).)))))))).)).)))))).)))))...))))...	-	TGTGGCCCCATAAAACTCTGTA
EC-m0058	scaffold18:2755204:2755272:+	-36.6	EC-m0058-5p	-	10	9	-	TAAGAGAAATAGATAGTATGGTTGAAAGATTCATTTATGAATCTTTCGGCCATACTATCGGATCTCACA	...((((....((((((((((((((((((((((....))))))))))))))))))))))...))))...	AGATAGTATGGTTGAAAGATT	-
EC-m0059	scaffold18:1139317:1139656:-	-66.5	-	EC-m0059-3p	6	-	5	ATTTATTTTAAGTTTCATACTTGTTTTGCTTTGTTTTTCTTACTCTTAATTGTTAGATTCAACAATAAAGAACGTTGTTTAATTTAGGTTTGGGGTTGAGGAAAAATTGTGTAAATTTTTTCTGCTAAATTGTTGTTGTAAAAATTTTAAAAACCTTTGACAATAGACGAATATCTATTGTTATAACTGAAATTGGACCAATTTTAAGTAAATTTTTGTTAAACATACTCCTAGGTTTATAATTTTTTGTTACGAATCTTTTGATTATGGATTGAGGTTGTCGATGACCTTGAGATTGATTGATTGAGTAGAGCGATATCAAGCGTGGTCTATTAGTGAA	.((((((...((..((((.((((..((((((((........(((((.(((..(((((((.((((((.......)))))).)))))))))).)))))..((((((((((.....))))))))))((......))..(((((((((..(((.((((((.((((((((((......))))))))))....((((((((...))))))))((((..(((.....)))..))))...)))))).)))..)))..)))))).((..(((((((....((((((((......))))))))...)))))))..)).))))))))...)))).)))).))...))))))	-	GTAGAGCGATATCAAGCGTGGTC
EC-m0060	scaffold1983:35636:35713:-	-31.3	-	EC-m0060-3p	19	-	19	CGCGCCAAGCCACCCGGACGGGCGGCCACTGGACCGACCGTCGCAGATCGGACCAATGGTAGCGCCCGTTGCCAACGC	.(((....((......((((((((((((.(((.((((.(......).)))).))).))))..))))))))))...)))	-	TCGGACCAATGGTAGCGCCCG
EC-m0061	scaffold1:2806324:2806544:+	-33.1	-	EC-m0061-3p	5	-	5	GGATAATTCTATTTTTTTTTTTTTTTATAATGTGATGTAATAGTTAAATTTCACTGTTAACTTAAAAAATTTTTATCCATTGATTAAATAGATAAAATGATCATTATGGTTTAAAAAATATCCAAAAGACTCTTATACTTTAAAAAATAATCCAAAAACCTTCTCGTTTTTTTTGTTTTAATTATTTTGCATATAGAATTTTAGAGAAAGTAGAATAAGAT	.....((((((((((((((...(((((((.(((((.(((((((((((.........)))))).......((((((.((((((((((...........))))))..))))..))))))..........................(((((((...((((((......)))))).))))))).))))).))))))))))))....)))))))))))))).....	-	ATATAGAATTTTAGAGAAAGT
EC-m0062	scaffold201:105032:105132:-	-19.8	-	EC-m0062-3p	6	-	6	CGTCATTGCATGGGTCATGGACTTAATAATTACAAATACTATGACCGATAGAATAATTTCTTTTTTTGATAATTATTTGGACAGGTGGCCTTGCATATAAA	......((((.(((((((...((.((((((((((((..........((.((((....)))).)))))).)))))))).))....)))))))))))......	-	ATAATTATTTGGACAGGTGGCCT
EC-m0063	scaffold203:41812:41985:-	-56.3	EC-m0063-5p	-	78	78	-	AAACCAGATTTCTTAAAGGATGTCAAAGCTTGAACTCTCCAGAAACACTGATCAATTCGTTACTTATCTACTGTTTTTGCTCATCTTTGTGAAATTGGTCTTCTTTTGCGCCTGCAAACTGGCCGTTCACGATATCAAAAGTCAAGCTTTGACACACTTTAAGAAATCTTATAT	.....(((((((((((((..(((((((((((((.((...((((((((..(((.............)))...)))))))).......(((((((..(((((....(((((....)))))..)))))))))))).......)))))))))))))))..))))))))))))).....	TCTTAAAGGATGTCAAAGCTT	-
EC-m0064	scaffold20:1561667:1562019:+	-74.5	EC-m0064-5p	-	5	5	-	GATATGGTGGATCGTGAGCTTTGAGATGATTTCCTTCTCTCTTTAAATGGTTCTCTCTCGATTTTGCTTGTAAATAGGTGACCGAATGGCTTGATTTTCTTCAATCTTCACTTTTCAATTTGGTTTATATATGCTTTGCTTTCTCATGACAAGTGTCATTCATGCACTTTGCATGACTAACACTTGTCTTGCTCCTTCCTTACATGGGCGACACATGTCCCTCAAGCATGCTTTCACTTATCTTTTCGTGCCTCTTGATTTTCGTTCCGCTTTCGAATTGGAAACCACTTCGATTTTCGAATTCATCTCCGCTCAATCAAAATTATTTTATTTTTCTAAAAATATACCAAATA	....((((((((..(((((...(((((((.(((...........((((.(........).)))).((..(((.(((...((((((((((.((((......)))).))..........))))))))..))).)))...)).....((.(((((((((...(((((((...)))))))...))))))))).)).............((((.(((....))).)))).(((((................))))).....................(((((.(((...))).))))).....))).))))))).))))))))..........((((((....)))))))))))....	ATCGTGAGCTTTGAGATGATTTC	-
EC-m0065	scaffold20:1684606:1684958:+	-72.4	EC-m0065-5p	-	5	5	-	GATATGGTGGATCGTGAGCTTTGAGATGATTTCCTTCTCTCTTCAAATGGTTCTCTCTCGGTTTTGTTTGTAAATAGGTGACCGAATGGCTTGATTTTCTTCAATCTTCACTTTTCAATTTGGTTTATATATGCTTTGCTTTCTCATGACAAGTGTCATTCATGCACTTTGCATGACTAACACTTGTCTTGCTCCTTCCTTACATGGGCGACACGTGTCCCTCAAGCATGCTTTCACTTATCTTTTCATGCCACTTGATTTTTGTTCCGCTTTCAAATTGGAAACCACTTCGATTTTCGAATTCATCTCCGCTCAATCAAAATTATTTTATTTTTCTAAAAATATACCAAATA	....((((((((..(((((...(((((((.(((......((...((.(((((.....(((((((((((....)))))..))))))..((.((((......)))).))......((((((((((.....................((.(((((((((...(((((((...)))))))...))))))))).)).............((((.(((....))).)))).(((((................))))).....................))))))))))))))).)).)).....))).))))))).))))))))..........((((((....)))))))))))....	ATCGTGAGCTTTGAGATGATTTC	-
EC-m0066	scaffold20:114461:114554:-	-32.1	-	EC-m0066-3p	8	-	8	GGGATTCCCAACCCATAAGTTGTGACTCCTAACTTTTATGTTGAGAATTCAAACCTCTAAGTTGGGAATCTTAGACTTGTGATTTGAGAATCTT	.((((((.(((..((((((((..((.(((((((((.....((((....))))......))))))))).))...))))))))..))).)))))).	-	TTGGGAATCTTAGACTTGTGATT
EC-m0067	scaffold20:464362:464692:-	-63	-	EC-m0067-3p	46	-	46	TTTATTGGTATGAGTGGCTTCATTTGATGTGGATCCGTGAATCGGTGGAGATCCAAACTGTATTTTTTTTTTTTTTAATGATAGAATTCAATTTTTATTCCCTTTAGAGTGACTGTTTTTAATGTGTGAATTTTTTTTAATGAATTGTAGAGAATTTGTTAGTGTTGAAGTAATAAAATTTAAGATAAAATCAATTTGTATTAGGTTTATAAATATTGGGTTTTTGCTAAAAATTGAAAAAAAAATATATATATATTAGTTGTGTAGAGTTTTTTTCTGGAATACCTGTTGGTCAGAAGACTGTCGGATGAATTGCTGATAATGCAGTCTT	...((((.(((.(((((.((((((((((.(((((((...........).))))))...((((((((((((((.......(..((((((((((.(((((..(((...((((((.((((((.(((.(((..(((((..((((((((((......))))))))))....))))).)))..))).))))))...)).)))).....)))...))))).))))))))))..)........))))))))))))))((((((.....))))))......(((((((....(((....))))))))))..))))))))))))))).)))...))))...	-	CTGTCGGATGAATTGCTGATA
EC-m0068	scaffold20:2077858:2078077:-	-54	-	EC-m0068-3p	7	-	6	ATTACTAAAGCCTCGAAAAGGTAAATTCGGGGTGAGTCCTATCAAAACCGTAGGGAGGATTGTGTCGAGTCAGTGGTTCAGTTTAGTGTGTTGCCTAATATACGTACAGGGTATATTATTAGCTAGCTTCCATCTAAGCGAGGAAAAATGTCGCTCTATAGCAAGAGAAAAAGTCTGCTATGTAAAACCGGATAGATGGCTTGAACGAGGGAAAATTTTG	...(((...((((((((........)))))))).)))(((((.......))))).....((((.((((((((...((((.(((((((..((((..((((((((.......)))))))).))))..)))........(((((.(.....).))))).(((((((.((.......)))))))))..)))).))))...))))))))))))............	-	CCGGATAGATGGCTTGAACGAGG
EC-m0069	scaffold211:112921:113058:-	-35.5	EC-m0069-5p	-	7	6	-	TGTTGGAATATTAGAGGATTGATTTTTGAAGTTGTCGAAAGTTCGAAGCGAAAAGTGATTTTCGTTAGTAAGCGAATCCTGTCGATTTTCATTTCGAGTTTACAACGTTGAGATTGAGTATTCTGAGGTATTCCTAAG	....((((((((((((..((((((((....(((((...((((((((((.(((((.((((.((((((....))))))....)))).))))).)))))))))))))))...))))))))...)))))..)))))))....	TTAGAGGATTGATTTTTGAAGTT	-
EC-m0070	scaffold2141:31600:31709:+	-52.2	-	EC-m0070-3p	7	-	7	GAAGGCTATAGACAAAATCAAAGACAACACATGTTCATGTTGTACGAATCTTTTGTAACTGCCGACAAGCTAGCAAACATGTGTTGTCTTTGATTTTGTCTATAGCTATA	...(((((((((((((((((((((((((((((((((.(((((((((((...)))))).....))))).)......))))))))))))))))))))))))))))))))...	-	TGTGTTGTCTTTGATTTTGTC
EC-m0071	scaffold2141:31600:31709:-	-52.6	-	EC-m0071-3p	7	-	7	TATAGCTATAGACAAAATCAAAGACAACACATGTTTGCTAGCTTGTCGGCAGTTACAAAAGATTCGTACAACATGAACATGTGTTGTCTTTGATTTTGTCTATAGCCTTC	....(((((((((((((((((((((((((((((((((...(.((((..(.((((......)))))..))))).)))))))))))))))))))))))))))))))))....	-	TGTGTTGTCTTTGATTTTGTC
EC-m0072	scaffold217:51237:51399:+	-71.7	-	EC-m0072-3p	6	-	6	AGCGCCTATGGTCGGTGTGTCCTAACTTTTTAAATGGTTATGACCATTAATCTCGGAAATTCATTGCATCTAACATAAATAGAAGAGAGGAGAGAAAACAATGAATGATTGAGATTAATAGTTCTTACCATTTAAAAGTTAGGACACACTGACCATAGAAGTA	.((..(((((((((((((((((((((((((.(((((((...(((.(((((((((((..((((((((..(((..(...............)..)))...))))))))..))))))))))).)))...))))))))))))))))))))))))))))))))..)).	-	TAAAAGTTAGGACACACTGAC
EC-m0073	scaffold218:339583:339841:+	-52.5	-	EC-m0073-3p	11	-	10	CATTTGTAGTTCCATATTCTAGTATGCAAAACACTACGCTTAAAAGTGTAATAGACTGAGCATCATCCAGCCCATCCTTTGAGAGCTGCTGCTCTAGCCAGCTCATTACTACTGCGGCTCAACATAGCATGTTTCAAACCAAAACATTACATTTTTATCCAAAAATCATCCCAATACCAAAATATAATTTAAGTTGTACAAATATTCACAAAAAAAATAATGTTATATGCATGCGTAGAATGGGACACCATTACAAAAA	..(((((((((((.((((((((((((((.((((....(..((((((((((((.((.((.((........)).)))).(((((((..(((((....((((.((...........)))))).....)))))..))))))).......))))))))))))..)......................((((((....))))))......................))))...))))))).))))))))))....))))))))..	-	ATGCATGCGTAGAATGGGACACC
EC-m0074	scaffold218:241982:242321:-	-74.4	EC-m0074-5p	-	5	5	-	TTCTCACTGGAACGGCGCCGTGGATGTAGGCTCATTCCTAAGGTCAAACCACGTAAAGCTTGTCTTTTTTTATTCCTCTTTGCTTCTTCTTAACCTTTTCTACTTGTTTTCAATTGATTTGCAGTTCTGGGCTTTAAAGAATCCGGTTAACCATTATTTTACGTTAACATTTTGGCACTAAAAGGAAGACCCAAACTACAGATTTCTCCAGATCTACAAATTGCCATGGTAGGAGGAAGAACTATGACTTGCAGCGCAGCCGCTGGTAGACTTGAAAGGCAAACAGAACAGCAACTTGGCATGTCCCAGGCCTTTACAGCTGGAGCTGTTGATAGAGAAC	(((((.....((((((.(((.(..((((((((.........((.((..(((.((...(((((((((((..............((((((((((.((........((((..((....((((((.((((.((((((((.......(((((((((...........))))))....))).........)))).)))))))).))))))......))...))))........))))))))))))........((..(((((....)))))..))....))))))))........))).)).)))..)).))..)))))..))).)))).))))))....))))).	AACGGCGCCGTGGATGTAGGCT	-
EC-m0075	scaffold221:32671:32819:+	-127.9	EC-m0075-5p	-	8	8	-	TCCACTCGGTCGCGTCCGGAGTCGAACCCTCAACATTATAGGTTTATTGGGTGTAAAACTCCTACCCACCCTCAGCCGAGTGGGTAGGAGTCTTACACCCAATAAACCTATAAGGTTGAGGGTTCAACTCCGGACGCGACCGAGTGGAG	((((((((((((((((((((((.(((((((((((.(((((((((((((((((((((.((((((((((((.(......).)))))))))))).))))))))))))))))))))).))))))))))).)))))))))))))))))))))).	CGCGTCCGGAGTCGAACCCTCA	-
EC-m0076	scaffold224:28646:28877:-	-44.9	EC-m0076-5p	EC-m0076-3p	10	2	8	AAGAACAGTCAGAACTGATTACAGCTCAAGACGTACCAAACACGCCAATCTCATTAGAGATTACAATGTGAATTAAGGAGATTTCACCTAACCAGCATGAGGTTACCATCTAAACCCATACTTTGATAGGATTAATCTGACAGATGTCAGTCGCATTAAATATAACACATCATTTCAGTTTAATTTACTGTATTTTGTCTCATTACGTTTTACTGTAGCACCTCAACTTTCT	.((((.(((..((..((.((((((...((((((((.....((((..((((((....))))))....))))........(((((...((((...((.(((.((((........))))))).))....))))...)))))((((((...((((...(((((((................)))))))..))))...))))))....)))))))).))))))))..)).)))))))	TGATTACAGCTCAAGACGTACCA	TTACGTTTTACTGTAGCACC
EC-m0077	scaffold227:331798:331993:-	-62.2	-	EC-m0077-3p	7	-	7	GAAACATAACAGCTGTGATAGGAAGTCTTCTGGTCAAGCATTTGCATGATAGAAGGGTTTCCTATCACTTGTGTGCGTGTGCGTGCCAAAAAAGCTGCTCGTCACAGCGCAGGCGTCATAATAAAGACTCTTGTCATGGCAACAATCAGTTGGTTCACCGTGACAGAACGGCCTCTTGTCACAGTTTTAATCTTAC	..........(((((((((((((.((((((((((((.((....)).))))..((((((((.........(((.((((((((((.((..........)).)).)))).)))).))).........)))))))).((((((((((.....)))).....))))))))))).))).)))))))))))))..........	-	CAGAACGGCCTCTTGTCACAGTT
EC-m0078	scaffold2298:15585:15833:-	-48.8	-	EC-m0078-3p	162	-	162	CAATGGAGTATTGTTATATACGATTCATTGCCACATAGGATCTCAAGTGATTTGACACATAGAAAGAACCAGGTGACACCTTTAAGGTACTTGTTGCCTTTTGTGTTAGCAAAGTCTGGTTATTTTGAGGAGAAACACATGAAAAAGAGATGAGACTTCTTTACCATATAGATGTTGAACCATAAAAGCATACCAACTCAAAAGGATAATAATAGCTGCGGTGGATTTGTATGTAAGTATATCGAGTAT	.......((((..((((((((((((((((((......((.(((...(((......)))......))).))((((...))))....(((..(((((((((((((.((..........((((..(((((.((...((((((((..((((((.......))))))..)))...).))))...)).)))))....)))))).))))))).))))))..))))))))))).))))))))))..)))).......	-	CGGTGGATTTGTATGTAAGTA
EC-m0079	scaffold229:135870:136053:+	-59	EC-m0079-5p	EC-m0079-3p	11	8	3	GATCCTCTCCTATGCTAAATTTTTTTGTTGACCTAAAATATTTAATGATAATGCAATGATATATATATATATATATATATATATTTTTAAGAGGAAAAAACAAAAGAAATAAATTTCAGTTGTTGATTACATATGTTATCAGATTTATATAGGTCAGCAAAAAGATCAGCATAGGAGAGTATCT	(((.((((((((((((..(((((((((((((((((..(((.....(((((((.....((((((((((((....)))))))))))).............(((((..((((....))))..)))))..........)))))))....))).))))))))))))))))).)))))))))))).))).	TATGCTAAATTTTTTTGTTGACC	TCAGCAAAAAGATCAGCATAGG
EC-m0080	scaffold229:197962:198034:+	-18.9	-	EC-m0080-3p	5	-	5	TATAAAATAAAGCAAAATGTTCTACAACCATAGATTAGTTAGATCTATTGTGGTTATTTTGCTTCATCAACAA	.........((((((((((..(((((...(((((((.....)))))))))))).)))))))))).........	-	ATCTATTGTGGTTATTTTGCT
EC-m0081	scaffold23:908:1166:+	-73.3	-	EC-m0081-3p	5	-	5	TTTGTTTCTTTCTCTTCTTTTGCACAATCAAAACAAATCACTGAGTTTTATTAATTGATTAAGAACACAATGTACGTAAAAAAGAATTGTAAGTTTTATTATTTGACACAACCAACAACAGAGAGGGTGGAAGAAAAGCTCTTTTTTGTCTTCAGTTGTTTTCTCTATCTAGTAATATAACTCATAATTCTTTTTTCTTTGTCAAGAATCAAAATAATTTGACTTGTTCTGATTGTAAAAAAGAAGAGAAAGATACATT	..(((.(((((((((((((((..(((((((.(((((.(((....(((((.....(((((.(((((..............(((((((((((.((((.(((((((.((.......((((((.((((.((.((((((.....)))))))).))))..)))))).......)).))))))).)))).)))))))))))))))).))))).....)))))....))).))))).)))))))..))))))))))))))).)))..	-	TCTGATTGTAAAAAAGAAGAGA
EC-m0082	scaffold23:391429:391774:-	-72.1	EC-m0082-5p	-	17	16	-	TTTGTGTTGTTTTGGTAGTAGTTGAGATTCCGGCTGAGAATAAAAAAGAATAATCAATTTTCAGTTTAAGACATGTTTTCCTTGAACCACAGGTACCAAGTGATATTGAAAATACTCACAGAGTTCTCACCTGATTTTTGGTGACATGCGATATATGGTGTATCGGTAGTAGCTGAGATTCCACCTAAGTAGAAATCATAGACAAACCAGTATCACTACTTTGAAATCCTTTTGCCATATATATCAAATGTACAAGCAGATATTGAAGATTATCAATATGACATGCTCTTGCTCACCTCAATGAGATTGGTATTCTCAATATAATTAGTGGAACTAGAAGGCAAAT	(((((.((((((((.((((.(((((((.(((((((((((((...............))))))))).(((((((((((....(((((((...)))....((((((((((.....((((...))))..(((((........)))))....(((((((...))))))).......(((.(((((.((....)).).)))).)))......)))))))))).((((((.(((....(((..(((((.....)))))...)))))).))))))....))))...)))))).)))))((((......))))..))).).)))))))...)))).))))))...)).))))).	TTTGGTAGTAGTTGAGATTCC	-
EC-m0083	scaffold243:53200:53442:+	-41.4	-	EC-m0083-3p	12	-	12	ATATGGCCCGACTTGAGTGTCANATACCTTTATAATATATATTGTTAATCAATGTTATAATGTATTAAATTATTTTAAAACATATGTATAATAAGATAATAACTCTATTATTTGATGAGATTATATGATAGGTGTATATTATTATAATTAATAAACTTCAACTATGATAGAAGCTATGATGCATAAATAACAATTCTATATGAGTGATTATATATTGTATAAATATGGACACTAAAGCCAATG	...((((.....((.((((((..(((....(((((((((((..((((.(((.((((((.((((((((.(((((((((..((....))....))))))))).((((((((((.((((...)))).)))))))).))...((((((....)))))).((((..........))))...))))))))..))))))........))).)))))))))))))))....))).)))))).))))))...	-	TATTGTATAAATATGGACACT
EC-m0084	scaffold244:37226:37331:+	-21.9	-	EC-m0084-3p	7	-	6	TTCTATCTAAGGTTTGAATAGCTTTGTCTAAGGAAACCGAATTGGTTCTCAAGAGATCTAGGTCCCTAGTTTGTTTAGGCACTGAAAATTCGAACAATATTTCTTT	...........((((((((..(..((((((((.((((.((.((((.(((....))).)))).))....)))).))))))))..)...))))))))...........	-	TTTAGGCACTGAAAATTCGAACA
EC-m0085	scaffold245:115890:116035:-	-30.9	EC-m0085-5p	-	8	8	-	GTTTATGGACTGTTTTTGAAATCTGGACAGCCATAAGGTAATCTGTTGATTATGTGGTATTTTATGTGTTTTAAATGCTTAAGTTGATGAAAAGAAATTGAGGTTTAAGGCTGGTATAGGTTCAATCAAGCATAGGAAAGTGAACA	((((((...((((.(((((((((((..(((((.((((((((((....))))))..(((((((..........)))))))....(((((........)))))..)))).)))))...))))))...))))).))))....)))))).	TGTTTTTGAAATCTGGACAGCCA	-
EC-m0086	scaffold248:542150:542236:-	-56	-	EC-m0086-3p	156	-	156	CACTGTCATTGTCCTCCATGTCTTCTCCAAATAGTCCTTGTTGAAAAAGAGGACGATTTGGAGAAGACATGGAGGACCGATGCCAGT	.((((.((((((((((((((((((((((((((.((((((.........)))))).))))))))))))))))))))).))))).))))	-	TTTGGAGAAGACATGGAGGAC
EC-m0087	scaffold24:142342:142422:+	-50.5	EC-m0087-5p	-	25	25	-	TTGGAGAAGGTTCACTGTCGCAGGCGAGACGGCAACGGACGATTCGGTGCCGTCTCCCTGTCACAGTGAACCCCCTGCAAC	(((.((..((((((((((.(((((.(((((((((.((((...)))).)))))))))))))).))))))))))..)).))).	TTCACTGTCGCAGGCGAGACGG	-
EC-m0088	scaffold252:31864:31929:+	-40.4	EC-m0088-5p	-	23	23	-	CGGATCTGGTTTCCGTGGAAACTAGATCGACGACCATCGATGTGGTTTCCAGGGAAAGCAGATCGC	..((((((.(((((.(((((((((.(((((......))))).))))))))).))))).))))))..	TTCCGTGGAAACTAGATCGAC	-
EC-m0089	scaffold252:55627:55698:+	-32	EC-m0089-5p	-	5	5	-	CATACTGGATGTTTCATGGATCGGATCGGTTCTAGATATTCAAAATTGATCTGATCTATGAAACATGGTGTT	.(((((..(((((((((((((((((((((((............)))))))))))))))))))))))))))).	GTTTCATGGATCGGATCGGTTCT	-
EC-m0090	scaffold2548:14967:15073:+	-20.4	-	EC-m0090-3p	12	-	11	TATAAATGCATTTTTTAATGCATGAAATGAATATATTTTATCATAATTAAGTAAAAGAACCTTAGATATGAAATAATTGAATTCGTCGCATATAGGATGCAAAAATG	......((((((((...(((((((((.(.(((.((((...(((((.(((((.........))))).)))))))))))).).))))).))))..))))))))......	-	AATTGAATTCGTCGCATATAGGA
EC-m0091	scaffold254:44498:44857:+	-79.6	-	EC-m0091-3p	10	-	9	AGTAGTTCCTTGTCTTACCTTGGCATTCCGTGCAATAGCCATATATGTTCAAAACCACCCGTATTGTCATCTACTTATTTAACCTAGCTTCATCTCCCCGTTTCCCGCACTTTTTTTTTTGGAAACACCCATTTCACCTACATGGTTTTTAATGTTGATCCTGTCTTCTTGCAGGTGCTTACCATTGATGGAGGAATGGTTATGTAGGTCATTGACGAACCCAATAGCTCTCAAGTTACAGTAAACTGGGTCATAACTTGTTTGGTTACTCTTCTTTGAAGCAGTTTTGGCATAAAGTTGTTATACAATAATAAACAATTCAGGCTAGTTTTGTAGAATTTCAATGTGTTTGGGATTATG	.((((((((......(((.((((.((((..((((((((((...(((((.((((((........((((((...((((((.(((((...(((((((.....((((((...............)))))).........(((.....)))....((((..(..(((((......)))))..)....)))))))))))....))))).))))))...))))))(((((.(((((....)))))........)))))..(((((.....)))))..((((...))))..))))))))))).(((((((...........)))))))..)))))...))))))))).)))).)))...)))))))).	-	TTTGTAGAATTTCAATGTGTT
EC-m0092	scaffold257:247639:247739:-	-20.3	EC-m0092-5p	-	6	6	-	ATTGTTGCATAAATGTGATGAATTCTGAGTTACAAAACAAGAGACATTTGTATGCTGTTTTTAGATGAACAAGTCATGATTAATTTCATTTGTGTGATATG	..(((((((((((((.(((.((((.(((.((........(((((((.........)))))))........)).))).)))).))).)))))))))))))..	AAATGTGATGAATTCTGAGT	-
EC-m0093	scaffold25:1178825:1179057:+	-64.6	EC-m0093-5p	-	8	8	-	AACTAAATTGTGAAAATGAACTTAAGAGGTGCCATAATCTTGTTTTTCCGTGACTCCTACTCCTTCTCGATGGCGCGGCAGGGAAGACGAGAGGGGGAGGTGCATACCCCTGTCGGTGCCCTCCAACCAAGCCACGTTGCTGCAACCAGCCACTGAAGCCGTGAAGCTAAAGAGCTGTCACCGTCCCTCTCGTTTGTTATTGTTATTTCTCGTTTGTTATTATTATGAAGTTT	((((..((.((((.(((((((...((((((((.(((((.......((((.((...((..(.((........)).).)))).))))(((((((((((((((.((..(((......))))))))))........((.((.((((....)))).))))..((.((((((((....)))).)))).)))))))))))).))))).).))))))).))))))).)))).))..)))).	TGAAAATGAACTTAAGAGGTG	-
EC-m0094	scaffold25:1400011:1400117:+	-40.8	-	EC-m0094-3p	72	-	70	CAACACTATGACACTTCTAAGTTCATTTTCATAATTTAGTTTTCATGGTTTTCAATGAAAAAATAAATTAAACTGTGAAAATGAACTTAAGAGGTGTCATAATCTTG	......(((((((((((((((((((((((((((.((((((((((((........))))......)))))))).))))))))))))))).))))))))))))......	-	TGAAAATGAACTTAAGAGGTGT
EC-m0095	scaffold2621:4339:4492:+	-67.8	EC-m0095-5p	EC-m0095-3p	360	32	314	TTACCGGCGGTCTCTAATTCGCTTGGTGCAGGTCGGGAACTGATTAGCTGTTTGTTTAGCCAGATGGCGACTTGTCATTGGTTGATTCTATCAGTTGAATGGAAAAGCGAATAAGATCCCGCCTTGCATCAACTGAATCGGAGACCGAGGTGAG	(((((..((((((((.(((((.((((((((((.(((((.((.(((.(((.((((((((((..((((((((((.......)))))...))))).))))))))))..))).))).)).))))).)))))))))).))))).)))))))).))))).	TCTCTAATTCGCTTGGTGCAG	GCATCAACTGAATCGGAGACC
EC-m0096	scaffold265:377290:377438:+	-46.6	EC-m0096-5p	-	5	5	-	GAGATGCGCATTTGAACCCATGACTTTGATTCAATAGATGAGAATGACATTTTACCACTGCGCTAACCCCACTTTGTGCATATCAAAATCGATTTTATAATTAATACTCGTCCATGTATCAAAAGTCATGCGTTTAAACGCGTATCTCG	(((((((((.(((((((.((((((((((((.((...((((((................(((((............))))).(((......))).............))))))..)).))).))))))))).))))))).))))))))).	TTTGAACCCATGACTTTGATTCA	-
EC-m0097	scaffold269:330840:331148:-	-51	-	EC-m0097-3p	15	-	14	TCCTTCTATTCTTCAATGTTTTTTTTATTTGTTTAATTATTAGATCTCTCAAATTTCACTTTTATTTCATCACCTACCAATTTCAAACCTTAACTTCATCAAAACTCATCAATTCCCCAAACTTGATTTCATGTAAAAATGGGTAAAAAAAAAAGGTATGCTTATGGGTTTTGATTTATTGTGATGGATATAGATTAAAAATGATTTAGATAATTTCTAGAACATATATATGTAATTCTTTTCGCATTTGATCAATTATCTGTGACTTTCTTTGTTGAGATCTAATTATTTTGAACCCTAGATGAGGGT	.(((((...(((..................((((((..((((((((((.((((..((((...((.((.((((.........................((((((((((((..((.((...........(((((......)))))...........)).))....))))))))))))....(((((.(((..((.((.....(((.((((((.....)))))).)))....)).))..)))..)))))..)))).)).))...)))).....))))..))))))))))....))))))...))).))))).	-	GAGATCTAATTATTTTGAACCCT
EC-m0098	scaffold26:217058:217158:+	-47.7	EC-m0098-5p	-	993	968	-	AAGTTAGGGGTGTGGGAGGATTGGACAGAACACAAACCCCACCTTGTTTTATAAAGGGGAATGTGATTGTTCTTTCCAACACCTCCCATACCGTTGATTTC	(((((((.(((((((((((.(((((.((((((...((.((.((((........))))))...))...)))))).)))))..))))))))))).))))))).	TGTGGGAGGATTGGACAGAAC	-
EC-m0099	scaffold26:343323:343408:+	-34.3	-	EC-m0099-3p	7	-	7	CCCTTGGGAGGAGTAGCCGCGTGGTCCAGGGGGGAGGGCTCCATGAGATGACAACCCCGAGGAAAGTGGTACTCTAGCCCCAAACC	...(((((.((((((.((((....(((..((((..(..(((...)))....)..))))..)))..))))))))))...)))))...	-	CCCCGAGGAAAGTGGTACTCTA
EC-m0100	scaffold26:757114:757404:+	-109.8	-	EC-m0100-3p	237	-	231	AAAAGGTTCAGTTGTTCCCAACACCTCCCATACCATTGATTTCCAGCTACTCCATCCTCTTCCCAACCTCTTATTTACTTTACCAGTTCCAGTTAGCCAAGCGAGTTCTGGTAAACCTCTGTCGTTCTCAACATCCATGCTTAAATAAGAGAGTTTGATCTATATTTTGTGTGATGTGTGGAGTGCAAATAGATGAGAGTTTCTGAGGAGGAGAGAGAGACAGAGAGAGGGAAAAGGAGAGAGTTGTTGGAAGTTAGGGGTGTGGGAGAATTGGACAGAACACAAACCTTT	.(((((((..((.((((((((...((((((((((.((((((((((((.((((..((((.(((((..............((((((((..(..(((.....)))..)..)))))))).(((((((.(((((....(((.(.(((.....(((((.(((.((((((...((((..............)))))))))).))).)))))))).))))))))).)))))))...))))).))))..)))).)))))))))))).))))))))))..))))...)))))).)))))))	-	TGTGGGAGAATTGGACAGAAC
EC-m0101	scaffold26:1499416:1499679:+	-46.6	EC-m0101-5p	-	6	6	-	ACGACGAATGTGAGGTATAAGCAAGGGACTCTCCATTTGACAAGGGGTTCGCATGGAATTCAACATCCTTTAAGTCTTCCACCAAAAGTTTGACCTACAACAAATGATCGCTGCAGCAAGCTTGACATGTTTTCACCTGGGTGTAAACCGAAATGAGTAAAACGTTGATTGTCCAGGTTTAATTTCTCTCTCTTCTTTCTCCCTCTCTCTCTCTCTCTTTTCAATAATTTTGTTTTCTTGTTTACCTACTTCTTCGTAGTTGTA	(((((..(((.((((((((((((((((((.......((((.((((((......(((((..(............)..)))))....(((((.(((((((((..((((...(((......)))..........((((..(.(((....))).)..)))).....))))..))))..))))).)))))............................)))))).)))).......).)))))))))))..))))))..))).))))).	TGAGGTATAAGCAAGGGACT	-
EC-m0102	scaffold272:222897:223147:-	-52.9	-	EC-m0102-3p	164	-	162	CACAGTGGAGTATTGTTATATACGATTCATTGCCACATAGGATCTCAAGTGATTCGACATATAGAGAGAACCAAGTGACACCTTTAAGGTACTTGTTGCCTTCTGTGTTAGCAAAGTGTGGTTATTTTGAGAAGAAACATATGGAAAAGAAATGGGACTTTTTTATCGTACAGATGTTGAACCATAAAAGCGTACCAACTCAAAAGGATAATAATAACTGCGGTGGATTTGTATGTAAGTATATCGAGTGT	.(((.(.((.(((..(((((((((((((((((((((((.(((((......)))))...((((((((.(...(((((...((((...)))))))))...).)))))))).......))))))...(((((((.........(((((((((........)))))))))(((....(((......)))....)))......)))))))...............))))))).))))))))))..))))).).)))	-	CGGTGGATTTGTATGTAAGTA
EC-m0103	scaffold274:220019:220098:+	-30.1	EC-m0103-5p	-	6	6	-	CTAAGGTAACCACCTCTGAGCGGTTTTGGGACCTTCAGAAGCTTAAGTCCCCATCTCGCAACCAGGGGTGGTTGAGGTAT	......((((((((((((.((((....(((((..............)))))....))))...))))))))))))......	CACCTCTGAGCGGTTTTGGGACC	-
EC-m0104	scaffold280:242133:242244:+	-24.1	EC-m0104-5p	-	179	179	-	CAGTAAATTATTGAATGATGACATAGGAGGAGCGGATTGTATTTGCTTATGAATCATGCCGATCAAAGTAAGCTTTCTCTGAGGTTCCTGTTTCCTTATTTACAGTTTTCTC	.((.(((((..(((((((.((.(((((((...((((.....(((((((.(((.((.....)))))))))))).....))))...))))))).)).))))))).))))).)).	TTGAATGATGACATAGGAGGAG	-
EC-m0105	scaffold280:25246:25411:-	-20.6	EC-m0105-5p	-	5	5	-	AATTAATAAAATACTGTGATTCTGCTAAAATAACTAGAGAAACAGTCGTGAATATAAGCTTCTTTTTGGACCAAACCACGTAAAAAATCCCTTTGCATTCACTATTCTTCATCTTCCCTATTGTCTTTGCCTTTGTTTTGTATTATTTACAGGTATTGGGTTAAAA	..(((((..((((((((((...(((.(((((((.((((((..((((.((((((.((((.....((((..((........))..))))....)))).)))))).................))))))))))...))))))))))....))))).)))))..)))))..	ATACTGTGATTCTGCTAAAATA	-
EC-m0106	scaffold282:178049:178282:+	-52.4	-	EC-m0106-3p	7	-	6	TTAAGGGCTTGCTTTATATTGTCCTTTCGGTGATGCTAGTTAAAGTTTAGAAGGGCTTCGTGGGGTGCTCGACGGGATCATGGAAGCTCCAAAAGAGAAAATTTGGAGCAGGTCCCGTCACCCAATATTCAAGCTTCAAAAATTACAAGCACACATGCCATGGCCATATTTCCTTTTGACTCGAATGCTTAAAAAATCTCTCTCATTTTTACTACTCAGAACCTAAGCTCAACA	..((((((............))))))..(((..((.((((.(((((..((((((((..(((((.(((...(((((((((......((((((((........)))))))).))))))))).............((((..........))))...))).))))))))........(((((((......).))))))...)).))).))))).))))..))..)))...........	-	CTCATTTTTACTACTCAGAACCT
EC-m0107	scaffold284:304970:305068:+	-38.3	EC-m0107-5p	-	20	20	-	CTCCCTCACCTCTCGAACTCAAGACTAGGGACCTATAGTTTTAGTTCATTCAAGGTGAATATCAATTGAGCTAATCTTGAGTTTGAAAGGTGGGGAAGG	((.((((((((.((((((((((((.(((....((.(((((...(((((((...)))))))...)))))))))).)))))))))))).)))))))).)).	TCTCGAACTCAAGACTAGGGACC	-
EC-m0108	scaffold288:335336:335518:+	-39	-	EC-m0108-3p	5	-	5	ATTTTTTTATCCATTATTTGGAGTGTAACCGTGATTCACAATTACGTGATTTATACAATAATCATATTATGTGGACCCTATACTTATTTATAAGGAATTACATTCCTTTTAGAAAGGGAACGTGTCTAGATACAGTTATTAACCATCCTCAAATGCACTTTGAATTTCGGATTGTGAAGAGAA	.(((((((((((...((((((((((((..(((((((...)))))))(((((........)))))...(((.(((((......(((.((((.(((((((...))))))).)))).)))......))))).))).....................))))))))))))...))))...))))))).	-	AAATGCACTTTGAATTTCGGATT
EC-m0109	scaffold288:353884:353978:-	-30	EC-m0109-5p	-	6	6	-	AGCAGGTTTCCAGGTCTGGAACCAAAGCAATCTGATTTTTTTTTTTTCCAAAAAAAAAAAAAAGGGGTTCTTGGTCCTATTCCTTGAAACCGAAC	....((((((.(((..(((.(((((.(.(((((..((((((((((((...))))))))))))..))))))))))).)))..))).))))))....	CAGGTCTGGAACCAAAGCAATCT	-
EC-m0110	scaffold289:438326:438445:+	-24.6	-	EC-m0110-3p	6	-	6	GAAACTTGATGCCCTAGAGGTGAGTAGGATTAGTTAGAGTATGTTTAGTATGGCTTCTCTGCAACATTTTTAATGTCAAAGCTTTTTTATGATCTTTTTGGTTGTTTGGCATCAACTTAA	.....((((((((..(.((.((((.(((((((...((((((((((....(((((......))..)))....)))))....)))))....))))))))))).)).)..)))))))).....	-	TATGATCTTTTTGGTTGTTTGGC
EC-m0111	scaffold295:285806:285954:+	-34.3	-	EC-m0111-3p	6	-	6	ATGTATTGAAGTGATTTGGAATCGGACAGGAGGTCCGTATGGTAGTTGAGAAATGAATTTATAGAAATGTTATTCAATTTCTTGTAGGTTTTAAAATTTAGTTTTTCAAAAAAACAGAGGAAACTCTGTCGGATTTTCTAAAAATATAG	.((((((.....((....(((((.((((((...(((...((....(((((((((((((((((((((((........))))).))))))))).........))))))))).....))..)))...)))))).)))))))....)))))).	-	GAGGAAACTCTGTCGGATTTTCT
EC-m0112	scaffold298:189148:189230:-	-20.5	EC-m0112-5p	EC-m0112-3p	17	2	15	CCGTGTGAACGGTTCGCTTCAACCGGATGTTGAGATCTTATGTGTTTCCAATATGAGTCATATCCTCCGGATTTGTTTCATTT	((((....))))..........(((((.(.((.((.(((((((.......))))))))).)).).))))).............	ACCGGATGTTGAGATCTTATGTG	TATGAGTCATATCCTCCGGATT
EC-m0113	scaffold2:3052972:3053173:-	-31.1	EC-m0113-5p	-	13	12	-	ATGATTGTAATCTTGACTTAAATTTATGACTTAAATGTATTTATTTACTCTCAATCTAATGATTATTGTAATATACTCTTAATTCATCTGCTTATTCCACCATTGGATTAAAAGCAAATGATTGGATGACTGTTGAAGACTTGAAGTCATAAAATTTAAATCAGCATTTTATTAATATTAATATAAACTTTATGCAATACAC	.((((((((...((((.(((((((((((((((....((.((((...((..(((.((((((.(((........................(((((..((((....))))....)))))))).)))))))))..)))))).))...))))))).)))))))).)))).....(((((....))))).........)))))).)).	TCTTGACTTAAATTTATGACT	-
EC-m0114	scaffold301:412978:413111:+	-37.4	-	EC-m0114-3p	7	-	7	TGGCATGTGTGGTTGGCAGAGGGCGATGCATGGCAGGCAGATATTGTGACACGTGTCGAACTTTGTGAAAGGACCCAACCCGGATATCCCTTGAAGAGATCCGAGCGGAGCCCTCTCGGCACCCCATAGAATCC	.((..(.(((((.((.((((((((..(((.(((...(((((.....((((....))))...)))))....(((.((.....))...)))...........))).)))..))))))).).))..))))).)..))	-	CGAGCGGAGCCCTCTCGGCACCC
EC-m0115	scaffold303:292316:292541:+	-87.8	-	EC-m0115-3p	8	-	8	ATAATGTTGTTTAAGGCCCTGTAATCCATACAAAATCATCAAGTATCATCTGCTTTCTTTACTAGCAAGACAGGTGAAGAAAATGGGCTATTGCTTGGTTAGATTAGGTCGGATTGTAAAAGTTCAGTTACCATCTTCACAATCTCAATCTTTTGATAGTGAAGATATCGGTAAGGGTGCACACTTACTGGTGATTTTGTGTGGATTACAGGGCCTACAATCCATA	.....(((((...((((((((((((((((((((((((((((((((...((((.((((((((((.........)))))))))).))))....)))))))).......(((..(((((........))))))))((((((((.(((..........))).))))))))(((((((((........)))))))))))))))))))))))))))))))))))))).....	-	ATTTTGTGTGGATTACAGGGCCT
EC-m0116	scaffold305:247321:247391:-	-19.4	EC-m0116-5p	-	14	14	-	TTTCTTTATTGAGATCTAATTATTTTGAACCCTAGGTGAGGGTTTGAATGTGTGAGGCCTTAGGGAAGACT	..(((((.(((((.(((.((...((((((((((.....))))))))))...)).))).))))).)))))..	GAGATCTAATTATTTTGAACCCT	-
EC-m0117	scaffold307:225326:225392:+	-27.1	EC-m0117-5p	-	13	12	-	TGAGTGGCGATCTTGAGAGCCGGGATGTCACAGGAAGTGGCGATCTTGGGAGCCGGGATGTCACACA	...(((((.((((((....((((((((((((.....))))).)))))))....)))))))))))...	TCTTGAGAGCCGGGATGTCAC	-
EC-m0118	scaffold310:223191:223286:+	-37.3	EC-m0118-5p	EC-m0118-3p	26	1	24	GTCATTGTTAGTGTCTTGATCCTCCATCTTAGAGTCTTGACTAGTTTTTTCACATTATGAAGACTCTGACATGGACGAACAAGACTTTAACAAGAA	.((.(((((((.((((((.((.(((((.((((((((((.(.((((........))))).)))))))))).))))).)).)))))).))))))))).	TCTTGATCCTCCATCTTAGAGT	TCTGACATGGACGAACAAGACT
EC-m0119	scaffold314:39159:39431:+	-39.4	EC-m0119-5p	-	8	8	-	ACAGCAGGTGATTGGCACGTAGTATTTTTCATATTACATTCGTCGATATCTGAAATGTAAAAAAATAAATACAATAAAATTCATATTATGAACAAAATAATATAAATTAAAAAATAAATACAGTAGAACTCATATTATTAACAAAATAATATAAATTTATAAAGTATAATGGATATATAAAGCAAATTTATGTTTCTGAATTATGTTGTAGAAAACATTTGAAGAATAGAAAATAGTTTAAAATTTGAAAAATGCTTGTTAATGAAATAAAAA	........(.(((((((...(((((((((((..(((((((((........)).))))))).........(((((((.((((((((((((.......)))))))..............((((.(((((....((((((((.....))))))))...)))))...))))...(((.(((((((.....))))))).)))))))).)))))))..((((((((..........)))).))))......)))))))))))))))))).)........	ATTGGCACGTAGTATTTTTCATA	-
EC-m0120	scaffold340:179518:179604:+	-44.3	EC-m0120-5p	-	6	6	-	TTGGACACCAAATTTGGTGTCCAACTGTAGCAGTAACACCAAATTTGGCATCGGGCCAGCTGTTGGACACCAAACTTGGTGTCCAAC	(((((((((((.(((((((((((((...(((..............((((.....)))))))))))))))))))).))))))))))).	AATTTGGTGTCCAACTGTAGCAG	-
EC-m0121	scaffold340:394110:394189:+	-31.8	EC-m0121-5p	-	9	9	-	CTTGCTGGGTCGCGTCCGGAGTCGAACCCTCAACCTTATAAGTTTTTTAGGTGTAAGACTCCGAACGCAATCCTACAGGG	((((..((((.((((.(((((((..(((((..................))).))..))))))).)))).))))..)))).	CGCGTCCGGAGTCGAACCCTCA	-
EC-m0122	scaffold345:297439:297599:-	-31.2	-	EC-m0122-3p	9	-	8	TTGACTTATAATTAGATGGTCTTTGCGGTTCATATGCATCACAATCATTCAATCATATAAATTAAGTACTCCTTGCCTTAGACATCTGTAATCACATTCTTTATACATATTACTATGTCTTGGGATCAAATGAACCAATGAGATTCCAATCTATAAAGTCA	.((((((.....(((((((((((...(((((((.((.(((......................((((.....))))((..((((((..(((((................))))).)))))).))))))).)))))))...))))..)).)))))..))))))	-	AATGAACCAATGAGATTCCAATC
EC-m0123	scaffold350:92222:92474:+	-85.8	-	EC-m0123-3p	12	-	11	TCCCTGTACATAAAGGCTACCTTCCGAGCATGCTTATTGTATAAAAAAAAAATCAAATATATAGATTTAACAAATAAAATATATATTTTACGTGTTAAATCTATACATGTGTATATGTATATATATTTGATTTTTTTTTTTTTTTTTTTTTTTTTTAAAANTAAAATTGTTTATTTATATTTTTTTTATTTTTTTTTTTTTTTTTTGTTTTGATACAATAAGTATGTCGGTAAGGTAGTCTTCGTGTACAGGG	.((((((((((.(((((((((((((((.((((((((((((((((((((((((((((((((((((((((((((..((((((....))))))..)))))))))..((((((....)))))))))))))))))))))))))))......................((((.(((......))).))))............................)))))))))))))))))).))))))))))).))))))))))	-	AGTATGTCGGTAAGGTAGTCTTC
EC-m0124	scaffold357:242945:243102:+	-67.9	-	EC-m0124-3p	151	-	151	GTGGCCGAAAAGCACTGTAGGCGGTGGCGCGTGGGCCCCACGTGCCGACGACCGTCGGAGTCATGCGTCTGTAGCCGTTGCTCGCTTGCTGCGCATGCCCTGCAGATATTCCCTACGTGGCGCGCTCTGGCGCTTCCACCTTGGTGACACGTGGCCTA	..(((((.....(((((.(((.((.(((((..(((((((((((((((((....)))))...(((((((..((((.((.....)).)))).)))))))................))))))).).))))..))))).)).)))))))).....)))))..	-	TCTGGCGCTTCCACCTTGGTGAC
EC-m0125	scaffold359:211510:211804:-	-32.6	EC-m0125-5p	-	5	5	-	AGACCCTCTGTCCGATTCCAAAATCATTTCACCACATAATAATTTATAAAACACAATATTTAATAAAAATCAGTTTAATCGATATGAAACACTAATTAAACGAAAATTCACAATTCGTTTACAAAATCACTTTACAAACCAAAAGTTTTTTCTACTATTGATACACATCATCGTTTACAAAATCTCACGACTCTATATATATGTACATACATCTTCATATACATTATAACACCATTGTACAATATCAAAAGAATAACTATCCAATGTGGAATGATTGTGACTCGTAGGAAACATG	......(((...(((.((...(((((((((((.....................................(((..((....))..))).........((((((((.........))))))))..(((..(((((........)))))..)))...((.((((((.......((((............))))...........((((((............................)))))).)))))).))..............)))))))))))..)).)))..)))......	TCCGATTCCAAAATCATTTCACC	-
EC-m0126	scaffold35:705488:705678:+	-47.8	EC-m0126-5p	-	5	5	-	TTGCATGCTCCGAGAAGAATGACTTGTAGCACAAGATCACCTGGCTTGAATTTTTGTACTTGGACCCTTTTGTTGTAATGTTTGGCCATTCTTTGTTGATAGACGACTACTCTCAGGCGAGCTGCTTCTCTAGCTTCTTCGAGGAGATCCAGGTTCGCGGCTAAGAGCTGATTGTTCTGGGTAGCATTGAA	....(((((((.((((.(((.((((.((((....((..((((((................(((.((.................)))))....(((((....)))))...((((((((.((((((......))))))))).)).)))..))))))))...)))).))).).))).)))).)).)))))....	CGAGAAGAATGACTTGTAGCACA	-
EC-m0127	scaffold36:1673630:1673739:+	-52.2	-	EC-m0127-3p	7	-	7	GAAGGCTATAGACAAAATCAAAGACAACACATGTTCATGTTGTACGAATCTTTTGTAACTGCCGACAAGCTAGCAAACATGTGTTGTCTTTGATTTTGTCTATAGCTATA	...(((((((((((((((((((((((((((((((((.(((((((((((...)))))).....))))).)......))))))))))))))))))))))))))))))))...	-	TGTGTTGTCTTTGATTTTGTC
EC-m0128	scaffold36:1673630:1673739:-	-52.6	-	EC-m0128-3p	7	-	7	TATAGCTATAGACAAAATCAAAGACAACACATGTTTGCTAGCTTGTCGGCAGTTACAAAAGATTCGTACAACATGAACATGTGTTGTCTTTGATTTTGTCTATAGCCTTC	....(((((((((((((((((((((((((((((((((...(.((((..(.((((......)))))..))))).)))))))))))))))))))))))))))))))))....	-	TGTGTTGTCTTTGATTTTGTC
EC-m0129	scaffold36:1837340:1837430:-	-42.8	-	EC-m0129-3p	13	-	13	AGTATTTATCATACCATAAAGTTCAAGTTATAAATCACTCATTGAATTGCATTGGTGATTTATGACTTGAATTTTATGGCGTGAAAAATAT	.((((((.((((.(((((((((((((((((((((((((.((.((.....)).))))))))))))))))))))))))))).)))).))))))	-	TTATGACTTGAATTTTATGGCG
EC-m0130	scaffold38:1698389:1698496:-	-42.4	EC-m0130-5p	-	6	5	-	TTCAAGAAAGCGATATTGGTGGGGTTCAATCCGAAGACGGATTTACACATTGAAGTTGTAAAATACGATCTCAGATTGAGCCGCGCCAATATCACTTTGCATCTGAAA	((((..((((.((((((((((.(((((((((.((.((((..(((((((......).))))))...)).)))).))))))))).)))))))))).)))).....)))).	CGATATTGGTGGGGTTCAATC	-
EC-m0131	scaffold398:277856:278006:-	-32.2	-	EC-m0131-3p	10	-	10	CAAACTTACTAGTATACACATGATCGACATACTTTTGACATTTTGGATTAGCAGGAATCTTATCAACATCTTGGAGTAGGATCATCTAAGTCATCGCCTGACGTGTACCCCATGTTTGAGTGTTCGAGACAATGGTAGCCTGGTTAGCACG	....((.(((((..(((.(((..((((.((((((..(((((...((((..(((((...((((.....((((((...))))))....))))......)))).)..)).))..))))).))))))))))....))))))..))))).))....	-	AGTGTTCGAGACAATGGTAGCCT
EC-m0132	scaffold3:1790075:1790366:+	-179.3	-	EC-m0132-3p	21	-	20	CTAAGACTATAGATCCCTGGTCTTGAGTTCGAGAGGTGGGGGAGGCGAAGCAAAACCCCAGGAGCCCGGGGACAGTACCCAGTGGTGGGACCGGTAGGTAGCACCCTGCCTTGAGAGGGGGTCCCATAATAAAAATGTGCCTTTTTATTGTGGGGTTTGGGATTTGCCTATACTGGGCCTCGGTCTAGGTTTGCCCCGGGAGCCCACTCAATCGGTATTATCCCCAATCTCTAATGGGGTTTTCTTTGCCTCCCCTACCTCTCGAACTCAAGACTAGGGACCTATAGTCTTA	.(((((((((((.(((((((((((((((((((((((((((((((((((((.(((((((((((((...(((((.(((((((((.((((..(((....)))..)))))))((((....))))..(((((((((((((......)))))))))))))((.((((.....)))).))((((((((((....((....))))))).))))).......)))))).)))))...))))..)))))))))))))))))))))))))))))))))))))))))))))).)))))))))))	-	TCTCGAACTCAAGACTAGGGACC
EC-m0133	scaffold3:2264162:2264381:-	-44.8	-	EC-m0133-3p	5	-	5	AGGCTAGTAGAAGTAGTTGTCTGCCTGATTTTCAAACTGCAATGGATGAAATTGGAAAGGTGAACATGGATGCTAAGAAATGGTCGGAGACCATTGAGGTTGAATAGTGGTCAAGGTACAAATTTTATCAGCGAATCAAATGTGACCACGTAACAAACAACATGACTAAGTCCTTCAATTGCCTTTTGGGAGATCATAGGGCAAAAACCTACCTCAGTTT	.((((.((((..((..((((((...((((((((......((((.......))))(((((((((....((((.......(((((((...)))))))...(((.....(((((((.............................)))))))......)))...........)))).....))))))))).))))))))..))))))..))))))...)))).	-	GGGAGATCATAGGGCAAAAACCT
EC-m0134	scaffold403:306098:306209:-	-18.5	EC-m0134-5p	-	9	9	-	TTAAGCAAATGTTCTGGATCTGTACAAATGTTCCTTCAATTGTAACGGTTTTTGTGATATAAATAAAATTTGCAACAGTGTTGCCTTTGTTGGTTCCAATGATGTTTCTTCA	..(((.(((((((.((((.(((.(((((.((.......(((((..(((.((((((.......)))))).)))..)))))...)).)))))))).))))..))))))))))..	GTTCTGGATCTGTACAAATGTT	-
EC-m0135	scaffold407:15850:15964:-	-83.8	EC-m0135-5p	-	10	10	-	TGTGCAAATCCAACATTGTCCAAATCCAGCTCTATGGCAGCATCCAATTTGCACCCATTATCCAACATTGGATGCTGCCGTAGAGCTGGATTTGGACAATGTTGGATTTACACAG	((((.((((((((((((((((((((((((((((((((((((((((((((((...........))).))))))))))))))))))))))))))))))))))))))))))).)))).	CAACATTGTCCAAATCCAGCTC	-
EC-m0136	scaffold407:15992:16132:-	-34	-	EC-m0136-3p	17	-	17	AAGGGAATTGTTGTCAAAGGCCGATGCAGTCACAGCCAAAAATGAGCAATTGGGCCCATCAAATTCAGTGATGGACGAAACTTTAGATTCCCGTAAAGAAAAGCAAAATTGGCTGTCAGAGCATCATGGCTCACTTCTGGT	...((((.((........(((((((((..(.((((((((......((......))((((((.......))))))......(((((........)))))..........)))))))).)..)))))..)))))).))))...	-	TGGCTGTCAGAGCATCATGGCT
EC-m0137	scaffold410:267114:267244:-	-56.9	EC-m0137-5p	EC-m0137-3p	16	13	3	GCTGCGAGGGTTGTATTGTCAACTGGATTCATTCACGTACTTCCTGATGTCTTTGAGAGTCTAACTTCACCCAGAGAATCCTGATCCAAAGCAACAGAATGAATCCCGTTGACAATATAACCTCCGCAGCG	((((((.((((((((((((((((.((((((((((..........((.((.(((((.((.((....(((.......)))....))))))))))).)))))))))))).)))))))))))))))).)))))).	TTGTATTGTCAACTGGATTCA	AATCCCGTTGACAATATAACC
EC-m0138	scaffold41:245403:245496:-	-58.4	EC-m0138-5p	-	20	20	-	TTGGTTATGGGTCCAATGACCTAGAACTATTTGGTTCTAGGTTCGTCTCCCAACTTAGAACCACGTGGTTCTAGGTCATCGGACTCAAAACCAT	.(((((.(((((((.(((((((((((((((.((((((((((((........)))))))))))).))))))))))))))).))))))).))))).	GTCCAATGACCTAGAACTATT	-
EC-m0139	scaffold42:552196:552280:+	-19.6	EC-m0139-5p	EC-m0139-3p	18	1	17	ATGACAGGTAAAAGCAACGGTTGGTTTCTAATGCTGACAGGAAAAACCTACTAGACTAGAACCAAATGAATGCTTCAGCATGTTA	.(((((.((..(((((.((.((((((.(((.(.(((..(((.....)))..)))).))))))))).))..)))))..)).)))))	GCAACGGTTGGTTTCTAATGC	ACTAGAACCAAATGAATGCTT
EC-m0140	scaffold42:1553713:1553793:+	-38	EC-m0140-5p	-	6	5	-	AAAGTAAAGGGGTTCGCTTCCCGGATTTCCCCAATCCGACAAGTCGGGTTCGGGGAGTCCGTTGAAGTGCCCTGCAGGATC	........(((((..(((((.((((((((((.(((((((....))))))).))))))))))..))))))))))........	GGTTCGCTTCCCGGATTTCCCCA	-
EC-m0141	scaffold42:1706716:1706801:+	-33.3	-	EC-m0141-3p	8	-	7	AGATCGCTGGGGCTGTAGAGGATCGTTCTCAGCCAGAGTTCTCTGACTGGGGTGGTCGAGCGATTGTCTGACAGACTCAACGTGCA	.(..((.((((.(((((((.(((((((((((.((..((((....)))).)).)))..)))))))).))).)))).)))).))..).	-	TCGAGCGATTGTCTGACAGAC
EC-m0142	scaffold435:146528:146850:+	-119.1	-	EC-m0142-3p	7	-	7	CAGATCGACATCTGGGTTTCCAGGCCCGGTGCTAAAGAGACGTCTGGGTTTCGAGATCAAAACCCAGACGTCGATCTGGGTTTCCAAATGAAAACTCAGATCGACGTCTGGGTTTCGATCGAAACCCAGACGCCTGATACCCAGACGTCGATCTGGGTATCTGGGCAAGAGAAGGAGAAGATGAAGATGAAGAAAAAGAAAAGAAGAAGGAGAAGAAGGAGAAGAGAGAGAGAGAGGGACGTCGATCGGTGAAGAAGATGAAGAAAAATAAGAGAAGAATGAGAAGAGAGAGGCACCGTGTGGATTTTAGACATGGAGATCCA	..((((..((((((((..((((.((..((((((........(((((((((((((..((.((((((((((((((((((((((((........)))))))))))))))))))))))).)))))))))))))))((((((((((((((......)))))))))).)))).........................................................................((((..((......)).))))...............................)))))))).)))).))))))..))..))))..	-	AGGCACCGTGTGGATTTTAGACA
EC-m0143	scaffold438:119391:119616:+	-34	-	EC-m0143-3p	10	-	10	ACATCATTTTATTGTCTTATTTAATGTCTATTTGTAAAAAAAATACAAAAACACCTTTTAAGTGGATTGTTCTGAGACTATTTGTGGGTTTATTTGTCTTTTTATCTTCTGACTTTGTTCATCTTCTGAACTCCTTTTCTCTTATCACTTGATACTTAAAAATCTTCAACTTTACCTCTCAAATAAAAGCCAGCTCAAGTGGATTTTAGTAAGACTAAAATTGCAG	.....((((((..((((((((....(((((((((....(((((.(((((...((((..(((((((.((......)).))))))).))))...))))).))))).....(((.(((((((((.....)))))...........((((....))))...............................)))).)))..)))))))))...)))))))))))))).....	-	CTCAAGTGGATTTTAGTAAGACT
EC-m0144	scaffold43:103081:103166:-	-28.4	-	EC-m0144-3p	23	-	23	CGGCTGAAGGACAACCAGGTGGTCCTGGAACGGTGGCTGAAGGACAACCTGGAACGGTGGCTGAAGGACAACCGGGAACGGCGGCT	.(((((..(.....((.(((.(((((....((((.((((.(((....)))....)))).)))).))))).)))))...)..)))))	-	CGGTGGCTGAAGGACAACCGGG
EC-m0145	scaffold4619:25:282:+	-61.1	-	EC-m0145-3p	6	-	5	GGGTTGCCTTTAGCATCAAGAATTCTTGGTGGCCTTCTTTGTGCAAAGCAAATAGATAAGTGGTTGGAAATTTTAAATAGTAAAATGTGGGATTTTGAAGACAAAAGTGAAATTCCTACAACTTTAAAATTAAGCTATTTTTATCTTCCCTCTCATTTAAAGAGATGTTTTGCCCACTGTGCAATTTTGTTGGAGGATTATGAATTTGAAGAGGAGGAAGTCATACTTCTATGGATAGCTGAAGGCCTTATTCAACCA	.((((((((((((((((.((((....((((..((((((((..((((((((...((((((((((((...((((((((..(((....(((((((.(((.............))).)))))))))))))))))).))))))..))))))....((((.......))))))))))))((.((..(((....))).)).)).............))))))))..))))...))))...))).))))))))).......)))).	-	TTCTATGGATAGCTGAAGGCCT
EC-m0146	scaffold468:171862:172064:+	-64	EC-m0146-5p	EC-m0146-3p	174	163	9	ATATTAAAGGAGAATTACAACCCTGACAAATGAAGTCGGTTGGCTTTGAGAAACAATAGGAGTGATAGATTGCTATTGAAATACACATGTAAGTATGCTGCACACACACTGACTTAAATCACAAGACACTTATCAGTTATCATCATAGGAGTAGTAGAGCTGCCACAGTTTCATTTGTCAGAGTTGTGATTCTCTTTTGATGG	.((((((((((((((((((((.(((((((((((((.(.((.(((.........((((((.(((.....))).))))))...(((....)))(((.((((((......(((((......((....))......))))).....((....))))))))..)))))))).)))))))))))))).)))))))))))))))))))).	AGAATTACAACCCTGACAAAT	TTGTCAGAGTTGTGATTCTCT
EC-m0147	scaffold469:243:350:-	-21.4	-	EC-m0147-3p	5	-	5	TGTCTATCACTAACAACAGGAAGGGAATATGTTAGTCAGTTTAGTTCTGTGTGTCGTCTATGCATGTATAGGATATATTATTAGCTAGTTTCCACCTGAGCGAGGAAA	..(((.((.((.....((((..((((((..((((((.(((...(((((((((((.......))))..)))))))..)))))))))..)))))).)))))).)))))..	-	TATTATTAGCTAGTTTCCACCTG
EC-m0148	scaffold473:22190:22444:+	-50.4	EC-m0148-5p	-	12	12	-	TTGAAGCTGGTCTAGTAACGCCTTAGCACATTCTCTCCCCACTTCAAATTAATTTTCTATTAAACTGTAAATTGTTTAACTAGACTTAAAAAGAGACAAAGCAGGATTCATAAGAAATGTGACTGATTTGATTTGTGTGTGTATGTGTGTATTTTTTTTACCAAGGAGCACAAGTGAATTTGTTGCTCAAGAACTGCGGTGGCATACAGTGCTGTTGTTGCTGTTGACAAAACCGTAATCATTCATTTGCTTCCA	..(((((..(((((((((((...((((((..........(((..(((((......((((((((((........)))))).))))(((.....))).((((.(((...(((((.....)))))))).))))))))).)))(((((((.((((.(((((........((((((((......))).)))))))))).))))...))))))))))))).))))))))..)))....................)))))..	TCTAGTAACGCCTTAGCACATTC	-
EC-m0149	scaffold473:417690:417778:+	-26.6	EC-m0149-5p	-	6	6	-	AGTAGGTTTCCAGGTCTGGAACCAAAGCAATCTGATTTTTTTTTTTTCAAAAAAAAGGGGTTCTTGGTCCTATTCCTTGAAACCGAACC	.((.((((((.(((..(((.(((((.(.(((((..(((((((......)))))))..))))))))))).)))..))).))))))..)).	CAGGTCTGGAACCAAAGCAATCT	-
EC-m0150	scaffold49:704600:704865:+	-57.8	-	EC-m0150-3p	7	-	7	AATAAATAATGTGACTAGAGCTAAGGGCAAACACCCTTCCTCTGTATTCTCTTCATCGTTTAATTTTTCAAGTTTAACATGTTACGAGTGTATTTTGTCCTTCTGACATCCAGTCCCACATGTAACGCCTTTTATTAGTAAAAATAGAAGCATCGCCATCAATCCGTTGTAGTCTAGTTGGTTAGGATATTCGGCTCTCACCCGAAAGACCCGGGTTCGATTCCCGGCAACGGAATTTTTGCCGGTTCTGATCATTCATGTTTTTT	...(((((..((((.(((((((...((((((..........................(((.(((((...))))).))).(((((((.(((.(((.((((.....))))...)))..))).))))))).((((((((......))))))))............(((((((..((((..((((...(((........)))...)))).))))(((((.......))))))))))))...))))))))))))).))))...)))))...	-	TTTTTGCCGGTTCTGATCATT
EC-m0151	scaffold4:1208406:1208562:+	-32.7	EC-m0151-5p	EC-m0151-3p	11	10	1	TTAACTGAGGTTCCGACCTACTGAACATAGCTCGACAAAATTCTATTAAGCCATATTAGCTGAGGTTCCAATCTACTGGATATAGTTTGACTTAAATTTTTTGAATTAAGCTATCATTTGTGAACTATGGCGCGTGTAGATCAATGACCTCCTGAGC	......((((((..((.((((((..(((((.((.(((((..........(((.((.....)).)))((((......)))).(((((((((.(((((...))))).)))))))))..))))))).)))))...)).)))).))...))))))......	TTCCGACCTACTGAACATAGCT	CTATGGCGCGTGTAGATCAATGACC
EC-m0152	scaffold506:79924:80168:+	-50.5	-	EC-m0152-3p	7	-	7	CTCTCTTCTTGTTTAATTTTTTCGATCTACTCTCTCTCTTTCTTGCATTCTGTTTTCGTTTGGATTGAAAAATGTTTCTGTTGGGAATAAAAAATAGAACCTGATCAAAATTATTACAGTCAACCCACCTGTCCCACCCGACTATGGAGGTATAGTTTTATACATGCTGTATCTCATTCTTAATTGTTGATGATTGCATTCTGCATTATAAGGAGAGATGATGTCAAAACTGATATAGGTAGAGA	.(((((.((((((((.((((..(.(((...((((((.(((...(((((((((((((..(((.(((.((((....)))).))).)))....)))))))))...((....((((((((((((..........(((......)))....((((((((((.........)))))))))).......)))).))))))))....))))))....))))))))).))))..)))).))).))))).)))))	-	AGAGATGATGTCAAAACTGATA
EC-m0153	scaffold50:201693:201884:-	-129.4	EC-m0153-5p	EC-m0153-3p	736	728	1	TTCACCTCCCCAGAATCTCGAACCTGGTGCCTGAGGGCTTAACACCAAATTTCTTGTTACTCTGATACCAATTAAGTTAGTTATTGTGACTAGCTCAATTGGTATCAGAGTAACAAGGAATTTGGTGTTAAACCCTCAGGCATCAGATTCGAGACTCTGGGAAGGCGAAAGAAATCCCTTTAAGGGGTGGAG	(((.(((.((((((.(((((((.((((((((((((((.(((((((((((((((((((((((((((((((((((.(((((((((...))))))))).))))))))))))))))))))))))))))))))))).)))))))))))))).))))))).)))))).))).)))....((((((...))))))....	CAGAATCTCGAACCTGGTGCC	CATCAGATTCGAGACTCTGGG
EC-m0154	scaffold50:594410:594617:-	-81.5	EC-m0154-5p	-	11	11	-	TATGACTAAATCTGATTGGGACATGTGTAGCACACGTGGCGAAGTCTGGTTCAGACAAGTGTCACATCGTACAGATGAACCAGATTATGCCACGTGTTCAAGACATGGTAGCATGTTATTGGGCCACGTGTCACCAAGGTGGAAGCGCCAGAGCACGCCATATGTGGCACATTTGCAGGGCACGTGCTGCCAGTGAGCAGTGGTTGCC	...(((((...((.(((((.((((((((.((((((((((((.((((((((((((((....)))............))))))))))).))))))))).((((((((((....)))))).))))(((((((((......((((...((......)).))))))))))))).....)))...))))))).).))))).))...)))))...	TCTGATTGGGACATGTGTAGCA	-
EC-m0155	scaffold522:27204:27441:+	-43.6	-	EC-m0155-3p	6	-	5	GGACAATTTCGAGAAAGTGGATATGTGGTGCAATTTAATTTTTTGAGGGGTTGAAAATGAATATTTCAAAAAATGTGGTTAAAAACAAATTTTAACATTATTTAAAAATATGGTAAAAAACAAATTTAACATTATTTCTAAAAATGAGTTTTCATAGATGTGTGATGGTTTGGTATATTTGTGAAATTTTTGATGTGATTAGAGGTTGATTATATTGTATTTGAGCTTGAAATTGGAA	...((((((((((.(((((.(.(((((((.((((((.(((((((((((.(((.......))).)))))))))))...(((((((.....)))))))....((((.(((((..((.(((......))).))..))))).))))...(((.((((((((((((((.(.....).)))))))))))))).)))............)))))))))))))).)))))...))))))))))...	-	TTGATTATATTGTATTTGAGCTT
EC-m0156	scaffold522:76745:76829:+	-19.4	EC-m0156-5p	EC-m0156-3p	408	363	34	TTCGAGTAATTCTTGAGACGATGAACTTGCTTCAAATGACATTCATTTTGTAGCGATGATCTTGTCTTGAACAATAGCACTTGGT	.((((((.(((.(((((((((.((.((((((.(((((((...))).)))).))))).).)))))))))))..)))...)))))).	TCTTGAGACGATGAACTTGCT	CGATGATCTTGTCTTGAACAAT
EC-m0157	scaffold526:184843:184991:+	-20.3	EC-m0157-5p	-	6	6	-	TATAAAATGTACTTCGAACTATTTTTAATCACCACCCAACTTCTATTTCCACAAACATGCATTTCAATCACATTCACAATGCAATCTCAATTAATAAACATCATGTGATGGATGTGTGTGATATGAAAGTGTTTCAAATATATATATAC	......(((((.((.((((.(((((((((((((((......................((((((..............))))))...............((((....))))...))).))))).))))))))))).)).)))))......	ACTTCGAACTATTTTTAATCACC	-
EC-m0158	scaffold52:322736:322985:-	-116	EC-m0158-5p	-	5	5	-	ACTCACACCAAGTGTGACGAGTATGAATCATATTGGTCAGCATTGGTGTGAGTAGTGATGTTATGTCTTGATACATTGAAACCAGAATACAAAACACTACTAACAACAGGTGTGACGAGTGTGAATCATACTGGTCATCATTGACGTGAGTAGTGGTGTTATGTCTTGCAAGAACAAAACCATAAGGCAAAGCACTACTCACACCAGGTGTGATGAGTGTGAATCATACTTGTCACCATTGGTGTGAGTA	(((((((((((..(((((((((((((.(((((((.((((...(((((((((((((((......(((((((.....(((.......((.(((.((((((((((...((.((((((((.((((((...)))))).)))).))))...))...)))))))))).))).)).......))).....)))))))...)))))))))))))))...)))).))))))).)))))))))))))..))))))))))).	AGTGTGACGAGTATGAATCATA	-
EC-m0159	scaffold52:838747:838967:-	-32	EC-m0159-5p	-	19	18	-	AAGAACATATTCGGGTTTGTTTAACTATTCTCCAAAAAACAATCTCTAATGCCCTAAAATTGACATGTAAGCAAGTTTCATGTTATTTTATTATCATCCCACCAGCAAACAACAAAAAAACCTTACTCTGATACCAATGTTAATAAAATATCATGTATGACGGTATATATATATCATATTCAAAACTTGATAAATAGTTAAGCAAATGCTCTAAACATACC	............(.(((((((((((((((.................((((........))))..(((((.((..(((.((((.((((((((((.(((.....(((......................)))......))).)))))))))).))))...))).)).))))).(((((...........)))))))))))))))))))).)............	TCGGGTTTGTTTAACTATTCTC	-
EC-m0160	scaffold53:729493:729597:-	-50.8	-	EC-m0160-3p	574	-	574	CAGAATTGCGTCCCTGAGTGGCTCTGGATAAAGCATATCTTTTTCTTTCACATGTCGAAAGAGAAAGATAGGCTCTATCCTGAGCCACTTGAGAACGGAACTCTT	.(((.((.(((.(.((((((((((.(((((.(((.((((((((((((((.......)))))))))))))).))).))))).)))))))))).).))).)).))).	-	CTATCCTGAGCCACTTGAGAA
EC-m0161	scaffold541:128130:128444:-	-63.8	EC-m0161-5p	-	5	5	-	GATTTGTTATAGAGGATTTTGGACATTATAATTATCAGAATTAATATAAATTATTTTTTACCTTATCTGTATGTAATTTGGGTGTAAATTCATTGTAAATAATAAAATAGAAATATCATATTGTTACTCTATCAAAATAGAGAGTGACAATTGTGGACGTAGGTTTGGTTTTAGCCGAACCACGTAAAAATTTGTGTGTGTTGTTCTTCTTCATTGCTTCTTTCTTTGTTTTGGTTGTGTTTGTTGTTTAATCGCAAGTATTGAATTCGAAGAACCGGATCAATTAAAAAACAAGGTCGATAGATATAATAATAT	.(((..((((((.((((((...(((((..((((((((((..(((..((((......))))..)))))))...))))))..))))))))))).))))))..)))............(((((((((((((((..........)))))))))).)))))((((.((((((((....))))))))))))......((((((.(((((.((((.((.((((.(((.(((((((...((.(((((.(((.....))).))))).)).......)))))))..))).))))...))...)))).))))).))))))......	AGAGGATTTTGGACATTATAAT	-
EC-m0162	scaffold544:55834:55943:-	-23.3	EC-m0162-5p	-	10	10	-	GATGGTTCCACTTGGCGGATATCTTGAACGGACACAATCAGCGAATAGACAGGTTGTCAGTCGTGGCGGATAATCTGACGAGCAGGCTTAGCGAACACGGTCAGCGGTCA	..........((((.(((((((((...((((..((((((.((.....).).))))))...))))...)))).))))).))))...(((.(.((....)).).))).....	CTTGGCGGATATCTTGAACGGA	-
EC-m0163	scaffold55:2172358:2172476:-	-88.5	-	EC-m0163-3p	8	-	8	ACGTTGCTGTGATCAAGTTTTCGTTCGGAATCTTGTTCACTTGAACGTCGAACTTGTTTTTGAACAAGTTCGACGTTCAAGTGAACAAGTTTCCGAACGTAAACTTGTTCACAGCAACG	.(((((((((((.(((((((.(((((((((.(((((((((((((((((((((((((((....))))))))))))))))))))))))))).))))))))).))))))).)))))))))))	-	TTTCCGAACGTAAACTTGTT
EC-m0164	scaffold55:2189478:2189833:-	-64.3	EC-m0164-5p	-	9	9	-	CAAAGATTACAGGTCAAAGTAGTACAAACACCCCAAATGAGTAAAGTAGTATACAAGTTAGTTAAGCTAATGACAATGCAAAAAAGCAAAGCAATGCGAATCTACTCGTATGACTAAATTAAAATGCAAAGAATAGATAGAAGTGGATGTTAATATGCACGGTCAAACAGTTGATGGATCTTCAACAACCCTTTTCATCCTATATTTGGAATTATTGTAAGAGAGAATAAACCCATTACACTTCCAAGTTGGAAACAACTTGATAATCAAATAAAAGAAATGTTGTGGTCATCTCTTTTTATACATACTTTTATAAGTTTATGTTTGCAATTATTTTTCTAAAGTTCAAACTTTGA	(((((...((.((..((((((((.((((((....((((..(((((((((((((...((((((...)))))).....(((......))).((..((((((......))))))..)).........(.((((..(((((((((((.((.((((........(.(((((....))))).)......)))).))))))).)).)))).)))).)........((((((((......((((.(((.((((((((((....)))))))..............))).))).))))...))))))))))))).))).)))))..)))).))))))..)))))))).))...)).....))))).	AGGTCAAAGTAGTACAAACACCC	-
EC-m0165	scaffold561:13712:13966:-	-50.4	EC-m0165-5p	-	12	12	-	TTGAAGCTGGTCTAGTAACGCCTTAGCACATTCTCTCCCCACTTCAAATTAATTTTCTATTAAACTGTAAATTGTTTAACTAGACTTAAAAAGAGACAAAGCAGGATTCATAAGAAATGTGACTGATTTGATTTGTGTGTGTATGTGTGTATTTTTTTTACCAAGGAGCACAAGTGAATTTGTTGCTCAAGAACTGCGGTGGCATACAGTGCTGTTGTTGCTGTTGACAAAACCGTAATCATTCATTTGCTTCCA	..(((((..(((((((((((...((((((..........(((..(((((......((((((((((........)))))).))))(((.....))).((((.(((...(((((.....)))))))).))))))))).)))(((((((.((((.(((((........((((((((......))).)))))))))).))))...))))))))))))).))))))))..)))....................)))))..	TCTAGTAACGCCTTAGCACATTC	-
EC-m0166	scaffold581:104252:104331:-	-23	EC-m0166-5p	-	7	7	-	AAGTGTCCGACAAGATCCTTCAGACAAGAGCCTAAAGAAGGTCTGGTTTGGGTCTTGTCATCAATGGTATCAGACTCTTT	(((.(((.((((((((((...((((.(((.(((.....)))))).)))))))))))))).....((....))))).))).	CAAGATCCTTCAGACAAGAGCCT	-
EC-m0167	scaffold585:156203:156315:-	-27.8	-	EC-m0167-3p	81	-	78	TCATTTGTAATTTCAGTCAGTATATTTCAGTGATGGTGTATAGTTTCAGACTGGTTTCTGACATTGTTCTTAATTTACACATATCTGAGAGCTAACTGTTGAACTGCAGATCT	..(((((((..(((((.((((...((((((..(((.((((((((.(((((......))))).))))).........))))))..))))))....))))))))).)))))))..	-	TATCTGAGAGCTAACTGTTGAA
EC-m0168	scaffold58:461142:461344:+	-71.9	EC-m0168-5p	EC-m0168-3p	446	171	270	AGAAGGCTTATACTAGTCGGACTGTATTGGGTGCTGCATCATGTGGAAATGTTGAAAAGAGCCTCCGAAGCCACTTAAGCGAAGATCATCATCCCTTCCCTGTAACTCATAACTCAGAACTAATTGGTTGGTTTGGAAGCCACCTACTTGAAGTGGACATTTTCACCCGATGCAGCACAAAATACAGTCTGGCTGATCCCTTC	.(((((..(....(((((((((((((((..((((((((((..((((((((((........((.(((.((((((((..((.((((..........)))).))........................)).))))))))).))...(((((...)))))))))))))))..))))))))))..))))))))))))))))..)))))	CGGACTGTATTGGGTGCTGCATC	TGCAGCACAAAATACAGTCTGGC
EC-m0169	scaffold59:159423:159507:+	-19.9	EC-m0169-5p	-	372	363	-	TTCGAGTAATTCTTGAGACGATGAACTTGCTTCAAATGACATTAATTTTGTAGCGATAATCTTGTCTCGAACAATAGCACTTGGT	.((((((.(((.(((((((((.((..(((((.((((..........)))).)))))...)))))))))))..)))...)))))).	TCTTGAGACGATGAACTTGCT	-
EC-m0170	scaffold59:309943:310200:-	-44.4	EC-m0170-5p	-	7	7	-	AAGGTTGTATACCAAAGACTTGAACTAGGGCCTAAATCATCATTCGATCGTTAGAGTTATTGATCGTCATATTAGTTGTAGCAGACAGGAAACTATGTTTCATTAAAGCGTAAATAATTAACTATGTTCAGTAATTTGTTTAAATGTGGTGTTGCTTCACTTGCAATTAAATATAATGACTTTGTATCCTATCCTTGTACTTTGTTTTTATGTCTCAAACTTGCTTGGTATTGGATTCAGTCATTTGTACTTATCTTG	(((((.(((...((((((((.(((((((.(((.....((((((..........((((((((((.(((....((((((((.((......(((((...)))))......))....))))))))..))).))))))))))........))))))((((.......))))....((((((.(((...((((.........))))...))).)))))).............))).)))).))))))).)))))))..))))).	ACCAAAGACTTGAACTAGGGCCT	-
EC-m0171	scaffold5:1589586:1589734:+	-27.8	-	EC-m0171-3p	12	-	12	TTGGACGTCTGCCAAGAGATAAAGGTAAAATTTTAACTTGGTGCTTTGCTTGCTTATAGAATATTTATCATTCTTTATTGGTGAAAATTCCTTGCATATCATTTGTATTGCTGTCGATCGAGATTGTACCTTTGCTGTTATAAGTCTTA	..((((.......((.((.((((((((.((((((...((((.((..(((.(((.....((((.(((((((........))))))).))))...)))........)))..))..))))..)))))).)))))))))).))....))))..	-	ATCGAGATTGTACCTTTGCTGTT
EC-m0172	scaffold617:7691:8031:+	-75.2	EC-m0172-5p	-	7	7	-	CCATTTGAACTAAAATTTTCGTTGTTCTCCTCATATTTTCGTCATTTTCTCAAAGTTTTCTATTAAATCTGAGGTTTTTAAGGGTTGAATCCGAAGATTTTTTAGATCCATTTCTTAAAAATTGAATCAATGTATAATTTTGGTCTTCTCAAAGCATCAACTGGTTTTCCTCTCATTTTCCTCCTCCTCTCAGTTTCTTATAGGAGGGTTTGACCTTTTTAAGAATAAGATTTAGATGATATATGGATCTAGCCTTTAAAAGCCTTTTTGTTTTGCAAGATTGGAGGTCGATGATAACGTTTTTGTTGAAGATCAACCGTCAACAAAGCTTCCTTGATGGT	...(((.(((.(((((..((((((.(((((........................((((......))))...((((((((((((((((.(((((...(((.((((((((...((((((((((..((((((((((.....(((((.....)))))))))....)))))).....(((...(((((((................)))))))..)))..))))))))))...)))))))).)))...))))).))))))))))))))))((((((...))))))..))))).))))))....))))).))).)))....((((((((..........))))))))	TAAAATTTTCGTTGTTCTCCTC	-
EC-m0173	scaffold61:156848:156941:+	-20	EC-m0173-5p	-	5	5	-	ACTCTGCCAAAGCATGAGTTTAGACAATAACTCCATATTGATTATGTGAGATTTCTTTAATTCATGTTTTAATCTCTGAAAAAGTTGGCGTGTA	((..((((((((((((((((.(((.(((..(((((((.....)))).)))))))))..))))))))))................)))))).)).	AGCATGAGTTTAGACAATAACT	-
EC-m0174	scaffold62:764464:764548:-	-42.3	EC-m0174-5p	-	6	6	-	TTGGACACCAAATTTGGTGTCCAACTGTAGCAGCAACACCAATTTGTTTTTTGGGCTAGTCGTTGGACACCAAAATGGTGTCCAC	.(((((((((..(((((((((((((..((((.......((((........))))))))...))))))))))))).))))))))).	AATTTGGTGTCCAACTGTAGCAG	-
EC-m0175	scaffold633:104190:104352:+	-36.3	EC-m0175-5p	-	9	8	-	AAAAACTTTGAGTTCTGTATTGAGTCTTGTCTACAAAATTTGTTATAACATCATTGTTGATGTTGCAACACTAATTAAGTCGTTATAACATGTACTTCAGATATTACAACGTTGAAAACCTGCAGTTAGAGGTGGGCATGAGTCAAGTCAGGTCGATTTTAGA	.......((((..((((..((((.((.(((((((......((((.((((((((....)))))))).))))((((((.((..(((.((((.((((..........))))..))))..)))))..))))))..))))))).)).))))..)))))))).......	AGTTCTGTATTGAGTCTTGTCTA	-
EC-m0176	scaffold65:787734:787965:+	-52.5	-	EC-m0176-3p	5	-	5	ATAAAAATTCACAGATTGAATGTTCCTTCAAGAGCTTGCTCGCTCACAGGCTACATAGATTTTCTAGGATTATTTTATAAGTCCACAGGTCATAAGCATTCCTTCCAAAACTTGGTCGTTCATAGGCTATGCTGGGACCTTCCAAGACATCTTATAAGTCCACAGGCCATAAGCATTCCTTTCAGAGCTTGGTCGCTCACAGGCTATGTTGGGACCTTTCAGGATATTTTTA	.(((((((.......(((((.(((((..((..((((((...((...((((((...((((...))))(((((........)))))..(((((...(((((.(((.....(((......)))...)))..)))))..)))))..........(((((..(((....))).)))))............))))))...))...)))))).))..)))))..)))))...)))))))	-	CAGGCTATGTTGGGACCTTTCAG
EC-m0177	scaffold678:43606:43767:+	-30.2	-	EC-m0177-3p	6	-	6	GTAAGTCATTGAGTACTCAACTCCTTCGAATTTAGTTTTGTAATTTATATGTTCCATATATAATGATTTTAGTGAAACGACTACTGAAGGTGTATCTTTTTTTTCATTAAAGTACTCGTATAAATTTCATTGAAGTGGAAGAGTTGTAGTTTGATGGTTCTT	.....(((((((..(((((((((.(((.(.((((((.....((((((((((..............((((((((((((.((.(((.......))))).....))))))))))))...))))))))))..)))))).).))))))))).)))))))))).....	-	TGAAGTGGAAGAGTTGTAGTTT
EC-m0178	scaffold688:174804:174938:+	-115	EC-m0178-5p	-	44	43	-	CCTAAACCTCTCGAACCCATGACCAAAGTCATATAGTCAAATGCGAAGTAAGATGTGTACCAACTAGCTAGTTGGTACACATCTTACTTCGCATTTGACTATATGGCTTTGATCATGGGTTCGAGAGGTTTAGGA	((((((((((((((((((((((.((((((((((((((((((((((((((((((((((((((((((....)))))))))))))))))))))))))))))))))))))))))).)))))))))))))))))))))).	TCGAACCCATGACCAAAGTCA	-
EC-m0179	scaffold68:638849:638949:+	-27.2	-	EC-m0179-3p	7	-	7	GGATTTTCCGGTGAATCGACCTGTGACGAGATCCTATTTGAGGGAACATAACAAATTGGTATCAGAGCCTGACGTCATGGGTGATTCCGACCAACTAGCGA	(((...)))((((((((.((((((((((...((((......))))............(((......)))...)))))))))))))))..))).........	-	TGACGTCATGGGTGATTCCGAC
EC-m0180	scaffold692:334754:334857:+	-29.9	EC-m0180-5p	EC-m0180-3p	398	356	34	CGATCTTCAAATCAAGTAATTCTTGAGACGATGAACTTGCTGCGAATGATATTCATTTTGTAGCGATGATCTTGTCTTGAACAATATCACTTGGTGGGGTCCAC	.((((((...(((((((.(((.(((((((((.((.((((((((((((((...))).)))))))))).).)))))))))))..)))...)))))))))))))...	TCTTGAGACGATGAACTTGCT	CGATGATCTTGTCTTGAACAA
EC-m0181	scaffold6:2103826:2103913:+	-47.1	-	EC-m0181-3p	8	-	8	AGCTGTTCTCTGGAGTTCCCCGGAACACTTCATTGGTGTAACCTACTTAATTACTCTACTGAAGTGTTTGGGGGAACTCTGGATAGCA	.(((((((...((((((((((.((((((((((.(((.((((.........)))).))).)))))))))).))))))))))))))))).	-	ACTGAAGTGTTTGGGGGAACT
EC-m0182	scaffold6:2116867:2116982:+	-51.6	-	EC-m0182-3p	8	-	8	AGCTGTTCTCTGGAGTTCCCCAGAACACTTCATTGGGTTCTTCTAAGACTCTTATGCATGTAAGGGTAACCTACTTAATTACTCCACTGAAGTGTTTGGGGGAACTCTGGATAGCA	.(((((((...((((((((((.((((((((((.(((((.....((((((((((((....))))))))......))))...)).))).)))))))))).))))))))))))))))).	-	ACTGAAGTGTTTGGGGGAACT
EC-m0183	scaffold6:2146151:2146267:+	-59.1	-	EC-m0183-3p	8	-	8	AGCTGTTCTCTGGAGTTCCCCGGAACACTTCATTGGGGTTCGTCTAAGACTCTTATGCACGTAAGGGTAACCTACTTAATTACTCCACTGAAGTGTTTGGGGGAACTCTAGATAGCA	.((((...(((((((((((((.((((((((((.((((((.....((((((((((((....))))))))......))))...)))))).)))))))))).))))))))))))))))).	-	ACTGAAGTGTTTGGGGGAACT
EC-m0184	scaffold6:2145212:2145296:-	-47.2	-	EC-m0184-3p	8	-	8	CATCTCCTAGAGTTCCCCTGAGCACTTCATTGGGGTCTCTCTATTAACTTCCCTACTGAAGTGTTTGGGGGAACTCTTGGAAGCG	....(((.(((((((((((((((((((((.(((((...............))))).))))))))))))))))))))).)))....	-	ACTGAAGTGTTTGGGGGAACT
EC-m0185	scaffold705:17363:17594:-	-84.6	-	EC-m0185-3p	6	-	6	TGTTATCCACATCGGGTGGATCGGACGCTCGGTATGGATAATTCATTAAATATAAAAATTAAAAAATTAATTATCCATGTCGAGTGGTCGACCCGCCCTGTATGGATAGTTTCGAATATCTATGTCGGACGAGTCGGGTGCCCAACATGGATAAATTGTCAAAATTAAAAAAAAAAATAAAAAATCATTTGATTATCCATACCGAGAGCTCGACTTACCCGGTATGGATAAT	.((((((((.(((((((((.((((.(.((((((((((((((((...........................((((((((((.(.(((.(((((.((.((..((((((((........))))))))..)).)).))))).))).).))))))))))(((.....))).........................)))))))))))))))).).)))).))))))))).))))))))	-	CGAGAGCTCGACTTACCCGG
EC-m0186	scaffold70:263465:263591:-	-54.4	EC-m0186-5p	EC-m0186-3p	3981	2	3978	TGTTTTGATTTTAAAACATGGGTTGGTTCCGATGATGATTTGTTTAAACAAACAAACAGTTGTAAAGTCTGTTGGGTTGAGAACAGGAGAGTCATCGGAACACAAGCCCATGCTTTGAGATCAAAAC	.((((((((((((((.((((((((((((((((((((..(((((((...(((...(((((.........)))))...))).)))))))...))))))))))).).)))))))).))))))))))))))	AAACATGGGTTGGTTCCGATG	TCGGAACACAAGCCCATGCTTTG
EC-m0187	scaffold718:134784:134943:+	-61.4	-	EC-m0187-3p	9	-	8	TTCAGAATTAGCTCCAATGGAGTATAAAATTATAAAATTCAAGATCAAATTTGGTGTTGTGTTGTTCATCCAACGTCAAATTTTGGTGTTGCATTGTTCATCCAACATCAAATTGTCTTAGATTTTGTAATTTGGTACTCGCTCTGGAGCTGACTTTGGT	.(((((.(((((((((..(((((((.(((((((((((((.(((((..((((((((((((.(.((..((..(((((((((...)))))))))...))..)).)))))))))))))))))).))))))))))))).)))))).)..))))))))).))))).	-	TAATTTGGTACTCGCTCTGGAGC
EC-m0188	scaffold71:4424:4643:+	-155.5	-	EC-m0188-3p	97	-	97	TCTCCACTCTAGGTTTGGATCCGGGAAAAGCGAAGGATGGAGTAACGGTGAAGCAAGCACGTCACAATGGTTCCAAGAGCTGGTCCACTCAGCGTTCCCATACCCTTCGATTTGCCGCCGACAATAAAGTGAGATGGACCAACTTTAGGAACTATTGTGATGTGCTTGCTTCACCGTTACTCCATCCTTCGCTTTCCTTGGATTCAGACCTAGAGTGGAG	.((((((((((((((((((((((((.((((((((((((((((((((((((((((((((((((((((((((((((.((((.((((((((((((((.....................)))...........)))).))))))).)))).)))))))))))))))))))))))))))))))))))))))))))))))).))))))))))))))))))))))))	-	TCGCTTTCCTTGGATTCAGACC
EC-m0189	scaffold72:284483:284682:+	-56.4	EC-m0189-5p	-	6	6	-	ACCGACGTTTTATGACGGACTATGAGAGGCACCAAATGTCCGGTCTAGAAACGAAAATAGATTGTGATATACGACTTGACGGATAGTCACCAAGTGGCCAATGCCGAGGTCACCATTGATTCTGGCAGATAGCCACCGAGTGATCGATGCTAGGAAACCCATTGTCAATTCATGGTATCGTTATAGATTTTTACAAAGGG	.((...((((((((((((((((((((.((((....((((((((((((..........))))))).)))))......((((.....))))....(((((...(((((.(((((....))))).)))))....)))))(((....)))......((....))..))))..)))))))).)))))))))).....))...)).	TATGACGGACTATGAGAGGCACC	-
EC-m0190	scaffold747:5965:6067:-	-41.8	-	EC-m0190-3p	6	-	6	AGCTTATACCAGTAGTGCGTCCTAACTTTTAAATTGTAATAAACGACTCAGATTAGTGGTCTTTTGACAATTTAAAAGTTAGGACACACTGACCGTAGAAGTT	.((((.(((...(((((.(((((((((((((((((((..((((.(((.((......))))).))))))))))))))))))))))).)))))...))).)))).	-	TAAAAGTTAGGACACACTGAC
EC-m0191	scaffold760:76069:76169:+	-48.1	EC-m0191-5p	-	28	28	-	CAGTATAACGGGATATTGGTTCGGTTCAATGAGAAAACAGTGCTCGATAGGTCTCGCGCCCTGCTTTTTGATTGAGCCGTGCCAATATCACGTGCCACTGC	((((...(((.(((((((((.(((((((((.(((((.(((.((.(((......))).)).))).))))).))))))))).))))))))).)))...)))).	GGATATTGGTTCGGTTCAATG	-
EC-m0192	scaffold76:54537:54638:-	-53.5	EC-m0192-5p	-	6	6	-	TCCTCAGACTTGTACTTGAGCAACTCACCGAGAGTCACACCTTCCTCAGTCTTATCACCACTGATTTGACTCTCGGCGAGATGTCAAGTACAGGTCTGAGAT	..(((((((((((((((((.((.(((.((((((((((........(((((.........)))))..)))))))))).))).)))))))))))))))))))..	TGTACTTGAGCAACTCACCGAG	-
EC-m0193	scaffold779:23898:24163:+	-55.5	-	EC-m0193-3p	9	-	9	ATGAGGTCCTTTGAGTGCATATTAGCGGTCTTTCATTATTTGTTCACATGCGTTGTAAAATATTTGTGATATTCTTGTACATAATTTCCACCTCGTATGTGTTGTAAGAGTATAGAGCCTAGGTTCTGAGAGAATGAAATGAGTGAAACCCTGTGAGAATTAGAGTCGAGGCGAAATAAATCCACAATGTGCATGTATGATGTTTTCGAAGCTTGAATGTTGGGTGATAAATTGGAGAAGACTGAGAATTGTGTTAAGGATCATTA	....(((((((.((..(((.(((..((((((((....(((((((((((((((..((.......((((((((....))).))))).....))..))))))))...........((((((....)))))).((((((...(((.(((..((..((((.((.(((...(((...)))..))).))))))..)).))).)))...))))))...((((((...)))))))))))))....))))))))..)))))).)))))))))....	-	GAAGACTGAGAATTGTGTTA
EC-m0194	scaffold78:615674:615810:+	-49.8	EC-m0194-5p	-	58	57	-	TCTTTTGAGGGGAATGTTGTCTGGCTCGAGGACTCTTCTTTTGATCATTTTCTGTAGATCCAATCTTTCAATACAAATCAATTCTGGATCGATCATCTGTTAGTGTCGTCGGACCAGGCTTCATTCCCCCCAATTGT	.(..(((.((((((((..((((((.((((.(((.((.....(((((..........((((((......................)))))))))))......)).))).)))).))))))..)))))))).)))..).	GGAATGTTGTCTGGCTCGAGG	-
EC-m0195	scaffold79:206632:206915:-	-133.3	EC-m0195-5p	-	10	9	-	TATAGCTTTTCCCGGATCTGTACTCTACCGATGTGGGATTCGGGGAAAACCATATAAGTGGGATGACTTGGAGACCTGTTGAGACACCTTTTAGAATATCGTTCCAATGGACAAAACCGTGAGGCTATACGGGGCGACCCCGGGTCAAAGTGGACAATACCTCAGTAGAGGACCCAAGTTGTTATATTTTGTATCAGAGCTAGGGACGGCTCTACGCGATGGTGGGGGGAGTTGTAACACCCCGAATCCCACATCGATAGAGTACAGATCCGGGGAAAGCCATA	....(((((((((((((((((((((((.(((((((((((((((((....((((.....((((((((((.((((...(((....))).)))).))....))))))))))))......((....)).....(((((...))))).(((......)))....((((....)))).(((.((((.(.((((...)))).).)))).)))((((((((.(((....)))...))))))))....))))))))))))))))).)))))))))))))))))))))))....	CCCGGATCTGTACTCTACCGAT	-
EC-m0196	scaffold7:667691:667835:+	-44.1	EC-m0196-5p	-	10	10	-	TGAGCTGAGGTTCCGACCTACTGAACATAGCTCGCAAAAATTTTATTATGCTATGTTAGCTGATGTTTCGACATACTGGACATAGCTTTCTAAAATTTTACTAAGCTATATTAGTTGGGGTTCCGACCTACTGGATATAGCTCAA	((((((((((((..((((((((((..((((((....(((((((((....((((((((.....((((....))))....))))))))....)))))))))....)))))).)))))..)))))..)))))........))))))).	TTCCGACCTACTGAACATAGCT	-
EC-m0197	scaffold83:239789:239985:+	-40.9	-	EC-m0197-3p	11	-	10	ACTGTAAACATAGGAAACTCATAGTAACAGTGACTGCCTTTCCACCATCGGAGCCGACACCGTGGATGTAGGTCATTCTTAAGGCCGAACCACGTAAAATCTGTGTCTAATCTCTTCCTCTTTGCCTCGATTATCTTGCTTTTGCTCTATTTTTCATCGATTTGCAGTCTTGGGCTTTGAAGAACCTTGTTAACCAG	...((.((((.(((....(((.(((..(((.((((((..((((......))))..((((((((((.....((((........))))...)))))........)))))...................(((((......((....))..........)))))...))))))))).))).)))....))))))).))...	-	CAGTCTTGGGCTTTGAAGAACCT
EC-m0198	scaffold83:529700:529999:-	-65.6	EC-m0198-5p	-	6	6	-	TTAAAGTNCCTGATCACAACTGTTTAGCATCGTAGAATTGTTCTTTTACTCTTTCATTTTCTTTAAATAAGCGTTCATTGCTGATAACAAATAATTAGTTTTGTATGAAAAAAAAAAGAGAAAAAAAAATGGCAGAGTCCTCGTGCAGCAGATTCAAAATCATCTGTGTTTTTTATGGCTCGAAGTTTAGTGTGAGTACACAATATTCAAAGGCAGCCATTGAACTTGGTAAGGCTTTAGCTGATCGAAACATAAATCTAGTGTATGGGGGAGACAGTTTAGGATTGATAGGTTTTGTCA	..........(((.((.((((..(((..(((.((((.((((.(((..(((((.(((((((((((.......(((.((..((((((........))))))..)).))).......))))))).......)))).)))))(((((((((((((((........))))))....((((((..((((...(((((..((((...(((..(((((.((...)).))))).))).....))))..)))))))))..)))))).....)))))))))))))))))))).))))))..)))).)))))	TGATCACAACTGTTTAGCATCGT	-
EC-m0199	scaffold866:49859:50198:-	-221.2	-	EC-m0199-3p	6	-	5	TCTGATCCAGTGGAGGAAAACACACTGCAGTGCATGTATATACACATATGGAAAAAGCTGTGATACGAGTTCGTATCATAAAAACATCCCGTCCCAACCAATGGATCAATAAAAAGGAGATCCAACAGTGTGAGACAAAGGAAAAAATAAAAATAACAAAATTTTTGCCGGATACCTTACTTTTGTTATTTTTATTTTTTCTTTTGTCCCACACTGTTGAATCTCCTTTTTTTTTATCCATCGGTTGGGACGGGATGTTTTTATGCTACGAACTCGTATCACAACTGTTTCCATATGTACATATGCATGCACTGTAGTGTGCTTTCCTCCATTGTATCAG	.(((((.((((((((((((.(((((((((((((((((((((..(((((((((((.((.(((((((((((((((((.(((((((((((((((((((((((.((((((.((.(((((((((((.((((((((((.((((((((((((((((((((((((((((...................)))))))))))))))))))))))))))).)))))))))).))))))))))).)).)))))).))))))))))))))))))))))).))))))))))))))))).)).)))))))))))..))))))))))))))))))))).)))))))))))).)))))	-	CACTGTAGTGTGCTTTCCTCC
EC-m0200	scaffold880:91539:91640:-	-26.2	EC-m0200-5p	-	6	5	-	GGTGACTGTTGTGGGTATTTTTGAGACTGTCTAAATTAACTGGTAAAAGCCCAATGGACTGACCCAATGGACAATGCTCAGTTCACCAGCGCACAGCTCGCA	.(((((((((((.(((....((((((.((((((........(((....)))...(((......))).)))))).).)))))...))).))).)))).)))).	GTGGGTATTTTTGAGACTGTCTA	-
EC-m0201	scaffold88:666245:666433:+	-58.2	EC-m0201-5p	-	8	8	-	TTTTAGGTGTTGTGCCCGAGCTCGTTGTGATAGTCACAAAACCTGTTCTGGTCCCTACAGTGAACGAGGGACCTCATGGGATTAGGTTTCCCAAAGTCTTCCTTGTCCTTTTCAACCTCATATATCTTGTCTTGAGTATCTGATAAGGTGCTGTAACTATCATGACGCTGAGGTCACTTTGCCCTAGGC	.((((((.((.(((((..(((..(((((((((((.(((..((((..((.(((((((.(.......))))))))....(((((.(((..............))).))))).......((((............)))).....))..))))..))).))))))))))))))..)).)))...)))))))).	TGTGCCCGAGCTCGTTGTGATAG	-
EC-m0202	scaffold931:41745:41815:+	-18.4	EC-m0202-5p	-	7	7	-	CAAGTTGGGAGTTTGTTGATATCTGATGGCTTCTACAGCCTGTTAAGCTTGTGAATAGGGCTCCTTGCACT	...((.(((((((((((.(((.(((((((((.....)))).))).))..))).)))).))))))).))...	GTTTGTTGATATCTGATGGC	-
EC-m0203	scaffold931:59344:59605:-	-68.7	-	EC-m0203-3p	5	-	5	GGAGACCTACGATGGTCTCCAATGATGGATACCTCTAGGTATCCATCATGTGGGTCTCCAATGGAATTGAGTTCCGTAATGGAAAGACCACTAGAGACAGTAATGTCCTTTTTTTTTTTTTTTGTTTTATTGATTGGGTTTTTTTTTTCTTGTTTTATGATGTTTGCTAATGATTATAAGAAATTGATGCTTGAAGATTGTGGAAGATTGATGCTTGATGATTGTGGGAGATTTATGATGAGAATTCTGAATTTTGGGTTTC	(((((((......))))))).((((((((((((....))))))))))))...(((((((((((((((...)))))))..))))..))))...((.((((....))))))......................((((.((..(((...((((((((..((((.((((.(((.((((((((((..((((((.(((...........))))))))).))).)))))))))).))))))))))))))))....)))..)).))))..	-	ATTTATGATGAGAATTCTGAAT
EC-m0204	scaffold946:100116:100286:-	-38.3	EC-m0204-5p	EC-m0204-3p	8	6	2	CCATGATGAAACTAACATTCAGATTTGCGGGTTGCAATATGCAGGAACTTAGTTGCCAACAACTTAACGTTAGACAATTCCGACAGCAGGTGAGGTTCTGTTTTCTATGTTTTGTTCTAATGCTTGTGTTTCTCAATAATGGATTCTGAAAATGATTAGTTTTTTGCATTC	..((((.((((((((((((((((.((....((((....(((((((.....(((((....)))))...((((((((((..(.((.((((((......)))))).))...)..))).))))))))))))))....))))....)).)))))..))).)))))))).).)))..	ACTAACATTCAGATTTGCGGGTT	TAATGGATTCTGAAAATGATTAGTTT
EC-m0205	scaffold94:139868:140125:+	-52.9	EC-m0205-5p	-	6	5	-	GATGTAAATTGAAGAGAACATGAAAAAGAGCCAAGGAGAAAGAGAAAAATGAAGCTAAGAAATGTAAACATCTTGCGAATGAATTTTCTATTTTACTGTATTCTATCAAGGATATTTCTGCTGCTTGAGAAGATTATGATGTCATGGTGAAAGACTTCTAGATTTTAACCTTAAGATAAGGGTATTCTTGAAGAATAAGGGAATTATGAGAATTTTTAGATATTACCTCTTTATTTATGTTTTTTTATTATTTATTTA	...((((((..(((((((((((((((((((.......................((.((((..........))))))....((((((((.......((.((((((.(((((((((((.((....((((((((((((..((.(((.........))).))..))))))...))))))...))))))))))))))))))).)).......))))))))...........)))))).)))))))))))))...))))))...	GAAGAGAACATGAAAAAGAGCCA	-
EC-m0206	scaffold963:48482:48722:-	-49.5	EC-m0206-5p	-	5	5	-	AGAAGTGACAAAAGCGGTGGAGAAGTATTGGCCTCAAGCCAGTCACAGGTAATAAATTCATTAATTATTATTTGTTTGTTCATTTTTAACAAAAACTTACATTTAGTAATTGGCGGTTAACGTTACAGGTTCTGTGCTAGACATATATATGCAAACTTTAGGAAAAAGTATTCAAGTTAAAAGTTGAAGAACTTGTTTTGGAAGGCTAGTAGAAGTAGCTATCTGCTTGATTTTCAAGCTG	.....(((...(((((((((..(..(((((((((..((((((..((..(((((....((.((((((((((..(((..(((.............)))..)))..)))))))))).)).....)))))..)).))).)))...(((....)))...(((((.....))))).((((((....(((((....)))))..)))))))))))))))....)..))).)))))).....))).....	AAAGCGGTGGAGAAGTATTGGCC	-
EC-m0207	scaffold967:25846:25981:+	-25	-	EC-m0207-3p	13	-	12	TTTGAGAACCAGATTTGATAAGATTCAAGTGATAAGATGGTTGTTTATGGCATTGTTATGGTGTAATAGTTGTTAAGAAAAGTCTCTGGTTTTAGTTGAAACTGACGAGAGTTTGTGTGTAGATCTGGAGCTAAAG	....((..((((((((((((((((((..((....((((.....(((.((((((((((((...))))))).))))).)))..))))..((((((....)))))).))..)))))).))).)))))))))..))....	-	GACGAGAGTTTGTGTGTAGATCT
EC-m0208	scaffold96:326367:326640:+	-47.1	EC-m0208-5p	-	9	9	-	AAGCATACCTTATGATTGGTGAAAATTAGAGCTATTTCTTTTGGTGATTTTAAAGTAATTTTGATGATGTGTGAATTTTTATTCTTTGTGATGAGTTTCCAAAGTTAGTTTATGATTTAACAAAGTAAGTCATGTTTTATGATTTATGAAATAAAGTATTTGATGTTGAGATTTTAAAGTATATTTTGTAATTTATGGGTTTGAGATTATGTTTTATAAACTTATATTTTATAAAATCAAAAACTCTGCTTTTGGTAATTTTAAAGTACGTTTT	((((.(((.(((.(((((.(((((..(((((........((((..((((.((((.((((((((..(((..((((((....))))......))..)))..)))))))).)))).))))...))))((((((((((...))))))))))........((((((...............))))))(((((((((..(((((((((((((......))).))))))))))..)))))))))......))))).))))).))))).))).))).)))).	TATGATTGGTGAAAATTAGAGCT	-
EC-m0209	scaffold98:217357:217511:+	-154.4	EC-m0209-5p	-	742	728	-	TTCGCCTCCCCAGAATCTCGAACCTGGTGCCTGAGGGCTTAACACCAAATTCATTGCTACTCTGGTACCAATTGACCAGTCAATTGGTACCAGAGTAGCAATGAATTTGGTGTTAAGCCCTCAGGCACCAGGTTCGAGATTCTGGGGAGGCGAAA	(((((((((((((((((((((((((((((((((((((((((((((((((((((((((((((((((((((((((((....))))))))))))))))))))))))))))))))))))))))))))))))))))))))))))))))))))))))))).	CAGAATCTCGAACCTGGTGCC	-
EC-m0210	scaffold98:217356:217510:-	-154.4	EC-m0210-5p	-	737	728	-	TTCGCCTCCCCAGAATCTCGAACCTGGTGCCTGAGGGCTTAACACCAAATTCATTGCTACTCTGGTACCAATTGACTGGTCAATTGGTACCAGAGTAGCAATGAATTTGGTGTTAAGCCCTCAGGCACCAGGTTCGAGATTCTGGGGAGGCGAAA	(((((((((((((((((((((((((((((((((((((((((((((((((((((((((((((((((((((((((((....))))))))))))))))))))))))))))))))))))))))))))))))))))))))))))))))))))))))))).	CAGAATCTCGAACCTGGTGCC	-
EC-m0211	scaffold99:137237:137383:-	-30	-	EC-m0211-3p	7	-	6	TTGTAAGCTGTCTCGAATGAGTGTGCTATTTTGATGGTAAATGTTGTTTCGAATGAGTTGTGCGAGCTGTTGTGATGTTAAATGCTATCTAAAATGAACATTATGAGCTATCTTGAGGATACGGGCTGTTTTGAGTGACGTTTATGG	..((((((...((((((..(((.((.((((((((((((..(((.(((((......(((...(((.((....))..))).....))).........))))).)))..))))))...)))))))).)))..))))))....))))))..	-	GAGGATACGGGCTGTTTTGAGTG
EC-m0212	scaffold9:1127541:1127612:-	-26.5	EC-m0212-5p	-	7	7	-	GTTTGAGAGATGTGAGAGACGAGTAAAACCTCTTGGAGAGAGGACAGTACTTGTCATCCACGTGGCTGGATT	..((.((..(((((.((((((((((...((((((...))))))....)))))))).)))))))..)).))..	TGTGAGAGACGAGTAAAACCT	-
EC-m0213	scaffold9:2033211:2033360:-	-41.4	-	EC-m0213-3p	5	-	5	ATTGCCGTTCGGCAGGGTTCCGAACTGAGAACCTTCAAATCGATGATAAAACTCGATTACTGATCAAAATCGACCCAACTCGGTCCGACTCGACCCAACTCGGGTCTACTCAGCCCAACTCGGACTCGGACAACTCTGCCTCTTTTTTTC	..........(((((((((((((.(((((........((((((.(......))))))).((((........((((......)))).(((((((......)))))))...)))).....)))))..)))))..))))))))..........	-	ACTCGGACTCGGACAACTCTGCC

## Sheet: ICpEC-miReap
Table S5 Detailed information of identified novel miRNAs of ICpEC mapped to Longan genome.
Id	location	mfe	Id(5p)	Id(3p)	count	count(5p)	count(3p)	seq	struct	seq(5p)	seq(3p)
ICpEC-m0001	scaffold1006:109388:109624:-	-46.7	ICpEC-m0001-5p	-	5	5	-	AAGTAAGAAGACGACGAAAGTGTCGAACCTGCCACCAACCAGGGCATAATAGCAAGAACAATATTCCTTGACCCACTATACCAGAACAATCCGAAACATAACCTTGTATTTTGTTTGTTTAAGTACCGTTGCTTTTATTTGTAATAAATTGCAAAACTATATTCATACTCACTACATTATACTTGGTTGTGTCTTTGTGTTTGGCTGAGGTTATGTAACATTTGTGGCTTTCACGAA	......((((.(.(((((.((..(((((((((((..((((((((........((((..........)))).........................((((((((..((((..(((..((...((((...((((.((((((...))))))..))))...........)))).)).)))..))))..))))))))))))).)))))))..))))).))..)).))))).)))))......	ACGACGAAAGTGTCGAACCTGCC	-
ICpEC-m0002	scaffold10166:116:198:-	-19.5	ICpEC-m0002-5p	-	7	7	-	AACTAATCTACATCTGAAAAATCGAAATCTGTTTTTCACAGTGCTTGAAAAGTCAATTTCGGTTTTCCAGGCATAGTAAAAAA	.......(((..((((.(((((((((((.(((((((((.......))))))).))))))))))))).))))..))).......	CATCTGAAAAATCGAAATCTGTT	-
ICpEC-m0003	scaffold101:503314:503415:-	-59.8	ICpEC-m0003-5p	-	8	8	-	ATCTGGTGGGTTCCTGAGAACCCAGATGAACCTTCATCTGGGTTTCGAATCGATGAACCCAGATGGAGGTTCATCTGGGTTCGACAATAAACCTAGATGATG	(((...((((((..((.((((((((((((((((((((((((((((((...)))..)))))))))))))))))))))))))))..))...))))))...))).	TTCCTGAGAACCCAGATGAACCT	-
ICpEC-m0004	scaffold1027:88546:88741:+	-39.3	-	ICpEC-m0004-3p	11	-	11	TAGGGGTGGCAATCCGGGTTAACAGGTTGGGTTGGATACGATCCAAACACGACACGATAATTTTTGACACGACCCGAACACGACACGATTCATAACGAGTTGACACGAAAACGACCCGATTAACCGTTTATTTATTGGTTATTTATCAACCCGTTAATCGAAAACGACCCGTTCATCTGACATGTTATCAACCCGT	..(((((((((...(((((.(((.((((((..(((((...)))))..).((...(((......)))...))..............((((...(((((.(((((..((....))....((.((((((.........)))))).)).))))).)))))))))....))))).))).)))))...))))))...)))..	-	ACGACCCGTTCATCTGACATGTT
ICpEC-m0005	scaffold102:513094:513304:-	-28.2	ICpEC-m0005-5p	-	18	18	-	CCATTTTATTGATAAGGATGAAGCAATCTTATAATCCAACACTTGATCTGAGATGTTCAATGTCAAATGATGCTAANGAACAATTAGAAAATATGTCCAAAAGCATGGTAATTATATAATTAATCTTACAAATATCAATATATAATTTGCTTAATATTTGAATCTTGTAGTATGTATAATAAAAGATTATTATTTATGTCAAAAGTAATGT	.((((...((((((.((((((...((((((........(((..(..(((((..(((((...((........))....))))).)))))..)..)))(((......)))..((((((((((((......((((((((((........)))....))))))).......)))).))))))))..)))))).)))))).))))))....)))).	GATAAGGATGAAGCAATCTT	-
ICpEC-m0006	scaffold1032:38788:38933:+	-21	ICpEC-m0006-5p	-	8	8	-	TAACATTTAATTATCGAGGTCAGTTGTTGAATTAAAAAATAAAATTGCTAATTTCAATAATCCCAAATTTATATATATTCATTGTCGACGTTAGGAATTAGCTGATCGAGATTCATTTTTGGGCCCAAGCTACAGTTTCATGTTGT	.........(((((.(((((.(((.(((..(((....)))..))).))).))))).)))))........................((((((..((((((((((..((((((.....)))))).....)))))..))))))))))).	TTATCGAGGTCAGTTGTTGAATT	-
ICpEC-m0007	scaffold103:830481:830621:-	-29.1	ICpEC-m0007-5p	-	5	5	-	CATTAGTAGGAATCCGGGTCGGGTCCTGTCACCATCTCTATCATCATTAGCCAGAGAAGAAAGTGATCAAAAGTAAAAAAGGGATATAGAAAGAGCAGGAGAGAAAGAGGGGCAGGGCAAGATGGCGGCTTCATTTTTAAA	.........(((.(((.(((..((((((((.((.(((((.((((((((..(.......)..))))))..............................)))))))....))))))))))..)))..))).))).........	AATCCGGGTCGGGTCCTGTCACC	-
ICpEC-m0008	scaffold1048:72430:72560:-	-35.1	ICpEC-m0008-5p	-	5	5	-	GATATTTTGAATTATTTGGATATCCTTTGACTCATTGTGTTTGACCAGGAACCAAGGGTGTCAAAAGGGCACCAACAGCATCGCAATGTCTTTACATAATCAGTGAGGGTGTCAATGTAATTTAACCTTTA	......(((((((((...(((((((((..(((.(((((((..(((...((......((((((.....)))))).......)).....)))...))))))).))))))))))))...)))))))))......	ATTATTTGGATATCCTTTGACTC	-
ICpEC-m0009	scaffold1048:73934:74064:-	-35.1	ICpEC-m0009-5p	-	5	5	-	GATATTTTGAATTATTTGGATATCCTTTGACTCATTGTGTTTGACCAGGAACCAAGGGTGTCAAAAGGGCACCAACAGCATCGCAATGTCTTTACATAATCAGTGAGGGTGTCAATGTAATTTAACCTTTA	......(((((((((...(((((((((..(((.(((((((..(((...((......((((((.....)))))).......)).....)))...))))))).))))))))))))...)))))))))......	ATTATTTGGATATCCTTTGACTC	-
ICpEC-m0010	scaffold104:544083:544167:+	-27.5	ICpEC-m0010-5p	-	8	8	-	AGCCTTAGAGCGGGAATGTACTGAGACCTTGGTCTAGGAAGCAGAGGAAAGAACAGGGAGTTTATTCCTGTACAATCTATGGCTC	((((.(((((((((((((.(((....(((((.(((..............))).)))))))).)))))))))....)))).)))).	CGGGAATGTACTGAGACCTTGGT	-
ICpEC-m0011	scaffold105:494984:495091:-	-23	-	ICpEC-m0011-3p	10	-	10	AGGCAATTCCTGATCATTTCATGGTCGGCTGTTCATTATTTTTACTCATACTTTGGAAGGTTCAATTGCTATCTGTGAGCGAGTAGACTTTGGAAGGTTCAATTGATA	...(((((...((((.(((((.((((.(((((((((..................(((.(((......))).))))))))).))).)))).))))))))).)))))...	-	TGAGCGAGTAGACTTTGGAAGGT
ICpEC-m0012	scaffold106:583342:583447:-	-61.8	ICpEC-m0012-5p	-	5	5	-	CTTGGGTATGGATGCACTTGAAATCTTGACCCTTCAATTTCCAATAGTTAAATCTGACTTGTTGAAAATTGAAATACCAAGATTTCAAGTGCATCCGTACCCAAGT	((((((((((((((((((((((((((((....((((((((.(((((((((....)))).))))).))))))))....)))))))))))))))))))))))))))).	GATGCACTTGAAATCTTGACCCT	-
ICpEC-m0013	scaffold1077:92178:92296:+	-33.3	ICpEC-m0013-5p	-	9	9	-	ACCTATCTCAAGTTTGTCCGTGAATCTAATCAAACTCGTTTGTTTTCGTCAAACAAAAGAAAACTATTCAGTCCTAGTTTTGGTTTACATTAGATTCACGCACAAACTCGTGATCTGTC	((..(((.(.(((((((.((((((((((((.(((((..(((((((.....)))))))..(((((((........))))))))))))..)))))))))))).))))))).).)))..)).	AGTTTGTCCGTGAATCTAATC	-
ICpEC-m0014	scaffold1082:149199:149280:-	-25.5	-	ICpEC-m0014-3p	5	-	5	TGTATTCTACAAGGGAAAGCTCGATTAAGAAGAAGGATAGCAGCTCAAGCTTCTTGTCGGATTGAGCAGCCTTGAGAAACCG	....((((.(((((....((((((((.(.((((((..............)))))).)..))))))))..)))))))))....	-	TTCTTGTCGGATTGAGCAGCCT
ICpEC-m0015	scaffold1108:9041:9255:-	-45.1	ICpEC-m0015-5p	-	10	9	-	AATAACATCGATCCAATACTGTAGCTTAGGCCTAAAACACGAACCTCGTTGACTAGGATTTAGATCTGGACGTCGACATTATGTTTATGTAATGAGAGTATTAAAGTTTTTTAAAAACAAGTGTAGTGAGAACTTTATCTTGTATTTTTGGAGCAATTATTTGTTGTTATTGTATTTCTAGAGCCTACACTAACAGTGTTTGATCTAAGTAATTG	(((.((...((((.((((((((((..(((((((((((.((((.....((((((..((((....))))....))))))(((((......)))))((((((((((((((((((................))))))))))....))))))))..((((((.....)))))).)))).))).))).)))))..)).)))))))).))))...)).))).	ATCCAATACTGTAGCTTAGGCCT	-
ICpEC-m0016	scaffold111:71841:72037:+	-46.5	ICpEC-m0016-5p	-	9	8	-	TGAAGAAGCTAGATGAGCATCTGATTTCAGCCTAGAAAACTAGATCTGAAAGTGAAGAAGCTGACTAGAACACGAAGACGAGCTGAAGCCGTGAAGGGCTAGTGAAGGCGTCCTGCAAACCATGTGAAAGGGGACAGATTCGGGTCAGCTGAAGCAAGCAATGGCTGAGATGAAAGCAGACACGTGAAGCCAATAGA	........((((.(.(((.(((..((((((.((((....))))..))))))....))).))).)))))..((((..((((..((..((((......)))).....)).))))((((......(((........)))..((((..((((((............))))))..)))).))))...))))...........	AGATGAGCATCTGATTTCAGCCT	-
ICpEC-m0017	scaffold1121:21880:21980:-	-56.4	ICpEC-m0017-5p	-	8	8	-	ATCTGGTGGGTTCCTGAGAACCCAGATGAACCTTCATCTGGGTTCGAATCAATGAAACCAGATCGAGGTTCATCTGGGTTCGACAATGAACCCAGATGATG	(((...(((((((.((.(((((((((((((((((.((((((..((........))..)))))).)))))))))))))))))..))..)))))))...))).	TTCCTGAGAACCCAGATGAACCT	-
ICpEC-m0018	scaffold1139:66970:67060:-	-18.6	ICpEC-m0018-5p	-	11	10	-	AGATATTGCCAAGTGTCTAGCTCTGTTTTGACTTCCTTCAAACACCACCGATCAAAGACAAGATCAGAGAAAAGCATATTGAGCAGGTGCA	.....(((((((((((....((((((((((.(((...((..........))...))).))))).)))))....)))).))).)))).....	AAGTGTCTAGCTCTGTTTTGACT	-
ICpEC-m0019	scaffold113:342490:342604:+	-32.1	ICpEC-m0019-5p	-	5	5	-	GTTGTGGTTGTTGAGGTCATTGCTGTTGAAGTCGCAGGTTTGTTGGTTGCACCACATAGTCTCTCAAACAACCTTTCTTAATTAGGACTTCAATGGCATCCTTTAGCTCCATGCA	...((((..(((((((....(((((((((((((..(((((.(((((..((........))..))..))))))))...........)))))))))))))..))))))).))))...	TTGAGGTCATTGCTGTTGAAGT	-
ICpEC-m0020	scaffold114:424963:425271:+	-55	ICpEC-m0020-5p	ICpEC-m0020-3p	7	1	6	GCGCGCAGGTTGAATCTTTTGACTCCATCTTCAGACAAAGGAAATAGCTTGTACCCGAAAGCTCAGATAGTCACCATCCACTCTACGCCTTTGGTAGATATATAGATATATTGCATATGATCATGCATTTTTGGGATACATGTATATTTGTGTAAATTATTATTTTCCACTTAATTATAACAAAGTTCTGTATAAAATCATATCTATATTTCTTAAAAGCTTACCTTTGGTTATGTATACATATAAATATTTATTATATATTTGAGTAATAAAATGTTTTGGAAACGGACAGGAGATCCGAATGGGATT	...(.((..(((.((((((((..(((...((((((((((((....(((((....(((((.((..(((..(........)..)))..)).))))).(((.((((((((((..(((((......)))))....(((((((((((......))))))..........))))).....(((((.((......)))))))....)))))))))).)))...)))))..)))))).((((((....))))))...((((((((........))))))))....))))))...))))))))))).))).)).)...	ATCTTTTGACTCCATCTTCAGACA	TTTGGAAACGGACAGGAGATCC
ICpEC-m0021	scaffold114:134265:134342:-	-22.4	ICpEC-m0021-5p	-	26	26	-	GGTAGAAAGCGAACTGAAGATGCGTCGTGACGATCTTGACTTTAAGCCGTCCTGGCGATCTCGATGGTGCGATCACCG	(((.((..(((...(((.(((.(((((.((((..((((....)))).)))).)))))))))))....)))..))))).	GAACTGAAGATGCGTCGTGACGA	-
ICpEC-m0022	scaffold1158:108276:108535:-	-47.6	ICpEC-m0022-5p	-	10	10	-	ATCAAGTTATATTAAACAGAAGACAGAACACCTCCGGAGGGAAAACAAGACTCATCCAAAGCAACTAACTTCAGCAGCCAAGGAGGGAAAGATTTTCTCCAAACTAGTACTTGAATACTTATTATTTAAATATTGTATTATGTAATTATCATTAAATGACGTATTGATAGGGCAAAATAATTAATTGCAATTAAAGTCAATTCCATTCTCCAGTCATTATTTTTGGGGGTTTTCTAGATTTAAGTTAAATATGACAGGAC	.((..((((((((.(((..(((.(((((.((((((((((((((.....((((........((((.(((........(((..((((((((...))))))))..(((((((((((((((.....))))))).....)))))).))..((((((.............))))))))).......))).))))......))))..))))...)))).............)))))).)))).).)))..))).))))))))..)).	ATTAAACAGAAGACAGAACACCT	-
ICpEC-m0023	scaffold115:255467:255599:-	-29	-	ICpEC-m0023-3p	10	-	10	TGTTTTCTTAAAGTCGGCTAGTATATTCTGTTTTGAGTGGTACAAACCAATAAGTGAGGTTGATTGTTTTTTATTATATTCAGTTGAAGAATAATCTTAATGTCAAAGGAAAGTCTGCTGGCCATTTAAAACC	.(((((....((((.((((((((.(((.(.((((((.((((....))))............((((((((((((...........))))))))))))......)))))).).))).))))))))))))))))).	-	TCAAAGGAAAGTCTGCTGGCC
ICpEC-m0024	scaffold116:195705:195818:-	-19.1	ICpEC-m0024-5p	-	7	7	-	ATGAAAACGAGTGAGAACGAATTATTGACAGCCAAAATCTGGTTTGGTTCTAAAAACTAATTTTAATTTTTTCTTTTTTTAGGTTTTAATGAATCTTGCTTTCACCGTCGAGAA	......(((.((((((.(((.(((((((.(((((((((.((((((........))))))))))).................)))))))))))...))).)))))))))......	GTGAGAACGAATTATTGACAGCC	-
ICpEC-m0025	scaffold1177:108450:108519:-	-21.1	ICpEC-m0025-5p	-	8	8	-	TTTTATGCTCTCGTTCTAGATCGTGGAAAGCCTCCCGGGACTTTTCAACCTCCAGCTCGAGAGAACTCAC	.......((((((..((.((...((((((((((...))).)))))))...)).))..)))))).......	TCGTTCTAGATCGTGGAAAGCCT	-
ICpEC-m0026	scaffold117:679566:679662:+	-25.2	ICpEC-m0026-5p	-	8	8	-	TAGGTGCGACATGACCTACGACATGACATGCCTATCTCATGATGTTCCTCAACGATGGCCGATAGAGCACTCTGTCGCTTGTGATGCGACTTCCTAT	((((..((.(((.((...(((((.((..((((((((((((..((((....))))))))..))))).))).)))))))...)).)))))....)))).	ATGACCTACGACATGACATGCCT	-
ICpEC-m0027	scaffold117:224141:224406:-	-67	ICpEC-m0027-5p	-	112	112	-	TAAGTCAACAGTGTATGAGGACTTGCTGACCCAGGTTGACTCCAGCTAGATTCATCTATCTCTGTGTTTGTGTCCCTAACACTATAGGGCCATAATTGCCATTATATTAGTGATTTTATACTTACAGAGAGATTTATGTTTTGTTAAAAATAATTGTAACATTGATCAAGGTATCCATTGAAAGCTGTTAAGGTTATGCACACTGTGGCATTAAGGACTGAGTCAAGTCTACCTGTTAGCATCAGTCCTCCAATTCAGTTTGCTGC	..(((.(((.(.((..((((((((((((((..((((.((((.......(((((((((((((((.(((..((((......(((((((((((.......))).)))...))))).....))))..))).))))))..(((((.........((((((.(((((.(..((((((...)).))))..).))))).)))))).........)))))...))).)))))).)))).)))))))))))..)))))))..)).).))).)))..	GTGTATGAGGACTTGCTGACC	-
ICpEC-m0028	scaffold11:5195:5260:+	-41.8	ICpEC-m0028-5p	-	42	42	-	CGGATCTGGTTTCCGTGGAAACTAGATCGACGACCATCGATGTGGTTTCCATGGAAAGCAGATCGC	..((((((.(((((((((((((((.(((((......))))).))))))))))))))).))))))..	TTCCGTGGAAACTAGATCGAC	-
ICpEC-m0029	scaffold11:1259499:1259631:+	-41	ICpEC-m0029-5p	-	6	6	-	TGATTTTAAAAAGTAAGGACCAATTAATCAAATTTATTTATCATATTTGAATTAAATAAGAGGAAGAATTCATTTTAGGAAAGAGAATGTAATTGATGAATTTGATTAATAGGTCTTTACATTTTAAAATTAT	(((((((((((.(((((((((.((((((((((((((((.((.((((((........(((((.(((...))).))))).......)))))).)).)))))))))))))))).))))))))).))))))))))).	AAGTAAGGACCAATTAATCAAAT	-
ICpEC-m0030	scaffold11:3060026:3060103:-	-18.5	-	ICpEC-m0030-3p	6	-	6	TAATTCTAGCATAAAGATTTTAGTTTAATATTTATTTATTTACATGAGAATTTATTGATATAAGAATGTGCTAGAATT	.((((((((((((....(((((..((((((..(.(((((....))))).)..))))))..))))).))))))))))))	-	GAGAATTTATTGATATAAGAATG
ICpEC-m0031	scaffold11:3640583:3640683:-	-68.3	ICpEC-m0031-5p	-	8	8	-	ATCTGGTGGGTTCCTGAGAACCCAGATGAACCTTCATCTGGGTTCGAATCGATGAACCCAGATGGAGGTTCATCTGGGTTCGACAATGAACCCAGATGATG	(((...(((((((.((.((((((((((((((((((((((((((((........))))))))))))))))))))))))))))..))..)))))))...))).	TTCCTGAGAACCCAGATGAACCT	-
ICpEC-m0032	scaffold1203:12668:12771:-	-20.2	ICpEC-m0032-5p	-	8	8	-	AAAACTTCTCATTTCTCGTCTTGATGGTAACCCAGGGAAACTGCTCATGTCGTGGCCGCATAAATCTCTAGTTTGCCACTAGGAATTAAGGAATCTATCCTGTG	..........((((((..(((((.((((((.(.(((((...(((((((...))))..)))....))))).).)))))).)))))....))))))..........	ATTTCTCGTCTTGATGGTAACC	-
ICpEC-m0033	scaffold120:98891:99217:-	-84.8	ICpEC-m0033-5p	-	10	9	-	TTTGCTTTGGTTGTGTGATTGTAATCTTGGGCCAAACGAACCAGTAGTTGACAAGATTTTTAACGTCAACATTTTGGTACTAAATGAATGACCCAAACTGTAATTTTTTATTTTCAGTTTCCAGCAGCTATGGTAGGAGAAAGAACTGGGAGTTTCGGTGCAGCAACTAATCGGCCTGAACGGTAAACAGAGTAACAACCTGCCACGTCCCATGCCTTAGCAGATGGAGCTACTGAAGGAGAAACCCTTCTAGCCCCTCCTTAGCTAGCTCTAGCAGTTTCAGGAGTTTGGAGGGCTTCAGGAATTGCACTAGCGGTAGAAAGCGCT	..((((((.....(((...((((((((((((((...((((((((..((((((............))))))...))))..................(((((.((........)).)))))((((...((((.((((...........(((((....((..((((..(((.....(((.....)))......)))......))))..))))))))))).))))...))))((((..(((((......)))))))))..(((((.((((.((....))))))..)))))))))...))).))))).))))))...)))....))))))..	TTGTGTGATTGTAATCTTGGGCC	-
ICpEC-m0034	scaffold12155:518:587:+	-31.3	ICpEC-m0034-5p	-	9	9	-	GGTGGGCGGGCTGCGGTGGTCTGGGCGTGGTGGGAAGCCCTCTCGGGGTGCATTGCAGCTCCTCTCGGTG	(.((((.(((((((((((.((((((.(.(((.....)))).))))))...))))))))).)).)))).).	CTGCGGTGGTCTGGGCGTGGT	-
ICpEC-m0035	scaffold121:475098:475239:+	-94.7	-	ICpEC-m0035-3p	8	-	8	GTCCGGTGAAAGAGACCTAACGATTTCCATTGCGTGAAGACCAGATTGGTCTCTAGGTGATGGAGACCAGTTTTGGTCTCCAACACTTGGAGACCATAACTAGTCTTCATGTGATGGAGATTGTTAAGGCTCCTTCACTGGA	.(((((((((.(((.((((((((((((((((((((((((((.((..(((((((((((((.(((((((((....))))))))).)))))))))))))...)).))))))))))))))))))))))).)))))).)))))))))	-	TGATGGAGATTGTTAAGGCTC
ICpEC-m0036	scaffold121:456412:456497:-	-45.8	ICpEC-m0036-5p	ICpEC-m0036-3p	52	2	50	CCAGCAAAAGAGAGCCAACGATCTTCATCACGTGAAGACCAATTCTGGTCTCCATGCGATGGAGATCGTTAGGTCTCATTTGTCGA	...(((((.((((.(.(((((((((((((.((((.((((((....)))))).)))).))))))))))))).).)))).)))))...	AGCCAACGATCTTCATCACGTG	TGCGATGGAGATCGTTAGGTCT
ICpEC-m0037	scaffold122:479930:480011:+	-38.2	ICpEC-m0037-5p	-	6	6	-	TCAATATTTATGTAACGACTGACCTCGACCTCGACTGGTGATCGACTGTTCAGGTTGGGGTCGGCTGTTACATAAAAATGCG	......(((((((((((.(((((((((((((.(((.(((.....)))))).))))))))))))).)))))))))))......	TGTAACGACTGACCTCGACCT	-
ICpEC-m0038	scaffold122:531839:531918:-	-25.5	ICpEC-m0038-5p	-	10	10	-	AAGGGTGAGCTAAACGAGCTCGCTGAATCAGGAAATGTCCTCAATCTGGATTGAGTTGAGTGAAGTAGGAGCTCACATAG	....(((((((..((..(((((((.((((.(((..((....)).))).)))).)).)))))...))...)))))))....	TAAACGAGCTCGCTGAATCAGGA	-
ICpEC-m0039	scaffold123:119848:120203:+	-140.2	ICpEC-m0039-5p	ICpEC-m0039-3p	826	145	658	CCAGTGAATCGGATCGTCTTCCTCTCTGTCCGTGGGCTTGTCCTGAGTTGGAGATCAAAATAAAGTAGTAAATAACAAAGTAGAATCACATGGGTCATGTCTTTGGCAAAGGTTGAGCAGAGTGGGGACTGTCCTTCTTTGATAACTCTGCGTGACCGAGTAAACACGAGTGCTTGCTTTTGTATTTGCTGTGGACTGGTCCATTTGCATGTGTGAGTGTGGTAAAGTGAACAATCTCTGAAGGGGGTTGGGGTCTGCTAGATTGCCCTACGAAGATGGTGCACCTCAGCGGATTTGGACTATCTTTACTCATATGCAAGCCCATAGACAGGGAGGAGGACGGATCCCATTCACTG	.((((((((.((((((((((((((((((((.((((((((((..(((((.((((((.............................(((((((....(((((...(((....(((((.((((((((((((...)))))........))))))).))))).(((..((((((((((........))))))).)))..)))...)))...))))).....)))))))........((((((((...))))))))(((((((((.((.(((((.........)).)))..))))))))))).....)))))))))))...)))))))))).))))))))))))))).))))).))))))))	TCGTCTTCCTCTCTGTCCGT	AGACAGGGAGGAGGACGGATC
ICpEC-m0040	scaffold1243:6203:6301:+	-23.2	-	ICpEC-m0040-3p	11	-	10	TAGGGTCTCTTAGGAAGTGCTTTTTTTGGCTTCTTAAAGTCAGAAGTGATTTATAGACATGTTTGGTTGGACCATGAAGAAAAACTTTAAAGAGCTCTT	.((((.(((((..(((((..((((((((((((((..((((((....))))))..)))...........)).))).))))))..))))).))))))))).	-	TTGGACCATGAAGAAAAACTTTA
ICpEC-m0041	scaffold124:241146:241258:-	-25.3	ICpEC-m0041-5p	-	6	6	-	TCCAACTCTTTAATTGTAGATTTTGTTTGACCTAATTGGTCTTATCTCATTGATAAATCTAGACCTTGTTAAGGATAGATTCGGTCAAACTATTTTATAGTTGATTTTATTTA	.........(((((((((((....((((((((.(((((((((((((.....)))).....)))))............)))).))))))))...))))))))))).........	TAATTGTAGATTTTGTTTGACCT	-
ICpEC-m0042	scaffold128:122995:123296:-	-41.9	ICpEC-m0042-5p	-	6	6	-	GTGCTGCTAAAAACTAAAGACTGAATAGTGACTAAAATCTAAAATTTGAATAACATATTCGTTTTTTTTTTTTCCTTATTTTTGAATATATTGTAAACTTGTTTGTTTTCTAAATTTAAAATTATCTAAAAATTAGTAAGTTGATATTTATACCCTTTCTATTATTTATTGTTGTGTACTTTTAATTAATTTAATACAAATATTTAAAAATAAATCATTTAATAAATTTTAAAACATTTTTTATGTTCATATTAATAATGTTTTATTAATAATTAAAATGTGATTAAAAAAATAGTAGTATT	(((((((((((((..((((((.(((((((.....((((.....)))).....)).)))))))))))..))))...((((((((((((((.((((((((......)))..((((.((((........))))..))))(((((((((...(((((....................)))))......))))))))).)))))))))))))))))))....((((((..((((((((((((.....)))))..(((((((((....))))))))).)))))))...))))))....))))))))).	AAACTAAAGACTGAATAGTGACT	-
ICpEC-m0043	scaffold1295:23936:24059:-	-68	-	ICpEC-m0043-3p	9	-	9	GCTATCTGGGTTCAGAAGAGCCCAGATTTTGGGTTATTCTGGGTTCCTAACCCAGATCCGGGTTCGGGTTCGTGAGAACCCAAACACGAACCCAGATCTCTGGGCTCCTGAGAACCCAGATCTG	...((((((((((..(.(((((((((.((((((((..((((((((...))))))))..((.(((.((((((....)))))).))).))))))))))..))))))))).)..))))))))))...	-	CCAGATCTCTGGGCTCCTGAGAA
ICpEC-m0044	scaffold129:499288:499464:+	-41.1	-	ICpEC-m0044-3p	7	-	7	GAGCAGTGGGAGGCCTCCATCAATTTGAAGAGTGAACATGGTCTTATAAGTCACATTTTTAGTCTCATCAGCCAGTTTAAAGTGGAAGAAGCGAAGAAGTGCCATCGACACTATCTTCATCTGCCTGTAAGCAAAGTCCTTCCCCAGACAGATTCGTGGACCGGCCTGCAAAACCAA	........(.((((((((((.((((((.(((.((((.((((.((....)).).))).)))).)))..((..(((........)))..))...(((((((((.......)))).)))))...(((......)))...............)))))).)))))..))))).)........	-	CAGACAGATTCGTGGACCGGCCT
ICpEC-m0045	scaffold12:1360259:1360325:+	-23.8	ICpEC-m0045-5p	-	8	8	-	ACTCTTTACATTCCTTATGTACTTAAACCCTTAGGTCTTGGGTTCGAGTGGATGTGGGAGGGGAGTA	(((((((...((((.(((.(((((.(((((.........))))).))))).))).))))))))))).	TTCCTTATGTACTTAAACCCT	-
ICpEC-m0046	scaffold12:929587:929665:-	-29	-	ICpEC-m0046-3p	7	-	7	TCTCACTCCTAGTGGTTAGCTAGAGTTTATATGCTACCACGTTAGGAGTAGATATTCTCTGGATTACCATTCAGGTGAG	.((((((...((((((...((((((..(((.((((.((......)))))).)))..))))))...))))))..))))))	-	AGTAGATATTCTCTGGATTACCA
ICpEC-m0047	scaffold12:2059666:2059870:-	-38.4	-	ICpEC-m0047-3p	7	-	6	AAGAGAAAAGAGGGTTTGGTGGCTGGTGAGAGTTTAGGGTTTTTTGGTGGCAGAAAACAACATAAAATCAAGTGTGAAGAGAGAAAATCGTGTGGAAGAGAGGAGGAAAGAAAAGAGTGAATTTTCTGCACAGAAATTCACCCCGCGCAGTTTCGGAGTTGTTGTGACATCTTTTTCGTTAACCATTGGATCGTGCTGAAATTTG	.(((....(((.((((((((((.(((((((((...(((((((((((....))))))))..(((((...(((.(.(((((..........((((((...................(.(((((((((.......))))))))))))))))..))))).).))))))))...)))))))))))).)))))))))).).))....))).	-	TTTTCGTTAACCATTGGATCGTG
ICpEC-m0048	scaffold1320:81429:81519:+	-72.3	-	ICpEC-m0048-3p	9	-	9	CCAGATCTGGGTTCTCAGGAACCCAGAGATCTGGGTTCGTGAGAACCCAAACACGAACCCAGATCTCTGGGCTCCTGAGAACCCAAATCTG	.(((((.(((((((((((((.((((((((((((((((((((..........)))))))))))))))))))).))))))))))))).)))))	-	CCAGATCTCTGGGCTCCTGAGAA
ICpEC-m0049	scaffold133:155686:155761:+	-29	-	ICpEC-m0049-3p	17	-	16	AAGAGGCTTAGCTCCACGGGAACTTTCCATTTGGGGAGCAGATCTCGACTGAAGAGCCACCGTGGGGTTGCCGGGC	....(((..((((((((((...((((.((.(((((........))))).)).))))...)))))))))))))....	-	TCGACTGAAGAGCCACCGTGGG
ICpEC-m0050	scaffold133:452874:452959:-	-28.6	ICpEC-m0050-5p	-	404	396	-	ATCAAGTAATTCTTGAGACGATGAACTTGCTGCGAATGATATTCATTTTGTAGCGATGGTCTTGTCTCGAATAATATCACTTGGTG	(((((((.(((.(((((((((.((.((((((((((((((...))).)))))))))).).)))))))))))..)))...))))))).	TCTTGAGACGATGAACTTGCT	-
ICpEC-m0051	scaffold135:804460:804608:+	-26.5	-	ICpEC-m0051-3p	19	-	18	CCGAATGTATAAGCTCTAGTGGTTCTTTGGCTTTATTACCTTTTGTCTTAAAAGGCCTCTTAGTCATTTTACCTTATGTTGACGTCTAAAACTGGTTCAGTCAACTTGCTAGTTCGTACAAGCCCAAGACTGTAGATCTGTAAAAGATA	.......((((.(.((((..(((.(((.(((((.....(((((((...))))))).......((((.............))))......(((((((..((....)).))))))).....))))).)))))).)))).))))).......	-	CAAGCCCAAGACTGTAGATCT
ICpEC-m0052	scaffold136:34635:34767:-	-76.5	-	ICpEC-m0052-3p	6	-	6	AGATCTGGGTTCCTGATGGGTTCGTCAGCGAACCCATCTGGGTTAGTCACCCCGAGGACGAACCTTAGTGATATGACGAACCCAGCTGGGTTCACTAAGGTTTGTCCTCGGAGTGAACCCAGACACTCCGATC	.(((((((((((((((((....)))))).)))))))(((((((...((((.((((((((((((((((((((........((((....)))))))))))))))))))))))).)))))))))))......))))	-	TGTCCTCGGAGTGAACCCAGA
ICpEC-m0053	scaffold1377:68896:69023:-	-87.9	ICpEC-m0053-5p	-	34	34	-	CGTCTCTCCGGAATCTCGAACCTGGTGCCTGAGGGCTTAACATCAAATTTTAGCTTAATTGGTATCAGAGTAGCAATGAATTTGGTGTTAAGCCCTCAGGCACCAGGTTTGAGACTTCGAGGAGGCGA	(((((((.((((.(((((((((((((((((((((((((((((((((((((..(((...(((....)))...)))...))))))))))))))))))))))))))))))))))))).)))).))))))).	GAATCTCGAACCTGGTGCCTG	-
ICpEC-m0054	scaffold1379:89685:90003:-	-46.9	-	ICpEC-m0054-3p	6	-	5	TTGATCTTAATCGTTAACCGATATTCTTATCTCTTCCACAATTGATGTATAAATAATGGCTCTTTCTAACAATTAAAACATCTGTCTCTTTTAGTTCCAACCACTAAACATATATCTCTACAAAAATATCATCAAGCAAGAATTTAGGTGATAAGGATAAAAATAATCTACGAAGTGTTTCATATTTGAATGAGAAAGACCAACTTCTCTGATGTATATATCTTGATGTTTCTCAAAATCCAATTATAGGCATAAACAAATATAGTCTTTGATTTTGATCTCGCATAGAGACTGAATATCATATGACGTTACTAGTACT	...........(((((...(((((((...(((((....(((..((((((((.....(((.(((((((..(((.((((((((........((((((.......))))))....((((.((.......(((((((.............)))))))))))))...............))))))..)).)))....))))))))))............)))))))))))((((...((((((((.((....(((((((......))).))))))))))))))....)))))))))..)))))))...)))))...........	-	AGAGACTGAATATCATATGACGT
ICpEC-m0055	scaffold1407:41280:41357:+	-19.3	-	ICpEC-m0055-3p	6	-	6	TAATTCTAGCATAAAGATTTTAGTTTAATATTTATTTATTTATATGAGAATTTATTGATATAAGAATGTGCTAGAATT	.((((((((((((....(((((..((((((..(.(((((....))))).)..))))))..))))).))))))))))))	-	GAGAATTTATTGATATAAGAATG
ICpEC-m0056	scaffold1413:80743:80831:-	-20.9	-	ICpEC-m0056-3p	24	-	24	TTGTCTGATGGTCTTCCTTCTAGTAAGCTTGTACGTAACATAGATGAGGCAATAGGCGTGGACATTTCTGATAGGGAGAGCACAGGTAT	...((((.((.(((((((..(((.(((..(.(((((...................))))).)..))))))..))))))).))))))...	-	CGTGGACATTTCTGATAGGGAGA
ICpEC-m0057	scaffold14493:508:662:+	-75	ICpEC-m0057-5p	-	13	13	-	AAGTTCAATTCTCGGAATGCGCTTGATCTTTTTCTGTTTTTGTTTTTGCTGAAAAGAGGGTATGAGTGTCTTTACAGATTAGAAAACAAGGGCATCTCAGTCAGTTGCAAAAACAAAAACAGAAAAAGAAGTGGGGCATTCCGAGAATTGAACTC	.(((((((((((((((((((.((...(((((((((((((((((((((((......((..(..(((((((((((..............))))))).))))..)..)))))))))))))))))))))))))...)).))))))))))))))))))).	CTCGGAATGCGCTTGATCTTT	-
ICpEC-m0058	scaffold144:215539:215676:+	-42.5	-	ICpEC-m0058-3p	6	-	6	CTTGTTCTAGGTCGTGAGTTAAAGATGGTAATTGAGTAGGAGCCACATCGTGAGCTCTCTAATTCGCAGGCTGTAAGCTTGGACACAACAGTCTGAGCTCCTATGATAACGTCTTAACTTTTGGGCCTGCTGAACTTT	...((((((((((..(((((((.((((((...((((((((((((((...))).)))).)).)))))...))....(((((((((......)))))))))..........)))))))))))...))))))..))))...	-	ATAACGTCTTAACTTTTGGGCCT
ICpEC-m0059	scaffold144:324759:324834:+	-23.7	-	ICpEC-m0059-3p	5	-	5	AGAGTTAGACATCATGTTTAGGGGTGCTTCTTCGGACAACGACGAGGACATCGTCAAACTTGGATTGTTGTACTTT	.((((..(((((((.((((.(.((((((((.(((.....))).)))).)))).).)))).)))..))))..)))).	-	GAGGACATCGTCAAACTTGGATT
ICpEC-m0060	scaffold145:493146:493253:+	-39	-	ICpEC-m0060-3p	5	-	5	AGAGTGAAGTCACTGGAGGCAGCGGTTCATCGATCTCTTCCTGGAAAATTTTGTTGTGAAAATGACACAATACATGAATCGATCGATAAACCTCTGCATCCAGCGCTC	.(((((......(((((.((((.((((.(((((((..(((.((........(((((((.......))))))))).)))..))))))).)))).)))).))))))))))	-	ATCGATCGATAAACCTCTGCA
ICpEC-m0061	scaffold147:538974:539186:+	-33.6	-	ICpEC-m0061-3p	10	-	10	TATATGGAGATAAAGTTTGAAAATTTTTTGAGCATGAGAAATATATTTTTTTTTAATTTTTTGAAGCAATAAAACCAAAAAAAATCATTAAAAATGATCAAAAATAAATTTTGATTGCATGAAAAAATCCCTAAAATCACAAATTAAATTTTATGTATACATTGTGTCAGAAAAAATAAGGTTTGCTCGGAGAAATTTTAAGATTTCAATATT	.((((.(((((....(((((((.((((((((((((((((((.......))))))).((((((((.(((((..............(((((...)))))((((((.....)))))).(((((((((........................)))))))))...))))).)))))))).........))))))))))).)))))))))))).)))).	-	TTTGCTCGGAGAAATTTTAAGA
ICpEC-m0062	scaffold147:537767:537917:-	-35.1	ICpEC-m0062-5p	-	47	47	-	GGTGTGAAGCTCTCTCGGTGTGCATTGTTGCTTCTTTCGGTGTGAATTTCATAATCGTATCCCAAGATCTTTGGCAACCAATGCAACTGAGTTGGTGTGGTAATGCGTTGTTCTAAAATATATTTGAGGCTTCTTTGGTCTATAAGCACTA	(((((...(((..((((((.((((((((((((((((..(((((((.........)))))))..)))).....))))).)))))))))))))..))).(((.(((.....)))))).......((..(((((.....)))))..))))))).	TCTCTCGGTGTGCATTGTTGCT	-
ICpEC-m0063	scaffold148:423947:424206:+	-47.3	ICpEC-m0063-5p	ICpEC-m0063-3p	8	5	2	TAGGCATGGATTAGAATTAAATGCATTAAGGGCACAATGGTCATTTCTACTTCAAATATTCATGGAATTGGTGTGAGCATCACATGGAAAGAAATTAAATAAGAAGCACATTGCATATCATGTGGAATTAAATAATGGAAGAGTGACATATCAAATTAAATTATGAAAATTTTGGAAATTAGTTGTCATACACTAAAACAAAGTATAAATACTTTAATGACCAATTGCCCTTGGATGGATGAATTACTACGAGATATTAT	...........(((((((..((.(((((((((((...((((((((.....((((((..((((((((.((((((((.((.((.(((.......((((..(((.((.(((...)))...)).)))..)))).....)))))...))..)))))))).))....))))))...))))))..(((((........)))))...((((((....))))))))))))))..))))))).)))).)).)))).)))...........	TTAGAATTAAATGCATTAAGGGC	CCTTGGATGGATGAATTACTACGA
ICpEC-m0064	scaffold148:1015812:1015882:+	-27.7	ICpEC-m0064-5p	-	5	5	-	TCGGGTTCGGCTTGGCTCGACGGATCAACTCGGCTCGGCTCGGCTTGATCTGTTAACCCGGTTCAACTCGT	.((((((.((((.((...((((((((((.(((((...)).))).))))))))))..)).)))).)))))).	CTTGGCTCGACGGATCAACTC	-
ICpEC-m0065	scaffold1498:40670:40813:+	-56.3	-	ICpEC-m0065-3p	8	-	8	TTGAAGATAGCGGCTGCCAGGGGCGGACCCACCATTGGGCCAGGGGGGGCACGTGCCCCCCCTGAAATTTTTAAAAAATTAATTAAATATTTTCAATGCTACTTTGATGCACATCTGTAGATTGGTGCCGCTGGTCACTTTCAC	.(((((((((((((.(((((..(((((((((....)))).((((((((((....))))))))))((((.(((((........))))).))))....(((.........)))..)))))...))))))))))).)))...)))).	-	ATCTGTAGATTGGTGCCGCTGG
ICpEC-m0066	scaffold1498:41273:41492:+	-69.4	-	ICpEC-m0066-3p	8	-	8	AGTTTGGTGTACGATCTATTAGCCAGTGGACGTTAATGTTTAGAGTCTCCATATTGACACCCCTTACAAATCATATGTAACCCCTTTTGTATACAGGGGCGGACCCACCATTGGGCCAGGGGGGGCACGTGCCCCCCCTGAAATTTTTAAAAGCTTAATTAAATATTTTCAATGCTACTTTGATGCACATCTGTAGATTGGTGCCGCTGGTCACTTTCAC	((.(((.....))).))....((((((((.(((((((.(.(((((((........))).(((((((((((...............))))))...))))).((.((((....))))))(((((((((....)))))))))(((((.(((((........))))).)))))...(((.........)))..)))).).))))))))))))))).........	-	ATCTGTAGATTGGTGCCGCTGG
ICpEC-m0067	scaffold149:417261:417338:+	-18.7	-	ICpEC-m0067-3p	6	-	6	TAATTCTAGCATAAAGATTTTAGTTTAATATTTATTTATTTACTTGAGAATTTATTGATATAAGAATGTGCTAGAATT	.((((((((((((....(((((..((((((..(.((((......)))).)..))))))..))))).))))))))))))	-	GAGAATTTATTGATATAAGAATG
ICpEC-m0068	scaffold149:148494:148783:-	-54	-	ICpEC-m0068-3p	7	-	7	AAGAAGCTGAACATGGAGCAGCAAAAGTTGCTTTAATGTCATTGTCATCAGAGGCAGCTCAAGAGGCATGTATTTTAATTACTTGTAGATCTGTTTGTTGTGTTTGTTTATTTCCTTTTATTGATTTTCTTTTACATGTGTGATTATGTAATTTCCAGGTTGACTCTGTGCTTTACAAGAATCTCTTACAAGAATTCACTCAAAAAAAATATCATGCTTTACCAAAATATAAGACAAATCAATCTGGTGAACCTCATAAGCCAACTTTTGTTTCGACTGTAGAGTTAGAA	....((((..(((.(..(.((((((((((((((..(((......((((((((.(((((...(((.(((.(((.......))).)))...)))....)))))...................(((((((((((......(((((((..(((((....((((.....))))....))))).((((.(((....))))))).............))))))).............)))).)))))))))))))))....)))))).))))))))))).)..))))..))))....	-	CCAACTTTTGTTTCGACTGT
ICpEC-m0069	scaffold14:1381308:1381377:+	-58.2	ICpEC-m0069-5p	ICpEC-m0069-3p	20	18	2	GAAAACCTCCTCTGTTCACAGTGTAAGAACCAATTTTTGGTTCTTACACTGTGAACAGAGGAGGTTTTCC	(((((((((((((((((((((((((((((((((...))))))))))))))))))))))))))))))))).	TCTGTTCACAGTGTAAGAACC	TTCTTACACTGTGAACAGAGG
ICpEC-m0070	scaffold14:1640838:1641062:+	-37.6	ICpEC-m0070-5p	-	6	6	-	AAAAAAATTCAAACAATCAGTCAATTGACGGTCAAAACTAACAGAATAAGTAAAAAAAATATTTTTACTCTTAATGATATGTAAATTATCGGATTACTTAAATAAAATAATGAATTTACAAATTAAATTATCTAAAATATTCCTGAATTTAAGTTATTAAATTACAATTTAAATTATCTAAAGTCACTGTTGACTATTAGTTGACTAACAGTTTGGGCTTTTTTG	((((((.(((((((....((((((((((.(((((......((((....((((((((.....)))))))).....((((.((((((((.....(((..........)))....)))))))).))))....................((((((((((..........))))))))))...........))))))))).))))))))))....))))))).)))))).	AAACAATCAGTCAATTGACGGTC	-
ICpEC-m0071	scaffold14:1039051:1039167:-	-54.2	-	ICpEC-m0071-3p	7	-	7	CGGATCAGTTATAGGGCTTCTCTCCTTTGGCAGGTAATTAGATTATAGTCATAGATCATTGGTGTTTGCTCTATATCTCAATGGCCCGCCAAAGGAGAGTTGCCCTGCAACTGTTTC	.(((.(((((.((((((..((((((((((((.(((.(((((((.((((.((.(.(((...))).).))..)))))))).))).))).))))))))))))..)))))).))))).)))	-	CGCCAAAGGAGAGTTGCCCTG
ICpEC-m0072	scaffold14:1070703:1070920:-	-36.6	-	ICpEC-m0072-3p	10	-	10	CAAAAACTATCTTGAGCATGATTCCCTCCTTTGACTTATATTTCTCCACCACCTCATTGCCAATTAAAACAGCATCCATAAATCCTTCCTTCAACAAAAGTACCTTGAGCTTCTGATATTGTTTGGCATAAAAAGCCCTGAATCGCAGAGATAACACCTTTGCAATAATCTTGTAAAGACTTGCAAGTCAAAGGAAAGTCTGCTGGCCATTTAAAACG	............(.((((.((((...(((((((((((.((..(((..((........((((((.....((((.(((......((....(((......)))......))......))).))))))))))................((((((.......)))))).........))..)))..)).))))))))))).)))))))).)............	-	TCAAAGGAAAGTCTGCTGGCC
ICpEC-m0073	scaffold151:265526:265612:+	-64.9	ICpEC-m0073-5p	ICpEC-m0073-3p	16	15	1	TCTGGGGCAAACCTGGATGATTTGATGAACATCATTTGGGATCGTCCCAGATGATGTTCGTCAACATCATCTAGGTTTGTCCTAGAT	(((((((((((((((((((((((((((((((((((((((((...)))))))))))))))))))).))))))))))))))))))))).	ACCTGGATGATTTGATGAACATC	TGTTCGTCAACATCATCTAGGTTT
ICpEC-m0074	scaffold1532:47661:47756:-	-66.9	ICpEC-m0074-5p	-	114	114	-	CCTGGAAGGATCCCCACGATTGAAGACCTATCTGGGTCTCCAGATGGCGATCATGGAGACCTAAATGGGTCTTCGATCATGGAGATCCTTCTGGGC	((((((((((((.(((.((((((((((((((.(((((((((((((....))).)))))))))).)))))))))))))).))).)))))))))))).	TCCCCACGATTGAAGACCTATC	-
ICpEC-m0075	scaffold1537:32033:32315:+	-120.11	-	ICpEC-m0075-3p	9	-	9	CTAGATCTGGGTTCAGACGAACCCAGAATCTGGGTTCCTACACAATCTGGGTTCTTCTTCCGCTTCTTCTTCTTCCTCTTCCCTTCTTCTCTTCTTCCGTTTCTCCTTCTTCTGCTATCTTCTTCCTCACTGTTCTGCTATCTGGGTTCAGAAGAACCCAGATTTTGGGTTATTCTGGGTTCCTAACCCAGAATCTGGGTTCTCACGAACCCAGATCCGGGTTCGGGTTCGTGAGAACCCAAACACGAACCCAGATCTCTGGGCTCCTGAGAACCCAGATCTG	.(((((((((((((..(.((.((((((((((((((((...((.(((((((((((((((.((...................................................................................))...))))))))))))))).))....((((((((((...)))))))))).(((((((((((((((((.((.......))))))))))))))))))).....)))))))))).)))))).)).)..)))))))))))))	-	CCAGATCTCTGGGCTCCTGAGAA
ICpEC-m0076	scaffold1545:51403:51662:-	-278.1	-	ICpEC-m0076-3p	5	-	5	TTGCCCCTCTCACCCACTCACTAGGTACTGTTCCCTCCCCTAGGGACTTTCTTTCGCCTCCCCCACCTCTCGAACCTGGCACCAGGGGCTTAATACCAAATTCTTAGAGAAGTGGGTACCAATTGAGCTACTAGCTCAATTGGTACCCACTTCTCTAAGAATTTGGTATTAAGCCCCTGGTGCCAGGTTCGAGAGGTGGGGGAGGCGAAAGAAAGTCCCTAGGGGAGGGAACAGTACCTAGTGAGTGGGCGAGAGGGGCA	.((((((((((.(((((((((((((((((((((((((((((((((((((((((((((((((((((((((((((((((((((((((((((((((((((((((((((((((((((((((((((((((((((...))))))))))))))))))))))))))))))))))))))))))))))))))))))))))))))))))))))))))))))))))))))))))))))))))))))))))))))))))))).))))))))))	-	GAACAGTACCTAGTGAGTGGGC
ICpEC-m0077	scaffold156:514309:514420:-	-20.7	ICpEC-m0077-5p	ICpEC-m0077-3p	10	9	1	TTGGAAAAATATTTGTGAACCTATGGTATGCCTAAAAAGTATTACAAAGATATCTCTAGTTGAGGTTAAGTACCCTAAGTGTGTATTGGTAGTGTCGGGGGTGTTTGTCACT	...((.((((((((.(((..((((.((((((((.....(((((........(((((.....)))))..)))))....)).))))))..))))..))).)))))))).))...	ATTTGTGAACCTATGGTATGCCT	TGTGTATTGGTAGTGTCGGGGGTGT
ICpEC-m0078	scaffold15:1881625:1881800:+	-24.8	ICpEC-m0078-5p	-	7	7	-	GATTAATGGAGAGAAAGAGAGTTGAGATTAAGAGAGACAGTTGTGAGAAGAAATTAAGAATGATAGTGGTATTTATAGAGTAAAGGGAGGGGTTAAAAGAGAAATTAAGGGAATTTGGTGAAATGTAAAAAAAAAAAATGACTCTATAGTTTTGATTTTTTTTTTTTTTGTTAGAA	..((((((((((((((((((((((((((((..((((.((.....................((((.......(((((...))))).......))))........((((((....))))))...................)).)))).))))))))))))))))))))))))))))..	GAGAAAGAGAGTTGAGATTA	-
ICpEC-m0079	scaffold15:410723:410798:-	-19.3	-	ICpEC-m0079-3p	680	-	675	TGTTCCACATTTGCCTGGTTTTGAAGGTGGCCTATGTGTACTACCTTTGGCTGTGGAAAATGAGGAGATGAGAATG	..((((.(((((.(((((((..((((((((..........))))))))))))).)).))))).)))).........	-	TTTGGCTGTGGAAAATGAGGA
ICpEC-m0080	scaffold15:1830707:1831002:-	-56.3	-	ICpEC-m0080-3p	15	-	14	ACGTTACTGCACGATTTTGCACATTGTGCACGATAATGCTCCTCGAAAAATTAAAAAAGATAAGATGTTCTTGTTTCGATATAAATATATATTTTTTATTTTGTCAAAGATCAGAACAATTTGTGTTTCTTCCCTCCTGTTAATGTAGATGTTCTTGTTTCAATATTGTTGGAGTTTTGAAGAGATTGAAATGAACAAATGATCAATGTATCAGCAAGCAAGAAAAAACAATAAAATTTGCTGTGCAAAATCTCATTTTATTTATCTGACAATGTGTTTAAATACAGCAAATAAAA	.......(((...((((.(((((((((.((.(((((..(((.((((((.......(((.(((((.((((((.((((.((((.(((((.........)))))))))..)))).)))))).))))).))).....((((...((((((.((..........)).))))))..)))))))))).)))..((((((((......(((...((((.(((((((..................)))))))))))..))))))))))).))))))))))))))))..))))...))).......	-	TCTGACAATGTGTTTAAATACA
ICpEC-m0081	scaffold1616:340:468:-	-22.6	ICpEC-m0081-5p	-	6	6	-	TAGTATATGTTAGTATATATGTGTGTTAAAGACAGTTATATATAAATTGATACTTGGTTTTGTATATTGTTGCTTGCTGTTAACTTGTAAGTTGTTTTTGTACAACGGAAGATTACAACATAGGTACTT	.((((((((((.(((....(.(((((((((((((...(((((((((.(.(....).).)))))))))....((((((.........)))))))))))))).)).))).)....))))))))..))))).	TAGTATATATGTGTGTTAAAGAC	-
ICpEC-m0082	scaffold162:684833:684926:+	-18.3	-	ICpEC-m0082-3p	6	-	6	ATTGACATGTCAATAGGGAACTTAGCAGCTGCATCGTTTATTTATATATACTAAATTGATTCGTTATAGATTATGAGCGGCACCACGTGTCCGA	...(((((((....((....)).....(((((.((((..(((((((..................))))))).)))))))))...)))))))...	-	TTATAGATTATGAGCGGCACC
ICpEC-m0083	scaffold165:51605:51704:+	-58.4	-	ICpEC-m0083-3p	7	-	7	CTCTCGCGAACCCAGAATCTGGGTTCTTCTGGGTTCCTCAGAACCCAAAATCTGGGTTCTATTCTGGGTTCTGAGGAACCCAGAATCTGGGTTCGTATGA	.((..(((((((((((.((((((((((((.(((.(((..((((((((.....)))))))).....))).))))))))))))))).)))))))))))..))	-	TTCTGAGGAACCCAGAATCTGG
ICpEC-m0084	scaffold1665:497:669:-	-23.3	ICpEC-m0084-5p	-	5	5	-	GAGGAACATATTAGTTAAGATGAAATTAGAACCTTAGAATTTTCATTGATTGAATTAATTTTTATTTATTTACATTTGCATTTAAATTTAGTTGTAGTTTTCACCTCCAATTTTGTTTGCCAAATAAAATTTGAGTTATTTTAATTTTGGGTATTAATTAACAACAATTCTCG	(((((.....((((((((..(((((((((((....((((((((((.....))))..)))))).............(((((.(((....))).))))).......(((.((((((((((...)))))))))).)))...)))))))))))....))))))))......))))).	TTAGTTAAGATGAAATTAGAACC	-
ICpEC-m0085	scaffold167:378693:378864:-	-26.9	-	ICpEC-m0085-3p	8	-	8	GGCTTGGCTGGAAGTGGATGCTTGTAATATTGCTGCTATTATCAACTCTAAGCTTTCCCCTTTGAGTTTTCTTTCGGATTGTTTTTTAAAAAAAATGGACATATTATTGATGTCAAGAAAATGTGCATCCTACGTGATATAAATATGAATTGATAGACACTTAAGTCTAAAA	(((((((.(((.(((((..((..........))..))))).)))...)))))))......(((((((..(((.((((.((((.(((..........(((((((((.(((....)))...))))))..)))..........))).)))).)))).))).))))))).......	-	TAAATATGAATTGATAGACACTT
ICpEC-m0086	scaffold169:193644:193794:-	-27.6	-	ICpEC-m0086-3p	5	-	5	AGAAAATTATGAATTATTATTCTTCTCGGTAACATAGAGCTAATTGGATTTTTCGTGTAATAGTAATAGATGTTAATGTTGTTTGTTTTTTTGTTTGAAAACCGAACAATGTTGCTGAAGACTGAAGACTGAATAGTGATTAAAATTTGAA	...(((((...(((((((((((.(((((((.((((...((((.(((.((.....)).))))))).....))))((((((((((((.(((((.....))))).))))))))))))......)))).)))..)))))))))))..)))))...	-	AGACTGAAGACTGAATAGTGATT
ICpEC-m0087	scaffold16:744925:745059:+	-45.8	-	ICpEC-m0087-3p	5	-	5	AGTCAACTCTAGTGAGCACCTTGAGCGAACAGATTACTCCAGCGATCAGATATTGCACCTACCGAGCAGACTCTGGCCTGGGCCAGCTGGTGCTCTGGTAATGTCAGTGATCTGATTGTTCGAGCAGAGATCGTG	......(((....)))...(((((((((.(((((((((...(((((.....)))))...(((((((((....(((((....)))))....))))).)))).....))))))))).)))))))))...........	-	TCAGTGATCTGATTGTTCGAGC
ICpEC-m0088	scaffold172:318135:318391:+	-191.8	-	ICpEC-m0088-3p	37	-	37	AGAAAAGCAAAACTGGCTGTTAGAGCATCATGGCTCACTTCTGGCATTTTCAAGCGTCGTGATAGCCGTGACTGTGCAAATCCAACATTGTTCAAATCCAGCTCTACGACAGCATCCAATTTGCACCCATTACCCAACATTGGATGCTGCCGTAGAGCTGGATTTGGATAATGTTGGATTTGCACAGCCACGACTATCATGATGCTTGAAAACGCCAAAAGTGAGCCACGATGCTCTGACAGTCAGTTTTGTTTTTC	.((((((((((((((((((((((((((((.((((((((((.((((.(((((((((((((((((((.((((.(((((((((((((((((((((((((((((((((((((.((((((((((((((...........))).))))))))))).))))))))))))))))))))))))))))))))))))).)))).))))))))))))))))))).)))).)))))))))).))))))))))))))))))))))))))))	-	CCACGATGCTCTGACAGTCAGT
ICpEC-m0089	scaffold172:176626:176926:-	-70	-	ICpEC-m0089-3p	20	-	20	GCTATGTTTTGAGATCGGTGGAATCTTTGTTTCTGTTCCCATCTCTGAGCTTCAGGATACTCTAAAGGTCACCACCAAGTGTTCTGCTGGCTAATGCCACCATTAATTCCTAAAGAAAGAAAAATAATGAGTCAAGAATGATGGGAGACTGCTCTTAATACAACTTGGATAAGTCTGGACCTTTTGGTAATTTAAGTTGGGCTTTCATTAGATGGTTTGTTATAGGGTAAATGTGTGTATTATGCCACCACTGATTTTGGTATGCTCAAGAATATGATGGATTCTCTGATCTGTTCATTGG	.(.(((.....(((((((.(((((((((((((((...........(((((..(((((((((.....(((....))).))))))))).(((((((((((((.(((...(((((((.(((......(((((((((........((((((....))))))...((((((((((........(((....))).)))))))))))))..)))))).....))).)).)))))..)))))).)))))).))))(((.......)))...))))))))).)))).))))))))))))))...))).).	-	GAATATGATGGATTCTCTGATC
ICpEC-m0090	scaffold173:101042:101156:+	-19.1	ICpEC-m0090-5p	-	7	7	-	ATGAAAACGAGTGAGAACGAATTATTGACAGCCAAAATCTGGTTTGGTTCTAAAAACTAATTTTAATTTTTTTCTTTTTTTAGGTTTTAATGAATCTTGCTTTCACCGTCGAGAA	......(((.((((((.(((.(((((((.(((((((((.((((((........)))))))))))..................)))))))))))...))).)))))))))......	GTGAGAACGAATTATTGACAGCC	-
ICpEC-m0091	scaffold173:206304:206387:+	-19	ICpEC-m0091-5p	-	7	6	-	TTGGTAAATGACGAAATTACCCTTGATCAACTGAGAGTTACCTAACAGATACTGTTGACTTGGGGGTATTGTGTTATTAAATTC	......(((((((....((((((((((((((..((.(((........))).))))))).)))))))))...)))))))......	ACGAAATTACCCTTGATCAACTG	-
ICpEC-m0092	scaffold174:376342:376523:+	-48.6	-	ICpEC-m0092-3p	5	-	5	GGTATCATCATAAGGCTCTTTTTATTGTCAGTATTTTCTAACTTCAAATTGTTAGGATCAACAGCTAAATTTATCCATTGCAATATCTCTCTTATTTAATTCAAATGTAATGAATAAAATTTATTGGTTGGTTCTAACAATTTAAAATTATGAGGTACTGACTGTAGAAGTTCTGATATATA	.((((.((((...((((...(((((.(((((((((((.(((.((.(((((((((((((((((...(((((((((.(((((((.......................))))))).)).)))))))...))))))))))))))))).)).))).))))))))))).))))))))).)))))))).	-	ATGAGGTACTGACTGTAGAAGTT
ICpEC-m0093	scaffold176:290965:291226:+	-165.2	-	ICpEC-m0093-3p	7	-	6	TTGCCCCGCGAGCCCACTCACTAAGTACTGTCCCTGGTCAGGGGATTTCTCTCGCCTCCCCCAGCTGTCACTCGAACCTCTGACCCTCAAGGATATGAGTGTTTAACTTGCAAGCTGGGTCCCAATTGAGCTACTAGCTCAATTGGTACCCACTTCTCTAAGAATTTGGTATTAAGCCCCTAGTGCCAGGTTCGAGAGGTGCGGGAGGCGAGAAAAATCCCCAGGGGAGGGAACAGTACCTAGTGAGTGGGCTCGCGGGGCA	.((((((((((((((((((((((.(((((((((((..((.((((((((.(((((((((((.(((((((((((((..(((.(((...))))))...))))))........)).)))))(((.(((((((((((...))))))))))).)))((((((((...(((((((((((((......))))))))))))))))))))).))))))))))).))))))))..)).)))).))))))).))))))))))))))))))))))	-	GAACAGTACCTAGTGAGTGGGC
ICpEC-m0094	scaffold176:411034:411222:-	-41.3	-	ICpEC-m0094-3p	48	-	48	GAAATCTAAATCAGGTAAAATTAGCCTCTGTGAAGCACTTTACTGCTCCGATTTATGTGCACCCACAGCACCTCCTATGTCTTCATTCAATGTTTTGTTTTCTTCTCTTGCTAAGAATAAACATCGTGATGATGTTATTTCTTTATTAAAAGTCTAGTTTCTGTTGGGTTGGTGCCTGATTTAGTATGT	.....(((((((((((...((((((((....((((((((((...............((((.......)))).....(((....))).(((....)))...............(((((..((((((.....))))))..))))).....)))))...)))))....))))))))))))))))))).....	-	TTCTGTTGGGTTGGTGCCTGA
ICpEC-m0095	scaffold176:508613:508752:-	-48.3	-	ICpEC-m0095-3p	9	-	9	ACAACTACGTGTCCATGGTCCAAGGAGAGTTGGTAATTACCAAGCGCACCCCTAAAACCATTGAAATGACGTATAATGCTTTTATATTTTGAATGGATAAAAGCGTTGCCTACCTCTCCTTGGACTTGGCGGCTAGTTGG	.((((((.((..(((.(((((((((((((..((((........((((..........(((((.(((....((((((.....))))))))).)))))......))))))))...))))))))))))))))..)))))))).	-	GCCTACCTCTCCTTGGACTTGGC
ICpEC-m0096	scaffold177:115295:115401:+	-39.7	-	ICpEC-m0096-3p	7	-	7	ATACTTACCTGGACGGGGTCAATGGGCGATCAGGAAGGCCCATGGCCTAGGTCGGTGGCCTTCATTGCACTTAGAAGGTGCACCCGCCTAAGGTCTCCTCAAAGTAG	.(((((((((.....))))..((((((..........))))))(((((((((.((((((((((..........)))))).)))).)))).)))))......))))).	-	AGGTGCACCCGCCTAAGGTCTC
ICpEC-m0097	scaffold177:522375:522528:-	-29.6	ICpEC-m0097-5p	-	6	6	-	CGGAGAGTGGAATGAGAATAACTATGTTGGGAGTAAGACATTCATGATGAGGGTCTCTAAAAATGTCAATTTTTCTCGATTAGTGAAATTTGTTTACACAGTGACTAGTATTAATAGAAGAATATGAGATATTCGTTTGCATTATTTACTCCGA	(((((.((((((((((....((((.((((((((...((((((......(((...)))....)))))).....))))))))))))....))))))).)))...(((.((((((.(((......)))..)))))).)))...........))))).	AATGAGAATAACTATGTTGGGAG	-
ICpEC-m0098	scaffold177:528766:529067:-	-60.2	ICpEC-m0098-5p	-	7	6	-	CGGAGAGTGGAATGAGAATAACTATGTTGGGAGTAAGACATTCATGATGAGGGTCTCTAAGAATGTTAATTTTTCTCGATTAGTGAAATTTGTTTACACAGTGACTAGTATTAATAGAAGAATATGAGATATTCGTTTGCATTATTTACTTCGATTTAGGGGAATGCCCACAGTTAAGATACCTATCACCATTGATCTTAGTATCAGAGGTGTAATTTCAGACAAAAAAAACTTATTATAGAGAGATTTATGTTGATAAGATTATGAGAGATTCTGAGGGTATTAGCTCTACTGTCTCTTCA	.((((((..(((((((....((((.((((((((...(((((((.....(((...)))...))))))).....))))))))))))....)))))))..(((((((((((((((...((((((((((...))))))(((((.........(((.((((..(((.....)))..)))))))........((((.(((((......))))).))))......)))))........(((((((((((....)))))...))))))...........))))...)))))))).)).))))))))))).	AATGAGAATAACTATGTTGGGAG	-
ICpEC-m0099	scaffold178:560987:561225:-	-48.7	ICpEC-m0099-5p	-	6	6	-	ATAGGATAGAAAGAAGAGATTGATTGAATGCTTAATTTTACTATCTGAATTGAGAATAATGAGCGGCTGAATGGATTAAAATTAATATTTTTTTTGAAATATTAAAGTTGATTCATTACTTGAGCAAGGTTGTGTATTAATTTAATCTTATTGTTTGACAAGCACGAGTGTACAAACACTTCCTCTGTTTCAGAACACTTATATATAAGCTTTTCAATATTTTTTTTTATTTATTTTCC	..((((((((((((((((((..((((((.(((((.........(((((((((.((((((((((..(((.((((((((((..((((((((((....))))))))))..)))))))))....).))).((((((.....))))))...))))))))))..)))....((((((....)))))).......))))))...........)))))..)))))))))))))))).))))))))..	AAGAAGAGATTGATTGAATGCTT	-
ICpEC-m0100	scaffold1796:12930:13058:-	-29.3	-	ICpEC-m0100-3p	10	-	9	GTTTTTTCATATCAGCAGATGTTACATTTCATGAAACAATTCCCTTTTATTCCAATTCTTATCTTCAGGGGGAGACTCTAGGTGAAGATAAGAAGTTTTCAAATAAAATGTCTGGTGTTTTTGATAAAG	.((((.(((...((.((((((((..((((...(((((..................((((((((((((((((....))))...))))))))))))))))).))))..)))))))).))....))).))))	-	TTTCAAATAAAATGTCTGGTGTT
ICpEC-m0101	scaffold181:11036:11144:-	-20.8	-	ICpEC-m0101-3p	8	-	7	TAAGCTGTTTTTATGGGCTGTTTGGACAGTATTGCGAGCTATTTTGTGGGTTGTTAACGTACTATTTATTGGGCTATTATCGCATTGTTTCATGGGCTTTATTAAGCTT	.(((((........(((((....((((((...((((((((.....((((..((....))..))))......))).....)))))))))))....))))).....)))))	-	TTATCGCATTGTTTCATGGGCTT
ICpEC-m0102	scaffold182:11381:11568:-	-123.5	ICpEC-m0102-5p	-	6	5	-	CGATTGCTTCATCATGGATCACTTGTAATTTATCTCATAAAATAAATAATAGTGGATATTCTTCCACTTTACAACACTCCCCCTTGAATGATGATGTCATTTAAGGGGAAGTGTTGTAAATTGGAAGAATATCCACCATTATTTATTTTGTGAGGTAAATTTCAAGTGACCTATGATGAGGCAATTGT	(((((((((((((((((.(((((((.((((((((((((((((((((((((.(((((((((((((((.(((((((((((.(((((((((((((...))))))))))))).))))))))))).))))))))))))))).)))))))))))))))))))))))).))))))).))))))))))))))))).	ATCATGGATCACTTGTAATTT	-
ICpEC-m0103	scaffold1868:72383:72755:+	-139.1	ICpEC-m0103-5p	ICpEC-m0103-3p	1079	400	658	GATGGTTCCAGTGAATCGGATCGTCTTCCTCTCTGTCCGTTGGCTTGTCCTGAGTTAGAGATCAAAATAAAGTAGTAAATAACAAAGTAGAATCACATGGGTCATGTCCTTGGCAAAGGTTGAGCAGAGTCGGGACTGCCCATCTTTTATAACTCTGCGTGGCCGAATAAACACGAGTGCTTGCTTTTGTATTTGCTGTGGACTGGTCCATTTGCATGTGTGAGTGTGGTAAATTGAACAATCTCTGAAGGGGGTTGGGGTCTGCTAGATTGCCCTACGAAGATGGTGCACCTCAGCGGATTTGGACTATCTTTACTCATATGCAAGCCCATAGACAGGGAGGAGGACGGATCCCATTCACTGGATTTGGACT	......((((((((((.((((((((((((((((((((.((.(((((((..(((((.((((((...............................((((((((.(..((((..(((((((((((.(((((((.(((....)))..........))))))).)))))......(((.((((....)))).))).))))))..))))..).)).....)))))).(((..((..........))..))).......((((.(((((((((.((.(((((.........)).)))..))))))))))).)))))))))))))))...))))))).)).))))))))))))))).))))).))))))))))........	TCGTCTTCCTCTCTGTCCGTT	AGACAGGGAGGAGGACGGATC
ICpEC-m0104	scaffold1871:23177:23272:-	-48.8	-	ICpEC-m0104-3p	9	-	9	AATCATATGACAACGAGAGAAAGCACGCTTGTGCACAGCCACATCCCATTAAATGACTGTCGACAAGCGTGCTCTCTCTCGTTGTCAAATAATGAT	.(((((.(((((((((((((.(((((((((((..((((...(((........))).))))..))))))))))).)))))))))))))....)))))	-	GCGTGCTCTCTCTCGTTGTC
ICpEC-m0105	scaffold187:3917:4246:+	-71.3	ICpEC-m0105-5p	ICpEC-m0105-3p	20	11	8	ATTGAATTGGGCTTGTTGCCGAGACGAAGACGAAACCTTTGCAGATATTCTACGAGTCACATCCGACATAAATTTTTGGGTAATAATCATTTTGTATCATGTATATATATACATGGGCACCATCATGTACATATATAAGTGTTTAAATTTAAATGTCCCTAAAGTACAATTTATATTAAAGTTTTAAAATATTTGTACGTTATGTATATTATTTGATAAGTATGTAGTGTAAAGTTTTATGGTGGTGAATTTTGAATGTTTGATTAAATATTTATTTTAATTGGTTGCGTGTTGAGATTTTTGGAATCGGACAGGAGGTCCGAATTGGAG	.((.((((((((((.(((((((..((((((((.((((....(((((((((...((.....((((((.........)))))).....))........((((((((....)))))))).((((((((((((((((((((.....((((((...(((((.(.(((.((((((..(((.((((....)))).))).)))))).))).).)))))))))))....))))).)))))......))))))))))......)))))))))((((((.......)))))).)))).)))........)))))...)))).))).)))))).)))).)).	CTTGTTGCCGAGACGAAGACG	TTTTTGGAATCGGACAGGAGGTC
ICpEC-m0106	scaffold18:1503051:1503132:-	-19.9	-	ICpEC-m0106-3p	10	-	10	CATGTGAAATCTGGGTTTAGGTTCCCGGTTCCCTCATACTTGGTTAACCTAATGAATGACTTGGAACTAGCCCCCTTCCAGT	..((.(((....(((((..((((((.((((...((((....((....))..))))..)))).)))))))))))..)))))..	-	TAATGAATGACTTGGAACTAGCC
ICpEC-m0107	scaffold18:1504796:1504906:-	-24.7	ICpEC-m0107-5p	-	5	5	-	TGTATGGTGTTATTGACTTCTGTTGACTTGGGACTCTTAGGAGCAAAGTGGTGATGGATCTTCCAGCAGACAAAACCCCAAGTCAGTTAGGAGAATAAATAAATTTCTGAT	.........(((((..((((((.(((((((((.(((....))).....((.((.((((...)))).))..))....)))))))))..))))))....))))).........	TATTGACTTCTGTTGACTTGGGA	-
ICpEC-m0108	scaffold18:1978844:1978924:-	-21.4	ICpEC-m0108-5p	-	5	5	-	TCATCGGGGATTTGTAGATGCTCTCATATAGCTTCTCATATTTTCTTAAGCCCAATGAGATGGCTATGAGTACCCCCTCAT	.....((((((((((((.(..((((((...((((.............))))...))))))..))))))))).)))).....	TTTGTAGATGCTCTCATATAGCT	-
ICpEC-m0109	scaffold18:2341173:2341261:-	-18.8	ICpEC-m0109-5p	-	7	7	-	ACTCCTAGGCATCATTTAAGGTGTAGAACAACCATATATATGTCAGACTTATACAGGTTATGTCTATCCTATAGTTTGAGCTCGGGATT	..((((.(((.(((.((((((.(((((..((((...((((.((...)).))))..))))...)))))))).)))..)))))).))))..	ATCATTTAAGGTGTAGAACAACC	-
ICpEC-m0110	scaffold191:151148:151442:-	-59.2	-	ICpEC-m0110-3p	5	-	5	ATGCCTCGATGATCGATGTTGTGCTAGCTTTTTATTTGTGTTATCTCGTTTTGTTTACAAGTTTGAGTCTGTATAAAGAGTGTGTTCTGATTTTCAGATTGTTAAAATTTGAAGGTTTGCTTATGTATGTGTGCTTGTAATTTCATGCAGAAATGACGACGACGATCGATTTAGCTTTGGTTTTATTTTTATTATTACTTGAAATAAGTTTTGGTTCTTATTGTACATAATTGTACTCTATTTTTTTAATAATTTGATAAGTGAGAAGAGGACAAAATCTGAATTTCTGAGGTGA	.(((((((..(((((.((((((((..(((((((((.........((((.((((....))))..)))).....)))))))))..))...((((((((((((.....))))))))))))(((....)))..(.(((.((......)).))).)....)))))).)))))(((((((.(((.(((((.((((((((((((.....((((((........))))))(((((....)))))..................)))).)))))))).))))).))).)))))))..))))))).	-	GAGAAGAGGACAAAATCTGAATT
ICpEC-m0111	scaffold193:443777:444058:+	-78.2	-	ICpEC-m0111-3p	9	-	9	TTGCTGGCGTGATAGCTGCTGGTGGTGTGAAGCTGTTGTTGGCGTGAAGCTGCTGTTGGTAGCATGGAAGTGTTATTGTCGTCGCTGCTGTGAGCTGTTAAGTTGAAGCTGTGCTGCTGCTGTCGCCGTGTGCTGTCATCGTAAATCAGTTGCTGCCGTTGTGCAAGCTACTGCTGTGCTGCTGTCGTCATCTTCGCAATTGCTCGAGAACTGTTTCGAAATGAAAAACAGCTCAAACGAAGGTAAGCTGCTGCCCCGTTGGTACTGTTATCATGATTTGAA	.......((((((((((((((((((.(((((((.(((.(((((((((((.((.((..((((((((((.((((...((((....((.((.((.(((((......(((.((.((((.((.((....)).)))))).))..))).....))))))).)).))...))))..)))).))))))))))..)).)).))))))....)).))).))).)))))...........(((((...((....)).)))))..)).)))))))))..))))))))).......	-	CTGCCCCGTTGGTACTGTTATC
ICpEC-m0112	scaffold193:215099:215169:-	-25.3	ICpEC-m0112-5p	-	5	5	-	GGTTGACGTGTTGGGTTGAGCTGAATTCGATTCGATTAGTTTATGAATTCGTTCAATTCAACATGAATTCA	......(((((((((((((((.((((((((..(.....)..).))))))))))))))))))))))......	TTGGGTTGAGCTGAATTCGATTC	-
ICpEC-m0113	scaffold194:138654:138746:+	-20.6	-	ICpEC-m0113-3p	5	-	5	TGAGGTAGTGGTTCATGATGTGAAGATGAATGTGCAAGTGGTGAGGGTTGTTGATGATCTGCATGTCTTATCACTAGTTGGATTAGATATAGT	(.((.(((((((....((((((.((((.(....((((.(......).))))...).)))).))))))..))))))).)).)............	-	GCATGTCTTATCACTAGTTGGAT
ICpEC-m0114	scaffold197:490240:490343:+	-20.2	ICpEC-m0114-5p	-	8	8	-	AAAACTTCTCATTTCTCGTCTTGATGGTAACCCAGGGAAACTGCTCATGTCGTGGCCGCATAAATCTCTAGTTTGCCACTAGGAATTAAGGAATCTATCCTGTG	..........((((((..(((((.((((((.(.(((((...(((((((...))))..)))....))))).).)))))).)))))....))))))..........	ATTTCTCGTCTTGATGGTAACC	-
ICpEC-m0115	scaffold1983:35634:35707:-	-33	-	ICpEC-m0115-3p	21	-	21	AAGCCACCCGGACGGGCGGCCACTGGACCGACCGTCGCAGATCGGACCAATGGTAGCGCCCGTTGCCAACGCTC	.(((......((((((((((((.(((.((((.(......).)))).))).))))..))))))))......))).	-	CGGACCAATGGTAGCGCCCGTT
ICpEC-m0116	scaffold1:2952472:2952571:+	-54.6	ICpEC-m0116-5p	-	6	6	-	CAATTGGTGGTGGAGATCCCTCCAGATTGGATCTCCATCGTTTATTAATTTGATAGATGGTGGAAATCCAATTTGGAGATTGTATCTCCACCTCCCTAAA	.....((.((((((((((.(((((((((((((.((((((((((((((...)))))))))))))).)))))))))))))...).))))))))).)).....	TGGAGATCCCTCCAGATTGGA	-
ICpEC-m0117	scaffold1:3829946:3830247:+	-71.3	ICpEC-m0117-5p	-	7	6	-	ATGTACATCTAGTGGTCTGTCTTCAAGTGGATCGAGTGGTGAGAAGGAAAAAAAAAAAGGTTCCAAGTGATTATATTTATGTTGTTAATAACATTTTGAAGTGATTATATATAAATGGATTTTTTATGTGTATTGTAATAATATAAAAATATATATATTTTTTAATATGAAAATGGGTATCCATATCAAGTATGAATATTATTATCCATATCGGGCGGCACAGTATGAATATATTATCCATGCATGTGCCAGGTATGGATAAGCATATCCACATGGGTCAACCCACTTCTGATATGTATATC	((((((((..(((((..((.((.((.((((((...(((((.(...((((...........))))...).))))).((((((((((((....((((....))))..((((((((((.......))))))))))...))))))))))))........(((((((......)))))))(((((.(((((...))))).))))).(((((((((((....(((((((((((.(((...))).))))).)))))).)))))))))))....)))))).)))).))..)))))......)))))))).	AGTGGTCTGTCTTCAAGTGGATC	-
ICpEC-m0118	scaffold1:852962:853164:-	-28.7	ICpEC-m0118-5p	-	8	8	-	AACATGAGGCATGAGATCGTTATATATATATTCGATCAAGTAATTCGTGTTAAATATATTAGTATGAAAAAACATAACTCAATGCGTTAAAATTGATAAATAATACTATAATACTTTAACGTATTTACAAACCTAAATTTCACGATCTATATATCTTAAAATCATGAACAAAAGTTATATAAAATATTTTCAAGTCTCTACTA	.....(((((.(((((..(((.((((((..((...........((((((((((((((((..((.(((((...........(((((((((((....(((........))).....)))))))))))............)))))..))..)))))).))))...))))))...))..)))))).)))..))))).))))).....	ATGAGATCGTTATATATATATTC	-
ICpEC-m0119	scaffold1:3987183:3987425:-	-38.6	ICpEC-m0119-5p	-	7	6	-	AAATTTTATGAGAGAATTAGAGAGAAGAGAACACTCAAATATACTTAAGATCTAGGACTTAGGACTTATGACTTGGGATAATAAAATGACTTGCACACATACCTTTATGTAGGCATACAATAGCGATCACTGCATGTTTCACAATGAAGCAAAAAATATTAAAAAAAAAAAAAGTCAATGACGGTACAAGAATGTAATGTACAAATCAATTTGTTTGGATTTTTTCAATTTTTCACAAATTTT	((((((..(((((((.((.(((((((..(((((..........((((((.((((((........)))).)))))))).........((((((((..(((((....)))))..))).......(((.....))).(((((((...))))))).....................))))).(((..(((((.........)))))...)))...)))))...)))))))))))))))).)))))).	AGAGAATTAGAGAGAAGAGAACA	-
ICpEC-m0120	scaffold202:30121:30214:-	-81.5	ICpEC-m0120-5p	ICpEC-m0120-3p	6	1	5	CGACGAACCCAGAACCTGGACGTCGAACCCAGACTAGATCTGGGTTCGAAACCCAGATCTGGTCTAGGTTCGACGTCCAGGTTCTGGGTTCATC	.((.(((((((((((((((((((((((((.((((((((((((((((...)))))))))))))))).))))))))))))))))))))))))).))	ACCTGGACGTCGAACCCAGAC	CTAGGTTCGACGTCCAGGTTC
ICpEC-m0121	scaffold203:41812:41985:-	-56.3	ICpEC-m0121-5p	-	50	50	-	AAACCAGATTTCTTAAAGGATGTCAAAGCTTGAACTCTCCAGAAACACTGATCAATTCGTTACTTATCTACTGTTTTTGCTCATCTTTGTGAAATTGGTCTTCTTTTGCGCCTGCAAACTGGCCGTTCACGATATCAAAAGTCAAGCTTTGACACACTTTAAGAAATCTTATAT	.....(((((((((((((..(((((((((((((.((...((((((((..(((.............)))...)))))))).......(((((((..(((((....(((((....)))))..)))))))))))).......)))))))))))))))..))))))))))))).....	TCTTAAAGGATGTCAAAGCTT	-
ICpEC-m0122	scaffold205:70528:70611:+	-23.9	-	ICpEC-m0122-3p	5	-	5	ACAAAAACCGACTCGGGTTATGTATATATACAAAACCCGATTCTAGTTACGTATGTTGTGACATAAGCCGAGAAGAGTTTTTAT	..(((((((..(((((.((((((..((((((..(((.........)))..))))))....)))))).)))))..).))))))..	-	TATGTTGTGACATAAGCCGAGAA
ICpEC-m0123	scaffold209:457259:457359:+	-61.7	ICpEC-m0123-5p	-	8	8	-	ATCTGGTGGGTTCCTGAGAACCCAGATGAACCTTCATCTAGGTTCGAATCGATGAACCCAGATGGAGGTTCATCTGGGTTCGACAAAGAACCCAGATGATG	(((...(((((((.((.((((((((((((((((((((((.(((((........))))).))))))))))))))))))))))..))..)))))))...))).	TTCCTGAGAACCCAGATGAACCT	-
ICpEC-m0124	scaffold209:459553:459653:+	-61.7	ICpEC-m0124-5p	-	8	8	-	ATCTGGTGGGTTCCTGAGAACCCAGATGAACCTTCATCTAGGTTCGAATCGATGAACCCAGATGGAGGTTCATCTGGGTTCGACAAAGAACCCAGATGATG	(((...(((((((.((.((((((((((((((((((((((.(((((........))))).))))))))))))))))))))))..))..)))))))...))).	TTCCTGAGAACCCAGATGAACCT	-
ICpEC-m0125	scaffold20:464362:464692:-	-63	-	ICpEC-m0125-3p	73	-	73	TTTATTGGTATGAGTGGCTTCATTTGATGTGGATCCGTGAATCGGTGGAGATCCAAACTGTATTTTTTTTTTTTTTAATGATAGAATTCAATTTTTATTCCCTTTAGAGTGACTGTTTTTAATGTGTGAATTTTTTTTAATGAATTGTAGAGAATTTGTTAGTGTTGAAGTAATAAAATTTAAGATAAAATCAATTTGTATTAGGTTTATAAATATTGGGTTTTTGCTAAAAATTGAAAAAAAAATATATATATATTAGTTGTGTAGAGTTTTTTTCTGGAATACCTGTTGGTCAGAAGACTGTCGGATGAATTGCTGATAATGCAGTCTT	...((((.(((.(((((.((((((((((.(((((((...........).))))))...((((((((((((((.......(..((((((((((.(((((..(((...((((((.((((((.(((.(((..(((((..((((((((((......))))))))))....))))).)))..))).))))))...)).)))).....)))...))))).))))))))))..)........))))))))))))))((((((.....))))))......(((((((....(((....))))))))))..))))))))))))))).)))...))))...	-	CTGTCGGATGAATTGCTGATA
ICpEC-m0126	scaffold20:1040977:1041087:-	-86.3	-	ICpEC-m0126-3p	10	-	10	ACCTGGCCCTTGACCCTTAAATCCAAATTCTTAAAGAGGTGAGTACCAATTGAGCTAGCTTAGTCGTTACTCACCTCTTTAAGAATTTGGATTTAAGGGTCAAGGGCCAGG	.((((((((((((((((((((((((((((((((((((((((((((.(.((((((....)))))).).))))))))))))))))))))))))))))))))))))))))))))	-	TTAAGAATTTGGATTTAAGGGTC
ICpEC-m0127	scaffold213:15584:15786:-	-35.1	-	ICpEC-m0127-3p	8	-	7	TTATGTAATTAGTATCAATTAATTTATTTATTATATGACATAGATTTCATTTGATAGACAATCAAATTGAAAAATTCAATTATAAGAACATTTTCAATGTAAATGTGGATTGTCTTTTAAAAAAAATAAACATATCATTAATGTCAAGAAAATGTACATTCTATGTGGCATAAATATGAATTGATAGACACTTAATTCTAAAA	......(((((((.((.((((((((((...((((.(.(((((((.....(((((.((((((((..((((((((.(((........)))..)))))))).........)))))))).)))))...................((((((......)).))))))))))).).))))..)))))))))).)).)).)))))......	-	TAAATATGAATTGATAGACACTT
ICpEC-m0128	scaffold215:145256:145362:-	-39.6	ICpEC-m0128-5p	-	5	5	-	CGACTTGACGCTTAGGCATGGTAGACTTAGGCTTTCCTTGTCTTTGGGTCTGGCTAGCTGGCTGTCAGCGGCCTAATTGGTTGCTTCTTTTATAGATGTCAAGTCGT	((((((((((((..(((..(.(((((((((((.......))))..))))))).)..))))))....(((((((.....)))))))(((.....))).))))))))).	CTTAGGCATGGTAGACTTAGGCT	-
ICpEC-m0129	scaffold2165:31361:31563:-	-18.58	ICpEC-m0129-5p	-	10	10	-	GATTAATGGAGAGAAAGAGAGTTGAGATTAAGGGAGATAAATGTGAGAAAAAATTAAGAATGAGATGGGTATTTATAGAGGAAAGAGAGGGGTTAAAACAGAAATTAAATGAGGAGGTAAAATGTAAAAAAAAAAAAAAAAAAAAAAAAAAAAAAACAAAAATCCCATTTTAAATTTTTCGGGTTTTTTTTTTTTTTTTTTTA	......(((((((((((((((..((((((..(((((((.....(((.......)))....(((((((((.((((.....................................................................................))))))))))))).))))))).)))))).)))))))))))))))	GAGAAAGAGAGTTGAGATTA	-
ICpEC-m0130	scaffold217:51237:51399:+	-71.7	-	ICpEC-m0130-3p	18	-	18	AGCGCCTATGGTCGGTGTGTCCTAACTTTTTAAATGGTTATGACCATTAATCTCGGAAATTCATTGCATCTAACATAAATAGAAGAGAGGAGAGAAAACAATGAATGATTGAGATTAATAGTTCTTACCATTTAAAAGTTAGGACACACTGACCATAGAAGTA	.((..(((((((((((((((((((((((((.(((((((...(((.(((((((((((..((((((((..(((..(...............)..)))...))))))))..))))))))))).)))...))))))))))))))))))))))))))))))))..)).	-	TAAAAGTTAGGACACACTGAC
ICpEC-m0131	scaffold217:402560:402659:-	-67.8	ICpEC-m0131-5p	-	8	8	-	GATTTCTGGGTTCCTGAGAACCCAGATGAACCTTCATCTGGGTTCGAATCGATGAACCTAGATGGAGGTTCATCTGGGTTCGACAATGAACCCAGATGAT	....(((((((((.((.((((((((((((((((((((((((((((........))))))))))))))))))))))))))))..))..)))))))))....	TTCCTGAGAACCCAGATGAACCT	-
ICpEC-m0132	scaffold21:1120182:1120265:+	-28.7	-	ICpEC-m0132-3p	9	-	9	TCTGGCGGACAGATGAGGGTTTGATGGATCCGGCTACCGGGAGGATTGGGGAGGCGGATTATGAGTCAATACCCTTACAACTAG	((((.....))))((((((((((((.((((((.((.((.(......).)).)).))))))....))))).))))))).......	-	AGGCGGATTATGAGTCAATACCC
ICpEC-m0133	scaffold220:91931:92090:+	-44.6	-	ICpEC-m0133-3p	9	-	9	ATTCAGACCCGAAGTGGAACAGCATCAAGGGAAGATAGCTTGCTGCCGTGAGAGAGTCATCGTCGTCGCCGTCGCAATTGCCCGAGAGCTGTTTCGAAACGAAAAATAGCTCAAGCGAAGGTAAGTTGCTGCCCCGTTGGTACTGTTATCATGATTTGAA	.((((((......(((((((((.((((((((.((.(((((((((((.((((((((....)).)).)))).)).....((((....(((((((((((...)))..))))))))..)))).)))))))))))..))).))))).))))).))))..))))))	-	CTGCCCCGTTGGTACTGTTATC
ICpEC-m0134	scaffold223:400548:400647:+	-70.2	ICpEC-m0134-5p	-	8	8	-	GATTTCTGGGTTCCTGAGAACCCAGATGAACCTTCATCTGGGTTCGAATCGATGAACCCAGATGGAGGTTCATCTGGGTTCGCCAATGAACCCAGATGAT	....(((((((((.((.((((((((((((((((((((((((((((........))))))))))))))))))))))))))))..))..)))))))))....	TTCCTGAGAACCCAGATGAACCT	-
ICpEC-m0135	scaffold224:301648:301914:+	-52.3	ICpEC-m0135-5p	-	6	6	-	ACTAGATATATCTGATTTTAAAAAGTAAAGACTAATTAATTAAATTCATCTATTATATTTTTTTTCTAAAACAAATTATCTCTCTTATTTAATTATATATAGAGAGCTTTTATAATCAGGTATATTTGATTTGAAAAAGTAAAGACCAACCAATCAAATTTATTTATTGTATTCTCTTTTTTAAACAAATTCTTTCTCCTATTTAATTAAAACGTAATAAATAAATTTAATTAGTTGATCCTACTTTTTAAAATTAGATATACTTGA	...((.(((((((((((((((((((((..((.((((((((((((((.((.((((((.((((..................(((((((((........))).))))))......(((..(((...(((((.((((((((((..((...(((..(((.......)))..)))..))..))))))))))))))).......)))..)))...)))).)))))).)).)))))))))))))).)).)))))))))))))))))))))))...	TCTGATTTTAAAAAGTAAAGACT	-
ICpEC-m0136	scaffold225:348026:348126:-	-65.7	ICpEC-m0136-5p	-	8	8	-	ATCTGGTGGGTTCCTGAGAACCCAGATGAACCTTCATTTGGGTTCGAATCGATGAACCCAGATGGAGGTTCATCTGGGTTCGACAATGAACCCAGATGATG	(((...(((((((.((.((((((((((((((((((((((((((((........))))))))))))))))))))))))))))..))..)))))))...))).	TTCCTGAGAACCCAGATGAACCT	-
ICpEC-m0137	scaffold227:309482:309808:+	-85.4	-	ICpEC-m0137-3p	8	-	7	TCATGTTATGCAGCTACTGCATGAAGCAAAAACACCTACCACAAAAGACACATCTGCGGAGGTGGGTGATCTATTGGGTGAGGGATAAAAATTGATTGTGAATATGCATGGTGTGTACATACGAGTTTTTGGGACGGAGATTGGAAGATGCATGTATGGTGGTAATATTTAAGTATGCACAATAACTGCATGTCAGCAAATGTAGTTAGCTATTTTGTTTTAAGTGCATGGTCCACGGGGATAGCTTATGCAAGCAAGTTTTGTAATCACAGTGGCTGTACTTACTTTGTATTTGTATTTTGTAACTGTAAGTAGCTGCTGATAGGC	...(((((.((((((((((((.(..(((((((((((((((.(((.(((..(((((((....))))))).))).)))))).)))....................(((((.((((.(((((..(.((((((((...)))))))).)....((((((...((((....))))....))))))...(((((((((........)))))))))(((((((((((.....((((((((((....))))....))))))))))).............))))))))))).)))).))))).))).))))))..)))).))))))))))))))...	-	GTATTTTGTAACTGTAAGTAGCT
ICpEC-m0138	scaffold2298:15585:15833:-	-48.8	-	ICpEC-m0138-3p	306	-	306	CAATGGAGTATTGTTATATACGATTCATTGCCACATAGGATCTCAAGTGATTTGACACATAGAAAGAACCAGGTGACACCTTTAAGGTACTTGTTGCCTTTTGTGTTAGCAAAGTCTGGTTATTTTGAGGAGAAACACATGAAAAAGAGATGAGACTTCTTTACCATATAGATGTTGAACCATAAAAGCATACCAACTCAAAAGGATAATAATAGCTGCGGTGGATTTGTATGTAAGTATATCGAGTAT	.......((((..((((((((((((((((((......((.(((...(((......)))......))).))((((...))))....(((..(((((((((((((.((..........((((..(((((.((...((((((((..((((((.......))))))..)))...).))))...)).)))))....)))))).))))))).))))))..))))))))))).))))))))))..)))).......	-	CGGTGGATTTGTATGTAAGTA
ICpEC-m0139	scaffold234:583639:583729:-	-22.8	-	ICpEC-m0139-3p	7	-	7	AGGTCATCTAGAGGGTCTAGGATTATGAGACATGTCTCATCTGTTCTAAAGGCAAATGAGAGATTGTTAGGATTATGTACCCTAAGAGCTT	.(((..(((..(((((.((.((((.(((.(.((.((((((.((((.....)))).)))))).))).))).)))).)).))))).)))))).	-	AGAGATTGTTAGGATTATGTACC
ICpEC-m0140	scaffold237:612240:612509:+	-41.7	ICpEC-m0140-5p	-	11	11	-	CATCTATGTTGATGAGAATACTCGATTGTCACTAGAGTAACTTATGGTCTACTATCTATCACACGAGTGACCCATTTTCCTCTCCTAAGCCTAGGGTAGGCATTTTATCAATCATATTATGGGCATTTCCTCCGTGTCTCTACACACAATCTCAAATCATGCATAGATAAGCCAGTCACATACAAGCATTAAACACAAAACACCTACTCAACAAACACAAGTAATCCTCAAGCAAATAACAATCAAGTATATTTCATTCAAGCATTAACA	.....(((((((((((((((((.((((((.......(((.....(((.((..(((((((((...(((((.(((((...(((.(((((....))))).)))..................)))))))))).....((((......))))............)).))))))))))))......))).....................((((...........))))...............)))))).))))).)))))))..))))).....	GATGAGAATACTCGATTGTCACT	-
ICpEC-m0141	scaffold23:687377:687472:+	-30.3	ICpEC-m0141-5p	-	12	12	-	ATGTTTGCAGTATGATCTTCGCTGTTACAAGATACGAGGTTATTTTGTAGAGGCAGAGATTCTACCTGGTGTCAGAATCACGAACCAGCAAACATC	((((((((.(((.((((((.(((.((((((((((......)))))))))).))).)))))).))).((((.((........)))))))))))))).	TATGATCTTCGCTGTTACAAG	-
ICpEC-m0142	scaffold23:179405:179504:-	-70.1	ICpEC-m0142-5p	-	8	8	-	GATTTCTGGGTTCCTGAGAACCCAGATGAACCTTCATCTGGGTTCGAATCGATGAACCCAGATGGAGGTTCATCTGGGTTCGACAATGAACCCAGATGAT	....(((((((((.((.((((((((((((((((((((((((((((........))))))))))))))))))))))))))))..))..)))))))))....	TTCCTGAGAACCCAGATGAACCT	-
ICpEC-m0143	scaffold23:391429:391774:-	-72.1	ICpEC-m0143-5p	-	15	15	-	TTTGTGTTGTTTTGGTAGTAGTTGAGATTCCGGCTGAGAATAAAAAAGAATAATCAATTTTCAGTTTAAGACATGTTTTCCTTGAACCACAGGTACCAAGTGATATTGAAAATACTCACAGAGTTCTCACCTGATTTTTGGTGACATGCGATATATGGTGTATCGGTAGTAGCTGAGATTCCACCTAAGTAGAAATCATAGACAAACCAGTATCACTACTTTGAAATCCTTTTGCCATATATATCAAATGTACAAGCAGATATTGAAGATTATCAATATGACATGCTCTTGCTCACCTCAATGAGATTGGTATTCTCAATATAATTAGTGGAACTAGAAGGCAAAT	(((((.((((((((.((((.(((((((.(((((((((((((...............))))))))).(((((((((((....(((((((...)))....((((((((((.....((((...))))..(((((........)))))....(((((((...))))))).......(((.(((((.((....)).).)))).)))......)))))))))).((((((.(((....(((..(((((.....)))))...)))))).))))))....))))...)))))).)))))((((......))))..))).).)))))))...)))).))))))...)).))))).	TTTGGTAGTAGTTGAGATTCC	-
ICpEC-m0144	scaffold243:53200:53442:+	-41.4	-	ICpEC-m0144-3p	21	-	21	ATATGGCCCGACTTGAGTGTCANATACCTTTATAATATATATTGTTAATCAATGTTATAATGTATTAAATTATTTTAAAACATATGTATAATAAGATAATAACTCTATTATTTGATGAGATTATATGATAGGTGTATATTATTATAATTAATAAACTTCAACTATGATAGAAGCTATGATGCATAAATAACAATTCTATATGAGTGATTATATATTGTATAAATATGGACACTAAAGCCAATG	...((((.....((.((((((..(((....(((((((((((..((((.(((.((((((.((((((((.(((((((((..((....))....))))))))).((((((((((.((((...)))).)))))))).))...((((((....)))))).((((..........))))...))))))))..))))))........))).)))))))))))))))....))).)))))).))))))...	-	TATTGTATAAATATGGACACT
ICpEC-m0145	scaffold248:495209:495331:+	-28.1	ICpEC-m0145-5p	ICpEC-m0145-3p	9	5	3	TGTCAGAAACAATTTCATGGTTGTCTTCTAACTATTTTTCCTCATTGGATGATTCCTTTGAACCTTCATCCTTTAAGCCAAACTGTGATTCCTTTAAAGAAGACAACGATGGACTTGCTGGTT	..((((...(((.(((((.((((((((((.........((((.(..((((((.............))))))..).)).........)).........)))))))))).))))).)))))))..	AATTTCATGGTTGTCTTCTAACT	AAAGAAGACAACGATGGACTTGC
ICpEC-m0146	scaffold248:542150:542236:-	-56	-	ICpEC-m0146-3p	204	-	204	CACTGTCATTGTCCTCCATGTCTTCTCCAAATAGTCCTTGTTGAAAAAGAGGACGATTTGGAGAAGACATGGAGGACCGATGCCAGT	.((((.((((((((((((((((((((((((((.((((((.........)))))).))))))))))))))))))))).))))).))))	-	TTTGGAGAAGACATGGAGGAC
ICpEC-m0147	scaffold249:245817:246144:+	-71.6	ICpEC-m0147-5p	-	7	6	-	TAGATCATCAAAAGCCAAAAGGAAGTAGGGACTTCCTCGGAAAGCATTATTTCCCACCCTAAGCTGATGATTGCTAAATTAAGTGTCAACCCTTATGCGTTCAATTCATTTATTGCCAATAAATCATCTTCCTTATTCTTAAACTTAAATATCACTTGTTATTCATTTGCATGATTAGTGATATTTTCATATGGAGCGAAATAAATATTGATGTTTTTTTTTTGTCTCTTAAAAGCCAAACGAATGGGAAATCCAAATCTAATATTCATATTATGTTAGTGTCAATTTGGATGGGGGTTCCCCTGTCTTTTGACTTTTAATGCCCTAA	(((..(((.(((((.(((((((.((..(((((((((..(((((......))))).....((((..(((((((.......((((((..(((.(....).))).....)))))).........)))))))...))))...........((((((((((.(((((.(....).))))).))))))))))......(((((((((.(((.((....)).))).))))).))))......(((......)))...(((((((((((((((.......))))))).....))))))))))))))))).)).))))))).))))).)))..))).	AAAGCCAAAAGGAAGTAGGGACT	-
ICpEC-m0148	scaffold249:247327:247654:+	-71.6	ICpEC-m0148-5p	-	7	6	-	TAGATCATCAAAAGCCAAAAGGAAGTAGGGACTTCCTCGGAAAGCATTATTTCCCACCCTAAGCTGATGATTGCTAAATTAAGTGTCAACCCTTATGCGTTCAATTCATTTATTGCCAATAAATCATCTTCCTTATTCTTAAACTTAAATATCACTTGTTATTCATTTGCATGATTAGTGATATTTTCATATGGAGCGAAATAAATATTGATGTTTTTTTTTTGTCTCTTAAAAGCCAAACGAATGGGAAATCCAAATCTAATATTCATATTATGTTAGTGTCAATTTGGATGGGGGTTCCCCTGTCTTTTGACTTTTAATGCCCTAA	(((..(((.(((((.(((((((.((..(((((((((..(((((......))))).....((((..(((((((.......((((((..(((.(....).))).....)))))).........)))))))...))))...........((((((((((.(((((.(....).))))).))))))))))......(((((((((.(((.((....)).))).))))).))))......(((......)))...(((((((((((((((.......))))))).....))))))))))))))))).)).))))))).))))).)))..))).	AAAGCCAAAAGGAAGTAGGGACT	-
ICpEC-m0149	scaffold24:98641:98778:+	-57.6	ICpEC-m0149-5p	-	8	8	-	AGGTCTGCTGCCGCAGGAGAGATGGTACTCCTATAGTATTTCTTTATTGCTTTTCTCAAATCACATAAGCTTGTGTTGTGTGATAGTTTGAAAAATGAAGCTATTGCGTGTGCCATCTTTCCTGCGACACAAGACCTG	((((((..((.(((((((((((((((((.((.((((.....(((((((...((((....(((((((((.......))))))))).....))))))))))))))).).).))))))))))))))))).))..)))))).	CCGCAGGAGAGATGGTACTCC	-
ICpEC-m0150	scaffold24:116222:116320:+	-39.1	ICpEC-m0150-5p	-	6	6	-	ATGGTAGTCTTCTGTCGCAGGAGAGATGGCACCTAGTGACTAGCACATGTGCGCAAAACGAGGCAATAGGTACCATCTCCTTGCCACAGGAAACTCCCT	..((.(((.((((((.(((((.(((((((.((((((((.....)))...(((..........))).))))).)))))))))))).)))))).)))))..	TCTGTCGCAGGAGAGATGGCAC	-
ICpEC-m0151	scaffold24:142342:142422:+	-50.5	ICpEC-m0151-5p	-	6	6	-	TTGGAGAAGGTTCACTGTCGCAGGCGAGACGGCAACGGACGATTCGGTGCCGTCTCCCTGTCACAGTGAACCCCCTGCAAC	(((.((..((((((((((.(((((.(((((((((.((((...)))).)))))))))))))).))))))))))..)).))).	TTCACTGTCGCAGGCGAGACGG	-
ICpEC-m0152	scaffold24:346653:346752:-	-70.2	ICpEC-m0152-5p	-	8	8	-	GATTTCTGGGTTCCTGAGAACCCAGATGAACCTTCATCTGGGTTCGAATCGATGAACCCAGATGGAGGTTCATCTGGGTTCGCCAATGAACCCAGATGAT	....(((((((((.((.((((((((((((((((((((((((((((........))))))))))))))))))))))))))))..))..)))))))))....	TTCCTGAGAACCCAGATGAACCT	-
ICpEC-m0153	scaffold252:31864:31929:+	-40.4	ICpEC-m0153-5p	-	42	42	-	CGGATCTGGTTTCCGTGGAAACTAGATCGACGACCATCGATGTGGTTTCCAGGGAAAGCAGATCGC	..((((((.(((((.(((((((((.(((((......))))).))))))))).))))).))))))..	TTCCGTGGAAACTAGATCGAC	-
ICpEC-m0154	scaffold255:91414:91523:+	-33.3	ICpEC-m0154-5p	-	148	145	-	AGGATTTAATTAGCTGCCGACTCATTCATCCAAATACTGAGTAAATAATGGATTAGCGAAGAAGGCACCCAGTAAATGAGTGAATGATGCGGGAGACAAATTGAATCTTA	(((((((((((.(((.(((..((((((((.((..(((((.((.............((.......)))).)))))..)).))))))))..))).)).).))))))))))).	TAGCTGCCGACTCATTCATCCA	-
ICpEC-m0155	scaffold258:125632:125741:-	-26.5	-	ICpEC-m0155-3p	10	-	10	CGGTTTCGGAAACCCTTCGAAATGCATTCGTTTAACATTCGAAACGAATTATTTATTCATAGTTGGGTGTTAGAATATTAGAGGATTGATTTTTGAAGTTGTCGAAAATT	...((((((.....((((((((..((.((.(((((.((((....(.((((((......)))))).)......)))).))))).)).))..))))))))...))))))...	-	TTAGAGGATTGATTTTTGAAGTT
ICpEC-m0156	scaffold25:100054:100145:+	-38.6	ICpEC-m0156-5p	-	24	24	-	GTTTTTCAGGGGAATGACGTCTGGCTGGATGTCTTTTTCGTTCAAGAAGAAAACCAAAGGTATCGGACCAGGCTTCATTCCCTTCAGAAACA	((((((.((((((((((.((((((.(.(((((((((....(((.....)))....))))))))).).)))))).)))))))))).)))))).	GGAATGACGTCTGGCTGGATG	-
ICpEC-m0157	scaffold25:1400011:1400117:+	-40.8	ICpEC-m0157-5p	ICpEC-m0157-3p	116	2	113	CAACACTATGACACTTCTAAGTTCATTTTCATAATTTAGTTTTCATGGTTTTCAATGAAAAAATAAATTAAACTGTGAAAATGAACTTAAGAGGTGTCATAATCTTG	......(((((((((((((((((((((((((((.((((((((((((........))))......)))))))).))))))))))))))).))))))))))))......	ACTTCTAAGTTCATTTTCATA	TGAAAATGAACTTAAGAGGTGT
ICpEC-m0158	scaffold25:1224924:1225191:-	-78.4	ICpEC-m0158-5p	-	12	12	-	ATAAAAACAAACGAGAAATAACAATTAACAAACAGGAGCGGTGACAGCTCCTATGCTTCACGTTTTTGATTTCTGCGGCCTATTGTAGCACTGTTGTCTCGATAGAGGGCACTTACGGGGGCAACCTCCCCCTCCTGTCTTTCCTGCTGCTCCACCAAGTAGGAGCAGAATAATCATGAGAATCATGATGATGAACTTTGAGAATCATGAAAATGAAGTTATGAGTTGCCGTAGTGTTGTTCCTTAGTTTTTTTGTGTTTGAGGCCAT	.......((((((.((((.(((((..(((((.((((((((.(((.(((......))))))))))))))....(((((((((((((..(((....)))..))))))((((((.....(((((......)))))...)))))).....(((((((........)))))))....(((((((...)))))))....(((((......((((....))))......))))))))))))..)))))..)).))).)))).)))))).......	ACGAGAAATAACAATTAACAA	-
ICpEC-m0159	scaffold25:1250602:1250702:-	-65.4	ICpEC-m0159-5p	-	8	8	-	ATCCGGTGGGTTCCTGAGAACCCAGATGAACCTTCATCTGGGTTTGAATCGATGAACCCAGATGGAGGTTCATCTGGGTTCGACAATGAACCCAGATGATG	(((...(((((((.((.((((((((((((((((((((((((((((........))))))))))))))))))))))))))))..))..)))))))...))).	TTCCTGAGAACCCAGATGAACCT	-
ICpEC-m0160	scaffold2621:4339:4492:+	-67.8	ICpEC-m0160-5p	ICpEC-m0160-3p	945	55	879	TTACCGGCGGTCTCTAATTCGCTTGGTGCAGGTCGGGAACTGATTAGCTGTTTGTTTAGCCAGATGGCGACTTGTCATTGGTTGATTCTATCAGTTGAATGGAAAAGCGAATAAGATCCCGCCTTGCATCAACTGAATCGGAGACCGAGGTGAG	(((((..((((((((.(((((.((((((((((.(((((.((.(((.(((.((((((((((..((((((((((.......)))))...))))).))))))))))..))).))).)).))))).)))))))))).))))).)))))))).))))).	TCTCTAATTCGCTTGGTGCAG	GCATCAACTGAATCGGAGACC
ICpEC-m0161	scaffold267:311906:312041:-	-25.8	-	ICpEC-m0161-3p	9	-	9	CCTCTTTAGCAAGGTTCTCTATGGAAAAATATTATGCTATATTAGTTGAGGTTCCGACCTATTAGACATAGCTTGCCAAAATATTATACTATACTAGTTGAGGTTCCGACCTACTAGATATAGCTCGCTAAAATGT	....((((((....((((....)))).........(((((((((((..(((((..((((((((((..((((.................)))).)))))..)))))..)))))))).))))))))..))))))....	-	TTCCGACCTACTAGATATAGCTC
ICpEC-m0162	scaffold268:420172:420268:-	-30.5	ICpEC-m0162-5p	-	8	8	-	TGGAGGGATGACGGATAATTGGGCTTTTGGGCCACTGGGCATGCATTGTAGATCCGTCTAGGCCCGATTATTCTGATCGTTAATTTACCCATACCAA	(((.(((((((((((((((((((((..(((((....(((..(((...)))..)))))))))))))))))).)))).)))).......)))...))).	ACGGATAATTGGGCTTTTGGGCC	-
ICpEC-m0163	scaffold269:152761:152930:-	-25.4	ICpEC-m0163-5p	-	8	8	-	GCGAGGAGCGTTACGATTCCGAACTGAAAATTCATTTATTTCCTGATTTGAAAATTTCTTATTAAAAGAAATGGAATCACCACTAAAAGTTTGACGATTTTGAAAAACTAAACTTTAATATTATTTTCTCATATATAGTTTTTAGAAAATTCGGCAGAGTCTCCTTTGTT	..((((((....((..(.((((((((((((((...........((((((.(...((((((.....))))))).))))))......((((((((...............))))))))....................)))))))))....))))).)..))))))))....	TTACGATTCCGAACTGAAAATTC	-
ICpEC-m0164	scaffold26:290154:290345:-	-25.5	ICpEC-m0164-5p	-	6	6	-	TTTAGTAATCTTGGGTATAGAATGAAAATAATTTTTTTGAAAGGGCAAAAACAATTTTTTTTTTTTTTTAAATATGGGTAGAATTTTTTTTTTATTATTATTTGGTTAAAAATTTTAAATCCCCCTTAAAAAATCATTTTTAATTTGAAATTTGTTTCCTATGTTGTTTTTGTTGTATTTCAGATAACAAAG	....((.((((.(((.(((.((((((((((((.((((((......))))))..................(((((..(((((((......)))))))..)))))((....(((((((((((......((((((....)))))))))))))))))....))...)))))))))))).)))))))))).))....	TTGGGTATAGAATGAAAATAATT	-
ICpEC-m0165	scaffold270:291738:291824:+	-21.6	ICpEC-m0165-5p	-	8	8	-	CAACCTAAGCAATGTAAGCACAGCTGTTCGCCTGAGGAGAGGCAAACTTTTTTTTAGGACCACGAGTTTCTCTTATGTCTGTGGAAT	...((..((..(((((((...((((((...((((((((((((....))))))))))))...)).))))...)))))))))..))...	AATGTAAGCACAGCTGTTCGCCT	-
ICpEC-m0166	scaffold271:87076:87203:+	-24.2	ICpEC-m0166-5p	-	12	12	-	TGATGAGCTGTTTTGGATGAAATATGAAGGCCACAAATAACTAGTCATTGTAATTTGCCCCTTTTTGTCTTCCCTGTGAATCAAAAACATGGCATTCAATGTTGTAAATCAAAGGCTTGGCATTATCC	.(((((((((((((.(((..((((((((.(((((((((.((........)).)))))....((((((..(((.....))).))))))..)))).))).)))))....))).)))))..))).))))).	TTTTGGATGAAATATGAAGGCC	-
ICpEC-m0167	scaffold272:222897:223147:-	-52.9	-	ICpEC-m0167-3p	311	-	306	CACAGTGGAGTATTGTTATATACGATTCATTGCCACATAGGATCTCAAGTGATTCGACATATAGAGAGAACCAAGTGACACCTTTAAGGTACTTGTTGCCTTCTGTGTTAGCAAAGTGTGGTTATTTTGAGAAGAAACATATGGAAAAGAAATGGGACTTTTTTATCGTACAGATGTTGAACCATAAAAGCGTACCAACTCAAAAGGATAATAATAACTGCGGTGGATTTGTATGTAAGTATATCGAGTGT	.(((.(.((.(((..(((((((((((((((((((((((.(((((......)))))...((((((((.(...(((((...((((...)))))))))...).)))))))).......))))))...(((((((.........(((((((((........)))))))))(((....(((......)))....)))......)))))))...............))))))).))))))))))..))))).).)))	-	CGGTGGATTTGTATGTAAGTA
ICpEC-m0168	scaffold277:52034:52160:-	-28.2	ICpEC-m0168-5p	-	6	5	-	TGAATTAAGGATGAACATTTGTCGGGTTGGATTGTGTTAGGTTGAAAATTTTTCAACCCAACTCATCTCAATTTTTTTAAGATTTAACCCAACTTAACCCAGTAAAAAGTCGTCCGGTTGGATTGAA	(.((((..((((((...(((((.(((((((.(((.((((((((((((...))))))))......((((.((.....)).)))).)))).))).))))))).)))))...)))))).....)))).).	ATGAACATTTGTCGGGTTGGATT	-
ICpEC-m0169	scaffold280:242133:242244:+	-24.1	ICpEC-m0169-5p	-	214	214	-	CAGTAAATTATTGAATGATGACATAGGAGGAGCGGATTGTATTTGCTTATGAATCATGCCGATCAAAGTAAGCTTTCTCTGAGGTTCCTGTTTCCTTATTTACAGTTTTCTC	.((.(((((..(((((((.((.(((((((...((((.....(((((((.(((.((.....)))))))))))).....))))...))))))).)).))))))).))))).)).	TTGAATGATGACATAGGAGGAG	-
ICpEC-m0170	scaffold280:332338:332407:+	-25.9	ICpEC-m0170-5p	-	11	11	-	TTATACTAGGTTGGTATTGACTGAGTTTGGCCTGATTTATGGCTGATATGGTCGATTCCGACCATATGAG	(((((...((((((.(((((((.(..((((((........))))))..)))))))).)))))).))))).	TTGGTATTGACTGAGTTTGGCCT	-
ICpEC-m0171	scaffold283:13527:13656:-	-40.3	ICpEC-m0171-5p	ICpEC-m0171-3p	6	5	1	CTGAGAGCACGTCTGTGCGAGCTGAACATCCTAAATGTTGAAAGCTTATATTTGTGAGCTGGACATCATATGATCTTAGAGCTCGCTGCTGTGAGCTAGATGTTAGCATGCTGGGCTTTTGCCTATTGGA	((((..(((.(((((.(((.(((((.((((....(((((...(((((((....))))))).))))).............(((((((....))))))).))))))))).))))))))...)))...)))).	GTCTGTGCGAGCTGAACATCCT	GATGTTAGCATGCTGGGCTT
ICpEC-m0172	scaffold286:234634:234742:+	-33.3	-	ICpEC-m0172-3p	10	-	9	TCTTCGGAGATTGGTATCGAAAATGGATCCGCCGAGTCCGATGTCAACTTAGACATGTATTGGTTTCGGTTTATTATTGGATCCGATTTTCGTACAATTCATTCATCAA	.....(((((...(((.(((((((((((((((((((.((((((((......))))....)))).))))))........)))))).))))))))))...)).))).....	-	GATCCGATTTTCGTACAATT
ICpEC-m0173	scaffold287:351207:351286:+	-67.1	-	ICpEC-m0173-3p	5	-	5	TGACACGAACCCAGATCGGGGTTCCTCAGACGAACCCAGATCTGGGTTCCTCTGAGGAACCCCGATCTGGGTTCGTCTGA	....((((((((((((((((((((((((((.(((((((....))))))).))))))))))))))))))))))))))....	-	CTCTGAGGAACCCCGATCTGG
ICpEC-m0174	scaffold288:308879:308957:+	-26.4	ICpEC-m0174-5p	-	6	5	-	ATCCCTCTGTCCTTCGGTATTAGGTCTTGGCCCCATCCTGTCTACGCGGGCCGAGATTTGGTTATGATTGCGGCCAAGT	......((((...(((..((((((((((((((((...........).)))))))))))))))..)))..))))......	CCTTCGGTATTAGGTCTTGGCCC	-
ICpEC-m0175	scaffold289:562328:562639:-	-65.4	ICpEC-m0175-5p	-	11	11	-	TTGAGGAAATTGAGTGACAAGGTAGTATTGATACCCCAACATTGATGGGAGAAGAATTGCACATTATCTGAAATCTGGTACATTCCTCCCCAACTAAAATTCAAAATGTCTGATTACTTTTTTTTTTTTTTTTTTTTTCATTGCTACGACTTTCTGGAAAGGAAGAATTAATTTGGAAAATATGGTCATGCTAGCGATTAACATGATTAAGTGAAAAGACTGCTGGCTAGTCGGCATTGGAGGAAACTAAGTGCACTTTACATTATGTACATGTATGATCAATACTACAACTTCTTTTACTTTTCCGCCAAA	(((.((((...((((((.((((((((((((((....((((((.((((...((((...(((((..((((........))))..(((((((..................((((..(((((...............(((((((.........((((((....))))))........)))))))..((((((((.((.....)).)))))))))))))..))))(((((......)))))..))))))).....))))))))).))))))))...))....)))))))))))..)))...))))))))))..))).	TGAGTGACAAGGTAGTATTGAT	-
ICpEC-m0176	scaffold28:533120:533191:+	-22.7	ICpEC-m0176-5p	-	20	19	-	TGCTACCGCGAGAGATTCGTCGTCGTCGCACTTGCTCGAAAGTTGTTTCGAAGCGAAACTGTTAAGGTAGGT	..(((((..((.((.(((((..(((..((((((......))).)))..))).))))).)).))..)))))..	AGAGATTCGTCGTCGTCGCACTT	-
ICpEC-m0177	scaffold296:287996:288163:+	-38	-	ICpEC-m0177-3p	7	-	7	CACAAATGGACGGTCGAGATTTATCTCTAGAGTGTGCAGGAAGTCTGTTGTTGAGGATCTAACTATAGATCCAACAACAAGCCCTAATTGCCTTGATTCACACCAAACAATAGGATAAATAACAAACCAATCAGCTAATAGAATGAGTAAATTGGCCCTCTAGAATCA	......((((.((((((.((((((.((((.(((.....((..((.(((((((..(((((((....)))))))))))))).))((((.(((..(((........))).)))))))............)).....)))..))))))))))...)))))).))))......	-	TAATAGAATGAGTAAATTGGCCC
ICpEC-m0178	scaffold298:189148:189230:-	-20.5	ICpEC-m0178-5p	ICpEC-m0178-3p	43	5	38	CCGTGTGAACGGTTCGCTTCAACCGGATGTTGAGATCTTATGTGTTTCCAATATGAGTCATATCCTCCGGATTTGTTTCATTT	((((....))))..........(((((.(.((.((.(((((((.......))))))))).)).).))))).............	ACCGGATGTTGAGATCTTATGTG	TATGAGTCATATCCTCCGGATT
ICpEC-m0179	scaffold2:460990:461094:+	-25.6	ICpEC-m0179-5p	-	9	9	-	GAGAGAATGGGTAATTGTCGTGGACGTAGGCCTTTGTTCTTGTCGAACCACGTAAAACTCTTGTTGCGTCTTGTTTGTTTTGGTCCTGATAGTATTGGTTCTGTG	.(.(((((.((((.((((((.((((..((((....((((.....)))).((((((........)))))).......))))..)))))))))))))).))))).).	GTAATTGTCGTGGACGTAGGCCT	-
ICpEC-m0180	scaffold2:2098951:2099121:+	-37.6	-	ICpEC-m0180-3p	9	-	9	ACAGTTTGGCAAAACTTATGCTATATTATTGGGTTCCGACCTATTGGACATAGCTCAAAAATTCATCAAGTTATGTTATCAGGTTTCGACTTACTGGACATAACTCGTAATGAATTTATAATGCTATAATAGTTAAAGTTCCGACCTACTAGATATAGCTCAACAAATAAT	..(((((....)))))...((((((((..((((((..((((((((....(((((....(((((((((.(((((((((..(((...........)))))))))))).)..)))))))).....)))))))))).....)))..))))))...))))))))............	-	TTCCGACCTACTAGATATAGCTC
ICpEC-m0181	scaffold2:2248607:2248736:+	-57	-	ICpEC-m0181-3p	5	-	5	AAGTTAGGACTAACCAATCAAATTCATCTATTACATTTAAATTAAATAAGAGAAAGATTATTTTATGAAAAAAAATTTTCTCTTATTTAATAAAAATGTAATAGATAAATCTGATTGGTTTGTCCTAACT	.(((((((((.(((((((((.(((.(((((((((((((..((((((((((((((.((((.((((....)))).))))))))))))))))))..))))))))))))).))).))))))))).)))))))))	-	GTAATAGATAAATCTGATTGGTT
ICpEC-m0182	scaffold2:3057252:3057586:+	-62.4	ICpEC-m0182-5p	-	5	5	-	AAGTTGATTCGAATTCTATTCGATCATCATGGAATACAATGAAGCAACAAGCAAGTTATAATGATTATTGTACCCGTTACCATACCATATAATTAAATAGAAATCATACTTTGTGTTCTCAGAACATATTGTTGATGAGAGCACTCTGATAGTTGCTACATTAATGAGATATATACACAAATGTAGAAGCAGCAAAATATTTATTTAAGTGCATTCTAATTATTTCTGCATCTTACCTTGCATTGACGGGCAACAAAACCCAATATGCAAAATATTATTTTGCCAACGGACACAGACTTATTATTCCATTCTGAAAATAGGGAGCGATATATATC	........(((..(((((((...(((..((((((((.......((.....))...............((((..(((((........................((((......(((((((((.((((...))))..)))))))))..)))).(((.(((((((..((.........))..))))))).))).((((((((..((((((((((((.............)))).))))..((((((....(((........)))...)))))))))).)))))))).)))))..))))......))))))))..))).)))))))..)))........	GAATTCTATTCGATCATCATGGA	-
ICpEC-m0183	scaffold2:2395617:2395763:-	-46.8	-	ICpEC-m0183-3p	9	-	9	GATGCTCAGGTTTAACCTTGTGAGCGCAACTGGAGAGGTTTACTCCATTATGCTGTAGATGCTCAGGCTACGGCCTTGTGAGCGCAGTCGAGGTTTCAACCTCCACAACTCTCGCTGTAGATGCTCAAGTTTAACCTTGTGAGCGTA	.(((((((((((.(((....(((((((.((.((((((((((((..((...))..))))))((((((((....)))...)))))...((.(((((....))))).))..))))).).)).).)))))).))).))))...))))))).	-	GTAGATGCTCAAGTTTAACCT
ICpEC-m0184	scaffold2:2396212:2396358:-	-45.9	-	ICpEC-m0184-3p	9	-	9	GATGCTCAGGTTTAACCTTGTGAGCGCAACTGGAGAGGTTTACTCCATTATGCTGTAGATGCTCAGGCTACGACCTTGTGAGCGTAGTCGAGGTTTCAACCTCCACAACTCTCGCTGTAGATGCTCAAGTTTAACCTTGTGAGCGTA	.(((((((((((.(((....(((((((.((.((((((((((((..((...))..)))))).....(((((((..(....)..)))))))(((((....))))).....))))).).)).).)))))).))).))))...))))))).	-	GTAGATGCTCAAGTTTAACCT
ICpEC-m0185	scaffold303:292316:292541:+	-87.8	-	ICpEC-m0185-3p	13	-	12	ATAATGTTGTTTAAGGCCCTGTAATCCATACAAAATCATCAAGTATCATCTGCTTTCTTTACTAGCAAGACAGGTGAAGAAAATGGGCTATTGCTTGGTTAGATTAGGTCGGATTGTAAAAGTTCAGTTACCATCTTCACAATCTCAATCTTTTGATAGTGAAGATATCGGTAAGGGTGCACACTTACTGGTGATTTTGTGTGGATTACAGGGCCTACAATCCATA	.....(((((...((((((((((((((((((((((((((((((((...((((.((((((((((.........)))))))))).))))....)))))))).......(((..(((((........))))))))((((((((.(((..........))).))))))))(((((((((........)))))))))))))))))))))))))))))))))))))).....	-	ATTTTGTGTGGATTACAGGGCCT
ICpEC-m0186	scaffold307:225322:225650:-	-112.3	-	ICpEC-m0186-3p	21	-	21	AGAAGGCAGATGCGGTCCCAGAGCGGGAGTTACAAACGATCACTTCATCAGGAATCAGTCACGACTTGGGCCCTAGGGAACTCGATGCATGTCAGAACACCGGTCCCGTGGAGGAGCTTGAGGACGTCCAGGTCAGTGAAGCGGATGTGACAAGATGTCTCAAGCTGGGCAGAAGCTTGACCCTGGAGGTAAAGTCTCAATTAACAAGCTGCCTTAAGAGAAATGTAGATGTGTTTGCCTGGAACCATGGAGACATGGTGTGTGACATCCCGGCTCCCAAGATCGCCACTTCCTGTGACATCCCGGCTCTCAAGATCGCCACTCAATCG	.((..(.((..((((((..(((((((((((((((...(((......))).(((...(((..(((((((((..((.((((..........(((((..(((((((((((((((...((((((((.(((((((.(((.((...)).))).))....)))))))))))))(((((...(((((......((((.....))))......))))))))))..........(((((....)))))......)))))).))).)))))).)))))))))))..)))))).)))..)))))))))))).)))).)))))...))))))..)))..)).	-	CATCCCGGCTCTCAAGATCGC
ICpEC-m0187	scaffold309:112251:112386:+	-27.3	-	ICpEC-m0187-3p	7	-	6	TTGAACACTCGGTGCCTACCCGTCGGATCTCAAATTTACAAAATTTTATAATTTCTGAACCGGATACTCGGTACCTCTTAAGGTCTGTCAATCAAAGTCGGTATGTGATCATAACGGTGTAGTACTACTAATATTT	..........(((((.(((((((..((((.((........(((((....)))))((((....(((...(((.((((....)))))))...)))....))))..)).))))...)))).))))))))..........	-	TGTGATCATAACGGTGTAGTACT
ICpEC-m0188	scaffold30:894125:894237:+	-81.6	ICpEC-m0188-5p	-	26	26	-	TTCGCCTCCCCCACCTCTCGAACCTGGCACCTACTAGCTCAATTGGTACCCACTTCTCTAAGAATTTGGTATTAAGCCCCTGGTGCCAGGTTCGAGAGGTGGGGGAGGCGAAA	(((((((((((((((((((((((((((((((.....(((....(((((((...((((...))))...))))))))))....))))))))))))))))))))))))))))))).	CCACCTCTCGAACCTGGCACCTA	-
ICpEC-m0189	scaffold30:433627:433745:-	-25.7	-	ICpEC-m0189-3p	5	-	5	ATATGCTTGAATTAGTTTGGCCAAAATGAGATGTTTGTGGTTGAAATATTATTTGATGATTTTACCATGAAATATATTGAGATTAGGATGGATTTTAATGGTTAAACTTGAAAGAAAAT	.....(((.....((((((((((...((((((.(((.(((((..(((((.((((.(((.......))).)))))))))..))))).)).).)))))).))))))))))...))).....	-	GATGGATTTTAATGGTTAAACTT
ICpEC-m0190	scaffold30:763547:763798:-	-264.4	-	ICpEC-m0190-3p	5	-	5	TTGCCCATCTCGCTCACTCACTAGGTACTGTTCCCTCCCCTAGGGACTTTCTTTCGCCTCCCCCACCTCTCGAACCTGGCACCAGGGGCTTAATACCAAATTCTTAGAGAAGTGGGTACCAATTGGCTCAATTGGTACCCACTTCTCTAAGAATTTGGTATTAAGCCCCTGGTGCCAGGTTCGAGAGGTGGGGGAGGCGAAAGAAAGTCCCTAGGGGAGGGAACAGTACCTAGTGAGTGGGCGAGAGGGGCA	.(((((.((((((((((((((((((((((((((((((((((((((((((((((((((((((((((((((((((((((((((((((((((((((((((((((((((((((((((((((((((((((...)))))))))))))))))))))))))))))))))))))))))))))))))))))))))))))))))))))))))))))))))))))))))))))))))))))))))))))))))))))).)))))	-	GAACAGTACCTAGTGAGTGGGC
ICpEC-m0191	scaffold310:155120:155380:+	-46.4	ICpEC-m0191-5p	-	5	5	-	TAGACATGGATTAGAATTAAATGCATTAAGGGCACAATGGTCATTTCAACTTCAAATATTTATGGAATTGGTGTGAGCATCACATGAAAAGAAATTAAATGAGAAGCACAATCCATGAAATTTAGTATTAACTAATGGGAGAGTGACAAATCAAATTTAATTATGGAATTAATGAGAATTAGTTGGCATGCATTAAAATAATCTAATAATTTAATGACCAAGTTACTAAATGGCCCTTGAATGGATGAATTATTATGAGAT	....(((((.....((((..((.((((((((((.((.((((((((....((((...((((((.....((.((((((...)))))).)).......)))))).))))(((..(((.......(((((....)))))..)))..)))..........((((((((((.(((((((....)))))))..)))).))))))...............))))))))..........))))))))).))).)).)))).)))))....	TTAGAATTAAATGCATTAAGGGC	-
ICpEC-m0192	scaffold310:156681:156941:+	-46.4	ICpEC-m0192-5p	-	5	5	-	TAGACATGGATTAGAATTAAATGCATTAAGGGCACAATGGTCATTTCAACTTCAAATATTTATGGAATTGGTGTGAGCATCACATGAAAAGAAATTAAATGAGAAGCACAATCCATGAAATTTAGTATTAACTAATGGGAGAGTGACAAATCAAATTTAATTATGGAATTAATGAGAATTAGTTGGCATGCATTAAAATAATCTAATAATTTAATGACCAAGTTACTAAATGGCCCTTGAATGGATGAATTATTATGAGAT	....(((((.....((((..((.((((((((((.((.((((((((....((((...((((((.....((.((((((...)))))).)).......)))))).))))(((..(((.......(((((....)))))..)))..)))..........((((((((((.(((((((....)))))))..)))).))))))...............))))))))..........))))))))).))).)).)))).)))))....	TTAGAATTAAATGCATTAAGGGC	-
ICpEC-m0193	scaffold310:166240:166501:+	-45.1	ICpEC-m0193-5p	-	5	5	-	TAGACATGGATTAGAATTAAATGCATTAAGGGCACAATGGTCATTTCAACTTCAAATATTTATGGAATTGGTGTGAGCATCACATGGAAAGAAATTAAATGAGAAGCACAATCCATGCCATTTTAGTATTAACCAATGGGAGAGTGACAAATCAAATTTAATTATGGAATTAATGAGAATTTGTTGGCATGCATTAAAATTTACTAATAATATAATGACGAAGTTACTAAATGGCCCTTGAATGGATGAATTATTATGAGAT	....(((((.....((((..((.((((((((((.((.((((.(((((..((((...((((((.....((.((((((...)))))).)).......)))))).)))).......(((((((......((((..((....))..))))......(((((((.((((......))))..))))))).)))))))(((((................)))))..))))).))))..))))))))).))).)).)))).)))))....	TTAGAATTAAATGCATTAAGGGC	-
ICpEC-m0194	scaffold310:339263:339605:+	-79.1	-	ICpEC-m0194-3p	11	-	11	TCTTGCTATTGTATATTCTGGTTCATAGTTCTAAATCGATTTGCAAGATTCACGTATCTAGCTATTGTTTCATCACGATTTCAATTTGCAAATTTTGCATTGAAATTATTAAGGGTGCGTTCTAGTTTTGATTAAATAAAAAAAGGGAGAATTGTGAGTGAACGAAATTCAAAGGGGAAAATTTCGAGTGCTGAGTGAAACACGTGAGGGAGTTTGAGAGGTTATTTTCAAACATTATTTTTAGGTTTTCAATCAAGACTTCAAACAACTAGATAGGTCACGATTTGAGGACAAATCGTTTTGAAGAAAAGAAGAATGATGGACGCCCAGGAAGCAAGCAAGT	.((((((..(((...(((((((((((.(((((.((((.........)))).((.(((((((...((((((((((((((((((..(((......((((.((((((((((....(....)....)))))))))))))).....)))..))).))))))).))).(((((((..........)))))))(((..(((.(((((.((.((((((.(((((((((....)))))))))....)))))).))))))).)))..)))...)))))))))))).)).((((((((....)))))))).............))))).)))))...)))))).))))))))).	-	GAAGAATGATGGACGCCCAGGAA
ICpEC-m0195	scaffold311:329664:329810:-	-51.6	-	ICpEC-m0195-3p	14	-	14	CGGGAACTTTCTAGTCAGAGCAGATCTCGACTGGGGAGCCACCGTGGGGTTGCCGGGCAGGTCGCCTAGCTAGTAGTTAGAAAGGGGCCTGTCATGGTAAGGACTAAAACATTAGGGATGAATGCTCTGACATAGTTGACTACACCA	.((.......((((((((((((.(((((...((...((((.((....))((((((((((((((.(((..(((.....)))..))))))))))).)))))))).))....))...)))))...))))))))).))).........)).	-	GGGATGAATGCTCTGACATAGTT
ICpEC-m0196	scaffold313:298012:298082:-	-22	ICpEC-m0196-5p	-	5	5	-	GTCATTTCGTTCTGAATTCGTTTCGTGGCTGACCTAAATGCGAGTTAGGGAGATGATTAGAGCGAAAACGG	....(((((((((((..(((((((.(((((..(......)..)))))..))))))))))))))))))....	TCTGAATTCGTTTCGTGGCT	-
ICpEC-m0197	scaffold3185:949:1119:-	-24.6	ICpEC-m0197-5p	-	8	8	-	GCGAGGAGCGTTACGATTCCGAACTGAAAATTCATTTATTTCCTGATTTGAAAAATTTTTTATTAAAAGAAATGGAATCACCACTAAAAGTTTGACGATATTGAAAAACTAAACTTTAATATTATTTTCTCATATATAGTTTTTAGAAAATTCGGCAGAGTTTCCTCTGTT	((((((((....((..(.((((((((((((((..((((((((......(((((....)))))......)))))))).(((..(((...))).))).(((((((((.........)))))))))..............)))))))))....))))).)..)))))))).)).	TTACGATTCCGAACTGAAAATTC	-
ICpEC-m0198	scaffold31:561336:561540:+	-37.2	-	ICpEC-m0198-3p	7	-	7	ATTTTGTATTGATGAGGTCTTATTTGTTTCTTATGCAGATGTAATTATTGGTTTATGAATTCCCTGTTATCAATAAGATCAATGTGAGACACTGCAATAATATATGCTTGAACTTGAAAGACTTGGTTACTGGAAGTTGGTTCAAATTTGCACAAAAATTACTTGATTAGGGATGGCAACGGATTGGATCGGATCAAATTTTATC	........(((((..(((((.(((((((.((..(((((.(((...(((((((((.(((...........)))...)))))))))....))))))))........((((((((((.....(((((.........))))))))))))....))).........(((.....)))..)).))))))).)))))..)))))........	-	ATGGCAACGGATTGGATCGGATC
ICpEC-m0199	scaffold31:1248291:1248383:-	-29.8	-	ICpEC-m0199-3p	9	-	9	GAGCGATCTAGCGGGCCCGACCTAGCGGGCTGAGGAATAGTACTTTCCACTTAGTCTTGGTAACTTGGGCCACACTTTGGATGGGCCTTTGCT	...(.((((((.((((((((..((.((((((((((((.......))))..)))))).)).))..))))))).).))..)))).)((....)).	-	TAACTTGGGCCACACTTTGGATG
ICpEC-m0200	scaffold3217:5195:5304:-	-25.4	-	ICpEC-m0200-3p	9	-	9	TCAACTACTTGCGCTATGCTATCGGGTTCCAACTTATTGGACATAGCTCCCGAAACTTAAAACGTTATGTTATCAGGTTCCGACCTACTAGATATAGCTCGAAACTCATT	........(((.(((((((((..(((((..(((((....((((((((................))))))))...)))))..)))))..))).)))))).)))........	-	TTCCGACCTACTAGATATAGCTC
ICpEC-m0201	scaffold321:272478:272614:+	-32.4	-	ICpEC-m0201-3p	8	-	7	GCCTTCTTTTACACTTGCTATTCACTGTGATATGCTGTATTAATCTTTTCTGCAGTGTTGAGCTTAGAAGAATCTTGTTGACTGATTACGAACGTCAACAGGAGGAGATTAAGGTTGGATGGTACTTAAAGGAAATG	...((((((((....(((((((((((.((((.(.(........((((((..((........))..)))))).((((((((((...........))))))))))).).)))).)).)))))))))..))))))))...	-	GAGATTAAGGTTGGATGGTACTT
ICpEC-m0202	scaffold325:118773:118842:-	-21.4	ICpEC-m0202-5p	-	9	9	-	CCCAATATAGAAGCACATGAGCTTGATTGGGCCATCCGCGAAATCAAGTTCGTTGGATTTCTGGCGAAGT	.......((((((..(((((((((((((..((.....))..))))))))))).))..)))))).......	AAGCACATGAGCTTGATTGGGCC	-
ICpEC-m0203	scaffold330:193708:193821:-	-26.2	ICpEC-m0203-5p	-	8	8	-	GTGGGCAGAGAGTTCATGGTAGTCAAACTTGGGATAGATTGTGTTACCAGCTCAAAATCATTAGACCTATCCATAATTGTTTGGCTATAACCAAGAACACTAATGTAAACTATA	(((((((.((.((((.((((((((((((...((((((...(((...............))).....))))))......))))))))...)))).)))).))..)))...)))).	AGTTCATGGTAGTCAAACTT	-
ICpEC-m0204	scaffold331:23546:23722:-	-41.1	-	ICpEC-m0204-3p	7	-	7	GAGCAATGGGAGGCCTCCATCAATTTGAAGAGTGAACATGGTCTTATAAGTCACATTTTTAGTCTCATCAGCCAGTTTAAAGTGGAAGAAGCGAAGAAGTGCCATCGACACTATCTTCATCTGCCTGTAAGCAAAGTCCTTCCCCAGACAGATTCGTGGACCGGCCTGCAAAACCAA	........(.((((((((((.((((((.(((.((((.((((.((....)).).))).)))).)))..((..(((........)))..))...(((((((((.......)))).)))))...(((......)))...............)))))).)))))..))))).)........	-	CAGACAGATTCGTGGACCGGCCT
ICpEC-m0205	scaffold3354:8345:8685:+	-68.4	ICpEC-m0205-5p	-	16	15	-	GAAAATTCATGTAGAAACATGTTAGAACACTTGGGAAACATCAATATCATTATATGATAGCTTAATCTCAACTCAAGCATAATTTTCTTCAATTTTTAAAACCCTAGGTCGAGAGGTACATAAATACAGTCCAATAAATTCAAATTGAAGATTTTAAGAATTATTTGGAAGCTTATAGAAGTTAGTGGAAAGTCCAAAAAGGTTGGTGTACTCATATTTATAAAAGTTATGTTTATTAGTTTTGAATTTAATGTATAAATTACTTTGAAAATTGGTTATTTTGTTTGTTTGAGATATTAAATAGTTTTGGGTGTTAATTATATGTTATTGGATGAATTTAT	..((((((((.(((.(((((((...(((((((((((........((((((...)))))).....(((((((..((((((.(((.....(((((((((((((((...))).....(((((((....((..(((((..((((((((((...)))))...)))))..)))))(((((....)))))..((((...)))).....))..)))))))...(((((((...((((.(((((.......))))).)))).)))))))...))))))))))))..))).)))))).))))))).........)))))))))))....))))))).))).))))))))..	GTAGAAACATGTTAGAACACT	-
ICpEC-m0206	scaffold338:267423:267701:-	-52.3	-	ICpEC-m0206-3p	8	-	8	TGATGGATTTAGGGTTCATCTGGGTTTCAATTTTTTTTTTTTTTTATCAGATGGAGATGGTTGATGGATGGTTGATTCTAGGATGATTTTTTTTTTTCGATTTTTTTCGATTGATGATTTTAATTCTGGGATAATTTTGATTCTAGAATGATTGATGATTTTGATTCTACAGTTGATGATTGAAGATGGTTGTTGATTTTGATTTTGGAGTTTGATGATTGAAGATTTTTTTTTCCTGTTATTGATGGTGAGATGATGATTTTGATCCTAGAATAATTG	...((((((...))))))((((((..((((..((.((.((((.((((((......(((.(((....))).))).((((((((((.....((.((..((((......))))..)).)).....))))))))))......((((((((((((((((((((((.....(((.(((((...))))).))).)))))))))))...)))))))))))..(((((.(((((.....)))))..))))))))))).)))).)).))..)))).)))))).......	-	GTGAGATGATGATTTTGATCCT
ICpEC-m0207	scaffold33:1188301:1188572:-	-28.7	ICpEC-m0207-5p	-	7	6	-	TAAAAGACTCTTATAGACATTAATAGACTTTTTTTAAGCGAATGACTTTTATAGAATTCATGGATTTTTATAAACTTTATTAAATTATGAATTATTTGTATAGACTTCCACATTTTAAATATAACACTCCAATTTGACGTAAATATCAATATAATGAAATGATCAATTAATCACTTAAATCTTCAAAACCAAAACATAATTAAAGAACAATTCCATAAAGTGTTTAATTCTATAATATAAATTTCTCTTAATATCTCAATAAAAGTCTTAAA	...((((((.(((((((.(((((.(((..(((................((((((((((..((((..((((((...(((((......))))).......))))))..))))(((((((..((((..........((((........)))))))).)))))))..............................((((((..(((..(((...)))..))).))))))))))))))))...)))..))).))))).)))..)))).))))))...	TTATAGACATTAATAGACTTTT	-
ICpEC-m0208	scaffold33:1326483:1326714:-	-47.1	-	ICpEC-m0208-3p	11	-	10	GGTTGTTTTGGGTTCGGTTTTAGGATTTTTAGCTGGTTTGGAGATCTGGGTAGATAAGGGGTTTGATCTTGGATTGGAAATAATTGTTGGTAGGACATGAACTAGAGATGGAGGTTGATGTTGAAATAGATGAGATGGTGTTGAGCGATGGTGTTAGAGAGGATAGATTTGGTTCAGTGTCCGTACTGTGGTATAGGAGGAGTTGGAAAGATGAGACTTGCTCAAGAGGTGT	.....((((((((..(((((((...(((((((((...((.((((((.((.(........).)).)))))).))...............((((((((((((((((((..((....(((((((((....(.((......)).)....))))...)))))......))..))))))))).))))).)))).............)))))))))..))))))).)))))))).....	-	GTTGGAAAGATGAGACTTGCT
ICpEC-m0209	scaffold342:195890:196143:-	-55.2	-	ICpEC-m0209-3p	9	-	9	TCACAGTGGAGTATTGTTATATACGATTCATTGCCACATGGGATCTCAAGTGATTTGACATATAGAGAGAACTAAGTGACACCTTTAAGGTACTTGTTACCTTCTGTGTTAGCAAAGTCTGGTTATTTTGAGGAGAAACACATGGAAAAGAGAGGGGACATCTTTACCATACATATGTTGAACCATAAAAGCATACCAACTCAAAAGGATAATAATAGCTACGATGGATTTGTATGTAAGTATATCGAGTGTAT	..(((.(.((.(((..(((((((((((((((((.(((.(((..((((..(((......)))...))))...))).)))((((....((((((.....))))))..))))((((........(((.(((((((.........((((.(((((..(....).))))).))))...((((((..........))))))....))))))).))).......))))))))))).))))))))))..))))).).)))..	-	ATGGATTTGTATGTAAGTATA
ICpEC-m0210	scaffold344:148857:149070:+	-80.6	ICpEC-m0210-5p	ICpEC-m0210-3p	10	1	9	GCTTGTCAGTGCTCTCTGTCGACCTCAAAATATACCACAATAATTACTTGAACATGTACAACCCAATTATCAAGATCCAAACAGGTCATACCAACAAATCCAACCGAACCCTCGAGATGGAAGGAACATCATCCTTCAAAAATATGCTGATCTTATAGGGAACTAAATAATCGTTGTTGTGGTATTTTGAGGTCGGCGGAGAGCAATGACAAGA	.(((((((.((((((((((((((((((((..((((((((((((((((........)))...(((...(((.((((((......(((...)))......((((.((((....))).).))))((((......)))).............))))))))))))............))))))))))))))))))))))))))))))))).))))))).	TCTCTGTCGACCTCAAAATATAC	ATTTTGAGGTCGGCGGAGAGC
ICpEC-m0211	scaffold345:248851:249118:-	-74.9	-	ICpEC-m0211-3p	7	-	6	AGCAGCTCGAAGCGCGACCTGGAACTCAAGTGGCAGGGGGGCGGTGTGAAGAAAGAAGCCCGTTCACAGAAGAGATAGATCGAGAACCGCTTCCTGCCAGGTTCAAAATCCCAAACATCCCGATGTACAATGGAGATTCAGACCCCTATGACCATTTGGATGCCTTCAATGTTCAAATGAACCTGCAAACCTCCAGTTCGTTGGTGAAGTGTCGCGTGTTCCCTACGACGTTCGGAGAGATACCGCGAACTTGGCTCAGAAACCTGCC	.((((........((((.(((((.......((((((((((.(((((((((............))))))...((......)).....)))))))))))))((........))....(((((.((((..((..((.(........)))..))..)))).)))))........((((....)))).........))))).)))).(((.((((.(((((.((((.((.(((...))).)).)).))))))))))).))).......)))).	-	AGAGATACCGCGAACTTGGCTCA
ICpEC-m0212	scaffold34:867169:867426:+	-75.8	-	ICpEC-m0212-3p	7	-	6	ATAGAAAAACTGTTGAGTCAAACAAAGGTCGAATGGGAAAGTTATGGCCGTTTTAGCAAAGTGGAGTAGGGTTGATAGTGAGAGATTATTGAGTTGCCATTGGAGAAACAACCCTGCAATGTTGCCATTGACATGACCACTAGGTCACCACTCAAGTGTTGCGGTCATCGACTATTAGGGGAGATGCTTGAGCAATCAACCAGATCCTTCACATGTGTGATTTTTATCCATTTGTCTGTTTGGGGCTCAATTTTCATG	...((((....((((((((...((((((.((((((((..((((((((((((....((..(((((.(((((((((.(((((.(.((((....)))).))))))......)))))))))..((((......))))(((((....))))))))))...))...)))))))).)))).....((((..((.((((....)))).))..))))((((....))))......)))))))).)).)))).))))))))))))...	-	ATCCATTTGTCTGTTTGGGGCTC
ICpEC-m0213	scaffold357:242945:243102:+	-67.9	-	ICpEC-m0213-3p	233	-	232	GTGGCCGAAAAGCACTGTAGGCGGTGGCGCGTGGGCCCCACGTGCCGACGACCGTCGGAGTCATGCGTCTGTAGCCGTTGCTCGCTTGCTGCGCATGCCCTGCAGATATTCCCTACGTGGCGCGCTCTGGCGCTTCCACCTTGGTGACACGTGGCCTA	..(((((.....(((((.(((.((.(((((..(((((((((((((((((....)))))...(((((((..((((.((.....)).)))).)))))))................))))))).).))))..))))).)).)))))))).....)))))..	-	TCTGGCGCTTCCACCTTGGTGAC
ICpEC-m0214	scaffold35:973632:973847:+	-101.2	-	ICpEC-m0214-3p	6	-	5	GAACCTCTTTTAACTCTATAGGGTAGGTGTGAGGTCAGCCAAAAGACCGATATTAAGCCCTTTGCTCCTGTAGGGTAAGCTTGGTAGTAGGAGTCTTACACCCAAAAGATCTATAAGGTTGAAAGTTCGACTCCAGACATGACTTTGTAGGGGTAAGAGGTTTAATATCGGTCTTTCAACCGACCCCACACATACCCTGTAGAGCCAAAAGGGGTT	.((((((((((..((((((((((((.(((((.((((.(...((((((((((((((((((.((((((((((((((((....((((.(((..(((.(((.((.((.............)).)).)))))).))))))).....)))))))))))))))).))))))))))))))))))...).)))).))))).))))))))))))..))))))))))	-	CCCCACACATACCCTGTAGAGCC
ICpEC-m0215	scaffold35:182666:182872:-	-31.2	ICpEC-m0215-5p	-	12	12	-	CCTTTAAAATTTACTGAGACCTATATTTGAACTTTTTACATACTCCTAGTAACCTTGGTAACCTTTAAAAGTCATTTATGTCTCCTTTTGGTTCTCCGTAATTCACTAAATCACCTTTGGCGATTTCTTGATTAATTCCATTTTCATCTGAATCTCCTTCAGAAACGTCGTTTAAGGTTCTAAAATACTTCTTCAGCATTTTGATAC	...(((((((...((((((..(((.((.(((((((..((.((((...))))....(((.((((......((.((....)).))......))))..)))((((.((..(((((.((...)).)))))..))))))............((((((.....))))))......))..))))))).)).)))..)).)))).)))))))...	TTACTGAGACCTATATTTGAACT	-
ICpEC-m0216	scaffold35:539107:539274:-	-35.7	ICpEC-m0216-5p	-	8	8	-	GGCATGAGGCATGAGATCGTTATATATATATTCGATCAAGGTATCCGTATTAAATACATAAATATGAAAATACATACCTTGATGTGTTAAAATTCATAAACAGAAAAATAGAATACTTTAACATATTTACGGATATAAATTTCACGATTTATATCCTGAAATCATGAA	..(((((((.((((((((((...((.((((((((.(((((((((..(((((..(((......)))...))))))))))))))(((((((((((((...............))))..)))))))))....)))))))).))...))))))).))))).....)))))..	ATGAGATCGTTATATATATATTC	-
ICpEC-m0217	scaffold35:1331712:1331898:-	-101.9	ICpEC-m0217-5p	-	12	11	-	ACCGTCACACTTAGTGTGACTAGTGTTTTGCCTACTAGTTTTGGGACATCAAGGCATGGCACCACTAGTCACACCAAGTGTGAGCAGTATGATTCACACTCGTCACACTTGGTGTGATTAGTGGATTTGCTTCTGGTTTTGTTCCATCAAGACATGGCATCACTAGTCACACCAAGTGTGACGAGTG	....((((((((.((((((((((((...((((.....(((((((....)))))))..)))).)))))))))))).)))))))).............((((((((((((((((((((((((((((...((((....((((((......))))))..))))))))))))))))))))))))))))))))	TTAGTGTGACTAGTGTTTTGCCT	-
ICpEC-m0218	scaffold362:300717:300849:-	-26	ICpEC-m0218-5p	-	5	5	-	AAATTTGTCATATGAGTTACACTGCGAGTCTTTTTTTTTTTTTTTTGCTACATTGTTACTAACTTGTGTCTCTTGTGTATGTTGCTCATTTTGAGTACTTGTATGACTTGCAAGTTCACTCATAGAATTTGGT	.......((.(((((((...((((((((((................(((((((.(..((........))..)..))))).))((((((...)))))).......))))))).)))..))))))))).......	TATGAGTTACACTGCGAGTCTT	-
ICpEC-m0219	scaffold365:135168:135335:-	-28.4	ICpEC-m0219-5p	-	8	8	-	ACGAGGAGCGTTACGATTCCGAACTGAAAATTCATTTATTTCCTGATTTGAAAATTTCTTATTAAAAGAAATGGAATCACCACTAAAAGTTTGACGATATTGAAAAACTAAACTTTAATATTAGTTTCTCATATATAGTTTTTAGAAAATTCGGCAGAGTCTCCTTTG	..((((((....((..(.((((((((((((((..((((((((.((((..(((...)))..))))...)))))))).(((..(((...))).)))..(((((((.(((((((.........))))))).))).)))))))))))))....))))).)..))))))))..	TTACGATTCCGAACTGAAAATTC	-
ICpEC-m0220	scaffold3666:4997:5322:-	-77	-	ICpEC-m0220-3p	9	-	9	ATGATGATGACGTTTCAGGTGATGCTGGTGTTGAGGGTGATGCTGCTGATGCTGATAAAGTAGCAAGTGAGGAAGAGTGGAATAGAGAGGATGAGGATGAAGAGAGGGAGTCGAGAACGAAAAGTGCACATGATGTACGATCGTCTCCTAGATCATCTCGCCTTCAGGTAGAAAAATGAGATTATTATTTTAATTATACATAATTTATTGCTTTAATTTATTATATTTTAAATATAATTAATTTATATCATGTATATATATATTGATATAATTATATACATGAGCCTCAGATGAATACCGGTAAGATAATGAAGCTATTGAAGAAT	...........((((((.((..((((((((((((((....(((((((...........)))))))(((((.(((..(((..((((.((((.((((.((((.....(((((.(((.........(((((.....)))))..))).)))))...))))))))))))........(((((((.....)))))))..)))).)))..))).)))))..((((.((((((((...)))))))).))))....(((((((((((..(((....)))..))))))))))).))))).....)))))))))..))..))))))...........	-	AATACCGGTAAGATAATGAAGCT
ICpEC-m0221	scaffold36:40676:40787:+	-51.6	ICpEC-m0221-5p	ICpEC-m0221-3p	39	1	37	ATTTAGTTGAGTCTGAGTTTGATGAACCTAGATCGTCTGGGTTCGTAAAACCTTATTTCATCTAGGCAATAACCCAGACGATCCAAGTTCGTCAAACCCAGATTTAATTGGG	.((((((((((((((.(((((((((((...(((((((((((((.......(((..........)))....)))))))))))))...))))))))))).))))))))))))))	TGAGTTTGATGAACCTAGATC	TCCAAGTTCGTCAAACCCAGA
ICpEC-m0222	scaffold36:1003792:1003918:+	-39.8	ICpEC-m0222-5p	-	6	6	-	TAACTTTAAAAAGTAAGGACCAATTAATCAAATTTACTCATTGCATTCTTAAAATAAATTCTCTCTCTTATTTAATTTAAATGAAATGAGTGAATTTAATTAATTGATCATTATTTTTTAAAGTTAA	((((((((((((((((.((.((((((((.(((((((((((((.((((..((((.(((((..........))))).)))))))).))))))))))))).)))))))).)).)))))))))))))))).	AAGTAAGGACCAATTAATCAAAT	-
ICpEC-m0223	scaffold36:1023070:1023174:+	-23.9	ICpEC-m0223-5p	-	8	8	-	AAATTTTCTCATTTCTCGTCTTGATGGTAACCTAGGGAAATTACTCCTATCGTGGTAATATAAAATCTCTAGCTAACCATTAGGAATTAGGGAATTTGTTAGGTG	..........((((((..((((((((((...(((((((.((((((.(....).))))))......)))))))...))))))))))....))))))..........	ATTTCTCGTCTTGATGGTAACC	-
ICpEC-m0224	scaffold36:1977455:1977665:+	-22.89	ICpEC-m0224-5p	-	14	14	-	TGAGTCAGTGATATTTGGACGAACGGTATGCCTACTAATTCCAACTCCAAAATCTCTCGCAATCTTTTTCATCAATATTTTTCATCGCCATCAAACCAACGACACTAAGATCAGACATTATGCGTATATTTTTAAGTTGACAATTTGTCATCCTTTATAGTAAATAATAAATACGAATATCCCATATTTTTCTATCAATGTCAGTCTCTCT	.(((..(.(((((((.((..(((.((((((...........(((((..(((((....(((((((((........................................))))).........))))...)))))..)))))...((((((......((((.....)))).....))))))....)))))).)))..))))))))).)..))).	ATATTTGGACGAACGGTATGCCT	-
ICpEC-m0225	scaffold36:1461046:1461157:-	-60.3	ICpEC-m0225-5p	ICpEC-m0225-3p	14	5	9	GACACTGATCATGGTGGTGGTGGTGAAGTGTAACAAGGGAGAGTGATCATGGTGTTATTGTTATTGCGTCTCCCTTGTTACACATCACCACCACTACCACTACTGATACTGA	.......(((((((((((((((((((.((((((((((((((((((((.(((((...))))).))))).))))))))))))))).)))))))))))))))....)))).....	TGGTGAAGTGTAACAAGGGAG	CCCTTGTTACACATCACCACC
ICpEC-m0226	scaffold36:1666558:1666870:-	-64	-	ICpEC-m0226-3p	13	-	12	ATGACAGGAGTGGATGCAGTTATAGGAAATAGTAACCTATTGAATTTGCACATGTTTGTCTTGCTATATAATGATTTTTTTTTTTTTTTTTTTTTGGAAAATCCTAAGATTTCTTGTGCACAAGTGCCAATAACTTGTGCTTGATATGTTTGAAATATAAGCATGTTTAAGCACCTAGAGAGGGTTTACAGTGAATATGCAATAACGTTCATTTTGTTTTACTGTTGCACTAATATCATTTTTGTTCATTTTGTATAATTATGGCCATTCAAAAGACTTATTTGTTTGTTGTTTGATATCTGCTAGCTGGATC	....(((.(((((((((((..((((.(((((((((.((.((((((.((((((.....((((((.........((((((((...............)))))))).))))))....))))))(((((.......)))))(((((((((((((((.....)))))))).)))))))(((....)))((..((((((((...((((...........)))))))))))).)).......((((..((((.((...)).))))..))))..)))))).))..))).)))))).))))))).))))))))..)))....	-	TGTTTGTTGTTTGATATCTGC
ICpEC-m0227	scaffold36:2102979:2103115:-	-31.6	-	ICpEC-m0227-3p	7	-	6	TATTTAAGGTACTATTATAATTGATGTCCTATGCAAGGCAAGGTAACATTCCGCAGCATGGTGGCTTATGATTGAGATTGACCATCCCCACCATCGATGTCCTAGGACTGGGCTGTGAATTATGATTTTCTTAGGTT	.((((((((....(((((((((.((((((..(.(.(((...((.......))(((.((((((((((((....))))...........))))))).).)))))).).)..)))).)).)))))))))..)))))))).	-	GGACTGGGCTGTGAATTATGATT
ICpEC-m0228	scaffold379:288054:288208:+	-38.8	-	ICpEC-m0228-3p	5	-	5	ATTTCTAAAAATTTACTTAAAAATTTTTCCAAATGACATAATAAGCTAACTTTTAATTATCATATTAATTTTGGAATGATGTATTAATGATATGGTAATTATACATAAGTTTGTCACATCATTTGGGGAATAAATTTGAACAAATTTTTAGATCG	...(((((((((((..(((((...((((((((((((....(((((((......((((((((((((((.(..((........))..).))))))))))))))......)))))))....))))))))))))....)))))..)))))))))))...	-	TTGGGGAATAAATTTGAACAAAT
ICpEC-m0229	scaffold37:52088:52192:-	-74.3	-	ICpEC-m0229-3p	10	-	10	ACTGGCCCTTGACCCTTAAATCTAAATTCTTAGAAAAGTGAGTACCAACTGGCTCAATTGGTACTTACCTTTTTAAGAATTTGGATTTAAGGGTCAAGGGCCAGG	.(((((((((((((((((((((((((((((((((((.(((((((((((.((...)).))))))))))).))))))))))))))))))))))))))))))))))).	-	TTAAGAATTTGGATTTAAGGGTC
ICpEC-m0230	scaffold380:274840:275045:-	-38.2	-	ICpEC-m0230-3p	11	-	10	TCTCAACTTCGAATCTTTGGATTTGATAGATACTTTTTTTAGGGAACTTCCATATAAGATAATATATTTGAAAGGTTATGTTGTCTATTGGTTATATACTAGTTTTAATAGGGAATGAGGAGTAAAGCTGCCCAAGGTGTTTAAGCCTTCAACAAATATGCAAAAGCTAAGTTACGTACTAACAAACTCTAAAGTTCTTAAAGAGC	.(((......(((.(((((((((((.(((.(((....((((((((...))).....((((((((((..........))))))))))((((((.....))))))............(((((.((.((((.(((...)))))))..)))))))...............)))))....)))))).)))).)))))))))).....))).	-	ACGTACTAACAAACTCTAAAGTT
ICpEC-m0231	scaffold382:316378:316478:+	-63.8	ICpEC-m0231-5p	-	8	8	-	ATCTGGTGGGTTCCTGAGAACCCAGATGAACCTTCATCTGGGTTCGAATCGATGAACCCAGATGGAGGTTTATCTGGGTTCGACAATGAACCTAGATGATG	(((...(((((((.((.((((((((((((((((((((((((((((........))))))))))))))))))))))))))))..))..)))))))...))).	TTCCTGAGAACCCAGATGAACCT	-
ICpEC-m0232	scaffold386:6858:6995:-	-47	ICpEC-m0232-5p	-	28	28	-	GTTCTAAAAAAGCTAGAACCGGAACCTTAACCCAAATAAAACAGTTCCGGTTTAGTTCTGAAACCGTCGGTTCTGTAACGGTTCCGGTTTCGGTTCTAGTTTCGGTTCTATAACGGTTTCGGTTCCGATTCTGGAACT	.........(((((((((((((((((..((((........((((..(((((((.......)))))...))..))))...))))..))))))))))))))))).(((((((.(((((........))).)).)))))))	AGCTAGAACCGGAACCTTAACCC	-
ICpEC-m0233	scaffold38:954643:954727:+	-51.8	ICpEC-m0233-5p	ICpEC-m0233-3p	10	1	9	GAGATCTGGGTTCCTATGACGAACCCAGAGATCTGGGTTCGCGATCACGAACCCAGATCTCTGGGCTCCTGAGAACCCAGAATTT	....(((((((((...(.(.((.((((((((((((((((((......)))))))))))))))))).)).).))))))))))....	CCTATGACGAACCCAGAGATCTGGGT	CCAGATCTCTGGGCTCCTGAGAA
ICpEC-m0234	scaffold38:1654779:1654942:+	-59.6	ICpEC-m0234-5p	ICpEC-m0234-3p	19	9	10	AGATAACATGGTCCTCTTTGTATTCTTCCACAGCTTTCTTGAACTGCATCTTGTTTCCGATTCTGCGTTGCATGCGTGTCCACGCCCTGCCGCTTCGCATTTTCTAGTTGTTGTTGCGGTTCAATAAAGCTGTGGGAAGATACAGATAGGGTCAAAGGGTTTTC	........(((((((.((((((((.((((((((((((.((((((((((.(........((...((((..((..((((....))))......))..))))...))........).)))))))))).)))))))))))).)))))))).)))))))..........	TATTCTTCCACAGCTTTCTTG	ATAAAGCTGTGGGAAGATACA
ICpEC-m0235	scaffold39:523729:523898:+	-26.6	ICpEC-m0235-5p	-	8	8	-	GCGAGGAGCGTTACGATTCCGAACTGAAAATTCATTTATTTCCTGATTTGAAAATTTCTTATTAAAAGAAATTTAATCACCACTAAAAGTTTGACGATATTGAAAAACTAAACTTTAATATTATTTTCTCATATATAGTTTTTAGAAAATTCGGCAGAGTCTCCTTTGTT	..((((((....((..(.((((((((((((((...........(((((...(((((((((.....))))))))))))))................(((((((((.........)))))))))..............)))))))))....))))).)..))))))))....	TTACGATTCCGAACTGAAAATTC	-
ICpEC-m0236	scaffold3:1888729:1888971:+	-125.6	ICpEC-m0236-5p	-	5	5	-	AACAAGTTAGATGTTGAAGCAACGTCTGAAGTTGTTGAGTCTCAACAACTTCGAATGTTGGATGTCAGCCAACGTCTAACATGTTGGTTCAACAAGTTTGACGTTAAAGTGAACAAGTTACCGAACGCGAACTTGTTTATCGCAACGTCGAAGTTGTTCATTCAACAATTTCGAGGTTGATGCAACGTCCGAAGTTTTTGAGACTCAACAACTTCGGACTTTGTTTCAGCGTCCAACTTGTTA	((((((((.(((((((((((((.((((((((((((((((((((((.(((((((.((((((.((...(((((((((.....))))))))).((((((((((.((((...((((.....))))..)))))))))))))).....((((.(((((((((((.....))))))))))).)))))).)))))).))))))).)))))))))))))))))))))).))))))))))))).)))))))).	ATGTTGAAGCAACGTCTGAAGT	-
ICpEC-m0237	scaffold3:2565991:2566174:+	-37	ICpEC-m0237-5p	-	6	6	-	TTGTGCGGCGCTAGGATAGTCGACATGTGATATAAGATTTATTGGGTTTCCATTGGTGAAATTTTAAAGTAAGAAAATTAAATTACTAGATGCTGAGAGTTAAAAAGATATTATCTTAATATATTTTGCAATTTATCCCTTTGGTATCCGATATGTGACATCTTTATGTTTTAGTGCATGAATG	.......(((((((((((...((.((((.(((((.......((((((..(((..((.((........(((((..........)))))...(((.((((..((..(((((...)))))..))..))))))).....))))..))).))))))))))).)))).))..))))))))))).......	CTAGGATAGTCGACATGTGATAT	-
ICpEC-m0238	scaffold3:1828533:1828722:-	-30	-	ICpEC-m0238-3p	8	-	8	GTCAGATTGAAATCGGACCCCTTAAATTACTTAGCCCGTTTACTTGTTTTACTTAAAAATTTTGTTTTTTTTTTTAAAAAAAATAGTTGGGATTGGTTTAATTTTTTTTTTTTTTTTGTATTTTCTTAAAATAGATTTTATAAAAATTTTGATAGTATAACGGCTGTAATTTGAACATTCCAAAATTTGA	.(((((((......(((....(((((((((..((((.(((((((.(((..(((........(((((((((((...)))))))))))........)))..)))..........((((((((...(((......)))...)))))))).......)))).))))))))))))))))....)))..)))))))	-	TAACGGCTGTAATTTGAACATTC
ICpEC-m0239	scaffold407:15850:15964:-	-83.8	ICpEC-m0239-5p	ICpEC-m0239-3p	13	12	1	TGTGCAAATCCAACATTGTCCAAATCCAGCTCTATGGCAGCATCCAATTTGCACCCATTATCCAACATTGGATGCTGCCGTAGAGCTGGATTTGGACAATGTTGGATTTACACAG	((((.((((((((((((((((((((((((((((((((((((((((((((((...........))).))))))))))))))))))))))))))))))))))))))))))).)))).	CAACATTGTCCAAATCCAGCTC	GCTGGATTTGGACAATGTTGGA
ICpEC-m0240	scaffold407:15992:16132:-	-34	-	ICpEC-m0240-3p	11	-	10	AAGGGAATTGTTGTCAAAGGCCGATGCAGTCACAGCCAAAAATGAGCAATTGGGCCCATCAAATTCAGTGATGGACGAAACTTTAGATTCCCGTAAAGAAAAGCAAAATTGGCTGTCAGAGCATCATGGCTCACTTCTGGT	...((((.((........(((((((((..(.((((((((......((......))((((((.......))))))......(((((........)))))..........)))))))).)..)))))..)))))).))))...	-	TGGCTGTCAGAGCATCATGGCT
ICpEC-m0241	scaffold407:18914:19085:-	-43	ICpEC-m0241-5p	-	38	38	-	CACTTAGAGCCAGGAATGAGCAACCGGCCTCAGTAAATTCAATGATGCGTAAAGCTTCAGGTTTTCTAATTAGAAAGACAATTTGGCTGTCAGAACAGCGTAACTCACTGATGGTGGGTTCAACCATGTTTCTGACCTTGGCATGTCAAATCAACACGAGCCCTCCGGGTGG	(((((.(((.((((((((.(.((((.((((((((........(((.((.....)).)))(..(((((....)))))..)......(((((....))))).......))))).))).))))....).)))))))).....(((.(((.........))).)))))).))))).	CAGGAATGAGCAACCGGCCT	-
ICpEC-m0242	scaffold409:182858:183000:+	-44.4	ICpEC-m0242-5p	ICpEC-m0242-3p	9	6	3	TTCTAACTTTTAAATTGTTAGGACCAACCACTCAACTCACTCATCAGATTCTCTCATTTAAAAAATATCTCTCTTTCATGTTTAATACAGATGTAATGAATGGACGGTTGGATGGTTGGTCCTAATAATTTAAATGTTGAGAC	.((((((.((((((((((((((((((((((.((((((..((..(((.....(((...(((((..................)))))...))).....)))..))..)))))).)))))))))))))))))))))).))).))).	TAAATTGTTAGGACCAACCACT	TGGTTGGTCCTAATAATTTAAA
ICpEC-m0243	scaffold41:245403:245496:-	-58.4	ICpEC-m0243-5p	-	43	43	-	TTGGTTATGGGTCCAATGACCTAGAACTATTTGGTTCTAGGTTCGTCTCCCAACTTAGAACCACGTGGTTCTAGGTCATCGGACTCAAAACCAT	.(((((.(((((((.(((((((((((((((.((((((((((((........)))))))))))).))))))))))))))).))))))).))))).	GTCCAATGACCTAGAACTATT	-
ICpEC-m0244	scaffold42:1745446:1745527:-	-23.2	ICpEC-m0244-5p	-	8	7	-	ACTAAAGTACCTCATCGTCTGGTTTGGTAGCCTCTATCTCCCTTTTTCTGGCCCATACTGGCCTGTGTAGGTGCTGCTGAGG	.((..((((((((((.(.(((((.(((..(((.................)))))).))))).).))).)))))))....)).	CTCATCGTCTGGTTTGGTAGCCT	-
ICpEC-m0245	scaffold430:187114:187289:-	-111.4	ICpEC-m0245-5p	-	5	5	-	TTTAACTNTTCTCTGAGGAACCCCGATCTGGGTTCGTGTCAGGAACCCAGATTTGGGTTCCTGACGAACCCATATTTCTGGGTTTCCTCAGAGGAACCCAGATCTAGGTTCCTGAAGAACCTAGATCGAGGTTCCTCAGACGAACCCAGATCTGGGTTCCTCTGAGGAACCCCGAT	........(((((.(((((((((.(((((((((((((((((((((((((....))))))))))))(((((((......))))))).....((((((((..(((((((((((.....)))))))))))..))))))))..))))))))))))).))))))))).)))))........	CTCTGAGGAACCCCGATCTGG	-
ICpEC-m0246	scaffold430:187639:187791:-	-114.8	ICpEC-m0246-5p	-	5	5	-	GATTTGGGTTCTCTGAGGAACCCCGATCTGGGTTCGTGTCAGGAACCCAGATTTGGGTTCCTGACGAACCCAGATTTCTGGGTTTCCTCAGAGGAACCCAGATCTGGGTTCCTGAAGAACCTAGATCAAGGTTCCTCAGACGAACCCAGATCT	((((((((((((((((((((((..(((((((((((...((((((((((((((((((((((((((.((((((((....))))))))..))..)))))))))))))))))))))))).)))))))))))..))))))))))).))))))))))).	CTCTGAGGAACCCCGATCTGG	-
ICpEC-m0247	scaffold431:196799:196876:+	-19.3	-	ICpEC-m0247-3p	6	-	6	TAATTCTAGCATAAAGATTTTAGTTTAATATTTATTTATTTATATGAGAATTTATTGATATAAGAATGTGCTAGAATT	.((((((((((((....(((((..((((((..(.(((((....))))).)..))))))..))))).))))))))))))	-	GAGAATTTATTGATATAAGAATG
ICpEC-m0248	scaffold431:199327:199404:-	-19.3	-	ICpEC-m0248-3p	6	-	6	TAATTCTAGCATAAAGATTTTAGTTTAATATTTATTTATTTATATGAGAATTTATTGATATAAGAATGTGCTAGAATT	.((((((((((((....(((((..((((((..(.(((((....))))).)..))))))..))))).))))))))))))	-	GAGAATTTATTGATATAAGAATG
ICpEC-m0249	scaffold434:231597:231815:-	-49.7	ICpEC-m0249-5p	-	6	6	-	AAGTTATACTATGTTAACTGAGGTTCCGACCTACTAGACATAGCTTGACAAATTTTATTAAATTATATTAGCTGATGTTCTGACTTACTGGATATAGCTTGACAAATTTTATTAAGTTATGCTATATTAGTTGCGGTTTCGACCTACTGGATACAATTTGACAAATTTTATTAAGCTATATTAGCTAAAGTTCCGACCTATAGGATATAGCTTGACTTA	((((((..(((((((..((((((((..(((.((((((..(((((((((.(((.(((.(((((((.((((.......(((..((((.((((.(((((((.((((............)))).)))))))))))...))))..)))......)))).))))))).))).))).))))))))).)))).))..)))..))))).))))))))))..)))))).	ATGTTAACTGAGGTTCCGACCT	-
ICpEC-m0250	scaffold439:221820:221911:-	-74.6	-	ICpEC-m0250-3p	7	-	7	CTGGAAACCCAGATGACTTCTGGGTTTCCGATCGAAAACCCAGATGACTTCTGGGTTTCCGATCGGAAACCCAGAGGACGTCTGGGTTTCCA	.((((((((((((((.((((((((((((((((((.(((((((((.....))))))))).)))))))))))))))))).))))))))))))))	-	CGATCGGAAACCCAGAGGACGTC
ICpEC-m0251	scaffold43:1254439:1254561:+	-23.6	-	ICpEC-m0251-3p	7	-	7	TTTAAAAAGTAAGAACAAATTAATTAAATTCATCTACTATATTCTCTGTTCTAAAACAAATTTTCTTTGCTATTTAATTCAGATACAATAAATGAATTTGATTGGTTGGTCTTTATTTTTTAA	.((((((((((((.((.((((((((((((((((...........((((...((((.((((.....))))...))))...))))........)))))))))))))))).)).))))))))))))	-	AATGAATTTGATTGGTTGGTCTT
ICpEC-m0252	scaffold43:103081:103166:-	-28.4	-	ICpEC-m0252-3p	20	-	20	CGGCTGAAGGACAACCAGGTGGTCCTGGAACGGTGGCTGAAGGACAACCTGGAACGGTGGCTGAAGGACAACCGGGAACGGCGGCT	.(((((..(.....((.(((.(((((....((((.((((.(((....)))....)))).)))).))))).)))))...)..)))))	-	CGGTGGCTGAAGGACAACCGGG
ICpEC-m0253	scaffold43:127537:127623:-	-23.8	-	ICpEC-m0253-3p	9	-	9	ACTAATATGATTCACACTCGTCACACTTGGTGTCACTATAATGATATTCAAGGTTCTTCATGAGTGACAGTAGGTGTGTTATATAGA	.(((.(((((...........((((((((.(((((((...((((.............)))).))))))).)))))))))))))))).	-	TTCATGAGTGACAGTAGGTGT
ICpEC-m0254	scaffold446:215495:215594:+	-55.3	ICpEC-m0254-5p	-	9	9	-	TTATAGGTGTTTTGATTGTAAAACTGGTACCATTAAGGCAAGTTTCTTTGATAGTAACTTGTTTTGATGGTACCAAGTTTATAATCAAAACACTTATAAG	((((((((((((((((((((((..((((((((((((((((((((.((.....)).))))))))))))))))))))..)))))))))))))))))))))).	TTTGATTGTAAAACTGGTACC	-
ICpEC-m0255	scaffold44:1148912:1149179:-	-47.9	ICpEC-m0255-5p	ICpEC-m0255-3p	9	2	7	ATTTTTAATTTTTTACTTGATTTGTTCTATTAGGTGGCGTTTCGAAGGAAGAAATATAACATAAATAAGATGAAGAAGAGTCATCATCATCTTGATTTTATTTTTTATATTTATATTTATATATATATTTTTTGTTATTTTGGGATGTAAATTAAAGATAAATTTTAACTTTTAATGTTATTTTTTGTTTAATTTTAATTATGACATTTTTTTGTAAAAATTGACAAGAATGATTATAGAATGAATTATGTGATGTGAAATTAATTTA	....((((((((((((.(((((((((((((......(((((((((((.((((((((((....(((((((((.((((.((.......)).)))).)))))))))..(((((........))))))))))))))).)...)))))))))).(((((((((((((...((((.......))))...))))))....)))))))....(((((..((((........)))))))))...))))))))))))).))))...))))))))....	TTACTTGATTTGTTCTATTA	ATAGAATGAATTATGTGATGTGA
ICpEC-m0256	scaffold450:101799:102073:+	-70.8	-	ICpEC-m0256-3p	10	-	10	GTAGTTGATGACAAGTCTGAGCTTTCACGAACTTGTTCTGATCTTTTATTCACATAAAATTCTTCACACGCCCACTGAGAAGTGGTTGGTTCAATGAGATTTTGTTGTTGGACTTGAGAACATTTCGTTCGAGCTAGTTAAAGATGATCAGGATTCATACCTGAATGACTAGCTTTGGTGGGGTTGATATCTTCATTTAGGTGGAAATGAAGTCTAATAAAGAAATCAAGATTTTGTCAGAGAGGATGAGAACATTTGTGAAGAAAATCAATATG	...((((((.............(((((((((..((((((.((((((...((..((((((((((((((.((.(((((....))))).))(((((((((.......)))))))))....((((.....))))((((((((((.......(((((.......))))).))))))))))..)))))).......((((((((......))))))))(((.....)))......))))))))..)))))))).)))))))))))))))...))))))...	-	AGGATGAGAACATTTGTGAAGAA
ICpEC-m0257	scaffold453:34325:34502:+	-43	ICpEC-m0257-5p	-	9	9	-	TTAGTTGAGGTTCCGACCTACTAGATATAGCTCGATAAATAATGTTATGTTAGCTAAGGTTCCGACTTATTGGATATAGTTTGCTAAAATTTTATTAAGCTATATTAGTTGATGTTCCGATCTACTGGATATAATTCGACAAATAATGCTATGTTAGTTGAGGTTCTAACCTACTGAG	(((((..(((((..((((((((.((((((((............((((((((.....(((((..((((((...(((((((((((.(((....))).)))))))))))...))).)))..)))))....))))))))............)))))))))))..)))))..)))))))))).	TTCCGACCTACTAGATATAGCTC	-
ICpEC-m0258	scaffold468:171862:172064:+	-64	ICpEC-m0258-5p	ICpEC-m0258-3p	309	288	13	ATATTAAAGGAGAATTACAACCCTGACAAATGAAGTCGGTTGGCTTTGAGAAACAATAGGAGTGATAGATTGCTATTGAAATACACATGTAAGTATGCTGCACACACACTGACTTAAATCACAAGACACTTATCAGTTATCATCATAGGAGTAGTAGAGCTGCCACAGTTTCATTTGTCAGAGTTGTGATTCTCTTTTGATGG	.((((((((((((((((((((.(((((((((((((.(.((.(((.........((((((.(((.....))).))))))...(((....)))(((.((((((......(((((......((....))......))))).....((....))))))))..)))))))).)))))))))))))).)))))))))))))))))))).	AGAATTACAACCCTGACAAAT	TTGTCAGAGTTGTGATTCTCT
ICpEC-m0259	scaffold473:22190:22444:+	-50.4	ICpEC-m0259-5p	-	12	11	-	TTGAAGCTGGTCTAGTAACGCCTTAGCACATTCTCTCCCCACTTCAAATTAATTTTCTATTAAACTGTAAATTGTTTAACTAGACTTAAAAAGAGACAAAGCAGGATTCATAAGAAATGTGACTGATTTGATTTGTGTGTGTATGTGTGTATTTTTTTTACCAAGGAGCACAAGTGAATTTGTTGCTCAAGAACTGCGGTGGCATACAGTGCTGTTGTTGCTGTTGACAAAACCGTAATCATTCATTTGCTTCCA	..(((((..(((((((((((...((((((..........(((..(((((......((((((((((........)))))).))))(((.....))).((((.(((...(((((.....)))))))).))))))))).)))(((((((.((((.(((((........((((((((......))).)))))))))).))))...))))))))))))).))))))))..)))....................)))))..	TCTAGTAACGCCTTAGCACATTC	-
ICpEC-m0260	scaffold473:91129:91229:+	-68.3	ICpEC-m0260-5p	-	8	8	-	ATCTGGTGGGTTCCTGAGAACCCAGATGAACCTTCATCTGGGTTCGAATCGATGAACCCAGATGGAGGTTCATCTGGGTTCGACAATGAACCCAGATGATG	(((...(((((((.((.((((((((((((((((((((((((((((........))))))))))))))))))))))))))))..))..)))))))...))).	TTCCTGAGAACCCAGATGAACCT	-
ICpEC-m0261	scaffold473:91055:91180:-	-77.1	-	ICpEC-m0261-3p	7	-	7	TCGATTCGAACCCAGATGAAGGTTCATCTGGGTTCTCAGGAACCCACCAGATTTCTGGGTTCCTGAGAATCTAGAGATCTACCAGATCTCTGGGTTCTGAGGAACCCAGAATCTGGGTTCGGTCAC	.......((((((((((((....))))))))))))....(((((((...((((.((((((((((.(((((((((((((((...))))))))))))))).)))))))))))))))))))))......	-	TTCTGAGGAACCCAGAATCTGG
ICpEC-m0262	scaffold475:143021:143194:+	-19.9	ICpEC-m0262-5p	-	8	8	-	GATTAATGGAGAGAAAGAGAGTTGAGATTAAGGGAAATGGGTGTGAGAAGAAATAAAGAATGGAAGGGGTATTTATAGAGGAAAGGGAGGGTTAAAGAGAAATTAAGGGGAGAGGGTAAAATGTAAAAAAAATGTGACCAATTGTCACTTTAATTTTTTTTTTTTTGGTTAGAA	..(((((.((((((((((((((((((.............................................((((((..............((((.......))))...............))))))......(((((.....))))))))))))))))))))))).)))))..	GAGAAAGAGAGTTGAGATTA	-
ICpEC-m0263	scaffold47:1548568:1548724:+	-52.85	ICpEC-m0263-5p	-	6	6	-	ATCAAATATATCTGATTTTAAAAAGTAAAGACTAACCAATCAAATTCATCAATTGCATTCTCTCTTTTAAAACAAATTCTTTCTCCTATTTAATTCAAATGCAATTGATGAATTTGATTAATTGGTCCTTATTTTTTAAAATTAAATATACTTGATT	(((((.(((((.((((((((((((((((.((((((..((((((((((((((((((((((......................................))))))))))))))))))))))..)))))).)))))))))))))))).))))).))))).	TCTGATTTTAAAAAGTAAAGACT	-
ICpEC-m0264	scaffold483:101756:101951:-	-30.9	-	ICpEC-m0264-3p	9	-	9	TGTTTTCAACAGGTGTGGAAGTATTCAAAGGTTCTCCATGCATGAACCATATTGTATATTGAGGATCCATCTTATTAATAACTAAATGTTCATACACTATCTTAGTATCATGATACCTCCCATTCAAACATTTTATACAAGGGCAAGGGATGAAACCGAAATTTATTGAATATTTGTTCGCGGCCTCAACAAAGTT	..........((((((((((((((((((.((((((((.(((.....((...(((((((..(((((((.((..((((((........(((....))).....))))))..))))).))))..............))))))))))))..))).).))))........)))))))))..))))).))))..........	-	TATTGAATATTTGTTCGCGGCCT
ICpEC-m0265	scaffold48:1193919:1193995:-	-25.4	-	ICpEC-m0265-3p	5	-	5	TAGTATATAAGTTGTTAAGATCTTATTAATTATCACATCATTTTATAATTTATAAGATCTTAACGACTCACATACCA	..((((...(((((((((((((((((.((((((...........)))))).)))))))))))))))))...))))..	-	ATAATTTATAAGATCTTAACGAC
ICpEC-m0266	scaffold496:217516:217606:-	-26.9	ICpEC-m0266-5p	ICpEC-m0266-3p	9	6	2	GGTCATGACTCAACGGGTTGACATGAATTCACAAAAAATAAATAGATTTATGTTTGAGTTAAATGAATTCGTGTCATAATCGTGTCAACCT	(((..((((...((((..(((((((((((((.......((((((......)))))).......)))))))))))))...))))))))))).	CAACGGGTTGACATGAATTCACA	TGAATTCGTGTCATAATCGTGTCA
ICpEC-m0267	scaffold503:290202:290311:+	-35	ICpEC-m0267-5p	-	13	13	-	CGTCCCGGGCTCTGATACCAAATGTGACAACCTGGGTCCCCTGCTGAGGTATTGTCCGTTTTGGCTTGAGGTCGCCCCATAGAGTCTCATGATTTTGTCCCTTGGAACGA	(((.(((((((((.(..(((((((.((((((((.(((.....))).))))..)))))).)))))..).)))..)))).((((((((....)))))))).....)).))).	TCTGATACCAAATGTGACAACCT	-
ICpEC-m0268	scaffold503:112681:112953:-	-38.1	ICpEC-m0268-5p	-	6	5	-	GTGAGATCAAGGAGAGAGAGGCGAGAGAGAACAAAAGCAATACATTTAACAAAAGCAATAAATGGAGAGAGAGAGATGAGAAGCAGTAAAAACACCAGGGTAGAAAACAAAAGTAAAAGGCAAGGGCATATGTATTATTCGCTGAGAAGCCTCACGTATACATATACAAGTTTTAAGTCGGTATAAAGATTTTTATATTATTATTTTAGATAATGGTGCATCCAAAAGATTTACAATATTACATTTTTTAACCATCTTTTTCCAAACAGCCGT	..........(((((((((((..((((((.............((((((..........))))))..........(((..(((((..........((...((.....((....)).....))...)).((((((((....((.((((....)))))).))))))))....)))))..))).(((((((....)))))))(((((((...)))))))(((.(((.....))).))).........))))))..)).)))))))))..........	GGAGAGAGAGGCGAGAGAGAACA	-
ICpEC-m0269	scaffold506:79924:80168:+	-50.5	-	ICpEC-m0269-3p	10	-	10	CTCTCTTCTTGTTTAATTTTTTCGATCTACTCTCTCTCTTTCTTGCATTCTGTTTTCGTTTGGATTGAAAAATGTTTCTGTTGGGAATAAAAAATAGAACCTGATCAAAATTATTACAGTCAACCCACCTGTCCCACCCGACTATGGAGGTATAGTTTTATACATGCTGTATCTCATTCTTAATTGTTGATGATTGCATTCTGCATTATAAGGAGAGATGATGTCAAAACTGATATAGGTAGAGA	.(((((.((((((((.((((..(.(((...((((((.(((...(((((((((((((..(((.(((.((((....)))).))).)))....)))))))))...((....((((((((((((..........(((......)))....((((((((((.........)))))))))).......)))).))))))))....))))))....))))))))).))))..)))).))).))))).)))))	-	AGAGATGATGTCAAAACTGATA
ICpEC-m0270	scaffold507:226119:226297:-	-25.2	ICpEC-m0270-5p	-	11	10	-	GTTGTTAGTCGTCGACGTCTGGATTTAACCGATTAAGTTCTTTTTAGACTCAAATTACAATTTTGATTAAGGTGGTATAGCAAACAAGTAGAAAACAAAGTAAAAGGTCAGAGAAGAATAAGGAATAACAGGAATTTTTAAGTGGTTCGACCTAATTGATGTCTACGTTCACTATTCTC	.....(((((((.(((((((((.((.(((((.(((((((((((((.((((....((((..((((........((......))........)))).....))))..)))).)))))))))..................)))).))))).)).)))...)))))).)))...)))).....	GTCGACGTCTGGATTTAACCGA	-
ICpEC-m0271	scaffold50:201693:201884:-	-129.4	ICpEC-m0271-5p	-	1248	1220	-	TTCACCTCCCCAGAATCTCGAACCTGGTGCCTGAGGGCTTAACACCAAATTTCTTGTTACTCTGATACCAATTAAGTTAGTTATTGTGACTAGCTCAATTGGTATCAGAGTAACAAGGAATTTGGTGTTAAACCCTCAGGCATCAGATTCGAGACTCTGGGAAGGCGAAAGAAATCCCTTTAAGGGGTGGAG	(((.(((.((((((.(((((((.((((((((((((((.(((((((((((((((((((((((((((((((((((.(((((((((...))))))))).))))))))))))))))))))))))))))))))))).)))))))))))))).))))))).)))))).))).)))....((((((...))))))....	CAGAATCTCGAACCTGGTGCC	-
ICpEC-m0272	scaffold50:594410:594617:-	-81.5	ICpEC-m0272-5p	-	23	23	-	TATGACTAAATCTGATTGGGACATGTGTAGCACACGTGGCGAAGTCTGGTTCAGACAAGTGTCACATCGTACAGATGAACCAGATTATGCCACGTGTTCAAGACATGGTAGCATGTTATTGGGCCACGTGTCACCAAGGTGGAAGCGCCAGAGCACGCCATATGTGGCACATTTGCAGGGCACGTGCTGCCAGTGAGCAGTGGTTGCC	...(((((...((.(((((.((((((((.((((((((((((.((((((((((((((....)))............))))))))))).))))))))).((((((((((....)))))).))))(((((((((......((((...((......)).))))))))))))).....)))...))))))).).))))).))...)))))...	TCTGATTGGGACATGTGTAGCA	-
ICpEC-m0273	scaffold51:975490:975748:+	-60.8	ICpEC-m0273-5p	-	8	8	-	CTTGGGAATGGAGGATCGAAGAGTTTGAAAGCCGAGTTCTAATGGTTTGTTCTTTTGTAAGTCTTTTTCTGATTAGTTGATTTAAGATGAATCTCATCCAATATTTGATTTAGCTAATCTAATTTGGAAGTCTAAGATTCCAATCAAAGTTAAGGTTTTAGCTTAACTTATCACTCATGGAAAACTAAATCCTTGTGATATTCTTTAAAAGCGCTTTCCTAATTCTTGTCTTCTCCCTTTTGGTGTATCTTGATCAAGA	...((((...((((((..(((((((.(((((((((.((.(((.((......)).))).)).)).......((((((((((.(((((((((...)))))......)))).))))))))))....((((((........))))))....(((((((.......)))))))((((((....(((........)))..))))))..........).))))))..)))))))))))))))))(((((((........)))))))	GAGGATCGAAGAGTTTGAAAGCC	-
ICpEC-m0274	scaffold51:307582:307714:-	-48	ICpEC-m0274-5p	ICpEC-m0274-3p	42	21	21	AAATGCTGACTACCAAAGCATCTCATTGTCATCATGGTTGGAGGATACACCTATATTAATAATTTGTTAATATAGTAAAGTGAGATGCAGCTTGGAATCATGATGATAATTGAATGCTTTGATAATCAGCATT	.((((((((.((.((((((((.((((((((((((((((((..(.((.((((((((((((((...)))))))))))....)))..)).)..)....)))))))))))))).))))))))))).)).))))))))	CAAAGCATCTCATTGTCATCATG	TGATGATAATTGAATGCTTTGAT
ICpEC-m0275	scaffold51:1567275:1567374:-	-43.1	ICpEC-m0275-5p	-	10	10	-	AAAAAAAAAATTGAAGATCTAGGTTATGAGCCAGATCTTTAAGTTGAAGTTCAATTTGAAGATCTAGATTCATAACTCAGATCTTTAATTGATTTTTTTT	((((((..((((((((((((.((((((((((.(((((((((((((((...))))))))))))))).).))))))))).))))))))))))..))))))..	TTGAAGATCTAGGTTATGAGC	-
ICpEC-m0276	scaffold522:76745:76829:+	-19.4	ICpEC-m0276-5p	ICpEC-m0276-3p	473	399	53	TTCGAGTAATTCTTGAGACGATGAACTTGCTTCAAATGACATTCATTTTGTAGCGATGATCTTGTCTTGAACAATAGCACTTGGT	.((((((.(((.(((((((((.((.((((((.(((((((...))).)))).))))).).)))))))))))..)))...)))))).	TCTTGAGACGATGAACTTGCT	CGATGATCTTGTCTTGAACAAT
ICpEC-m0277	scaffold527:52208:52350:-	-20.7	-	ICpEC-m0277-3p	12	-	12	GAAAAAATTCCTCTCCAAGGGGTGTTCTTGATGAAGCTTTTCTTGGTTTTCTTTTCCAGTAAATAGCAACCACAAACATTAACATTATTAAACAAAGACCTGCACTAACTATTAAGATAATAACTTTGGAGCCAATATGATTG	............((((((((.((..((((((((..((((((.((((.........)))).))).))).........................((......)).......))))))))..))..))))))))............	-	ATTAAGATAATAACTTTGGAGCC
ICpEC-m0278	scaffold52:1135137:1135265:+	-22.4	ICpEC-m0278-5p	-	5	5	-	AAGATTTAGAATTCAGATCTTCAAGTTACAATGTTGAGGGTATTATAGGTATTAGTCTAAAATCCTGGTCAAACTATTAAATTTGACAAAAGTCAACCGATGACATGGGGGTTTAGTGTAATAAAAGGG	....((((..((.((((((((((.((((....((((((((.(((.((((......)))).)))))).((((((........)))))).....)))))...)))).))))))))).).))..))))....	ATTCAGATCTTCAAGTTACAATG	-
ICpEC-m0279	scaffold52:1252027:1252277:-	-48.3	ICpEC-m0279-5p	-	7	7	-	CAAGAGGAGTTATTGAAGAATTCTGTTGGCTTACGAAAGGTGGCTTTATAACACTGTGCATATGATACAGCTATTATCGGAATGTAAATTTGAAACCGCTTATAGCATTTGTTGTCACACACATTGTGGCTGTGATTTCTTGTCTGATCCTTTGTGTGTATTGCTTTTCTTTTTGTTGTTTTCTTCGTATTTGAGGCAGTGTGTTATTGGACTTGATATTTCAATAGAGATTTATGTAATGCTTCATCTGG	..((((((((.((((.(((.(((((((((..((....((((..(..((..(((((((((((.(((((.......)))))..))))).....(((((.((..(.((.....((.((.(((((((....((....(((.....)))....))..))))))))).))....)).)..)).)))))(((((....)))))))))))..))..).))))..))..))))))))).)))...))))))))).)))..	TATTGAAGAATTCTGTTGGCT	-
ICpEC-m0280	scaffold532:193735:194004:-	-47.4	-	ICpEC-m0280-3p	11	-	10	ATTGTTTCTTCTCTTTCAATCAGACTAGTTGGTGTTGTATGCTTTGTTCAGTTATAGTTGCTTATTGATAATTATATTCTAGATTTTGGTGTTATGCTTTAATTTCCTCCTTGTTTTTAGCTTAAGGTTGATTACATATCAAAGCATTAAACTAAAAAAAAAGAGTGTTTTTTTTTGTTTTCTTAATGTGCACTATCACATCATTTTCTTTTTCATGTATTCTATCAATGTGTGGACAAACTGTGTTTGATTGTGAGCCTTTGAAAATTC	....((((....(((.((((((((((((((..((((.(((((.(((....((.(((((.((.((((((.((..(((((((...(((((((...(((((((...........(((..((((((...))))))..)))....)))))))...)))))))....)))))))..))..........)))))).))))))).))..........................))).)))))))))))))).))))))))).))).....))))....	-	AAACTGTGTTTGATTGTGAGCCT
ICpEC-m0281	scaffold53:527213:527409:-	-124.9	-	ICpEC-m0281-3p	10	-	10	CGGGACCTATCAACCATTGGTCGACAATTTGAGTCCACGCGTAGCCTATCAATAAGAGTCGCGTGTCAAAGTCGAACCCCTAACCTTTATAGGCATTCCTGAGGCCAAACTCATACCCACCAAGCTGATCTGACACGCGACTCTTGTTGATAGGTCGCGCGCGGACTCAGATCGTCGACCAATGGTTGATAGGTCTC	.((((((((((((((((((((((((.((((((((((.(((((.(((((((((((((((((((((((((..((((((..((((.......))))..))).((((......)))).............))).))))))))))))))))))))))))).))))).)))))))))).))))))))))))))))))))))))	-	ACTCAGATCGTCGACCAATGGTT
ICpEC-m0282	scaffold53:729493:729597:-	-50.8	ICpEC-m0282-5p	ICpEC-m0282-3p	466	1	465	CAGAATTGCGTCCCTGAGTGGCTCTGGATAAAGCATATCTTTTTCTTTCACATGTCGAAAGAGAAAGATAGGCTCTATCCTGAGCCACTTGAGAACGGAACTCTT	.(((.((.(((.(.((((((((((.(((((.(((.((((((((((((((.......)))))))))))))).))).))))).)))))))))).).))).)).))).	CCTGAGTGGCTCTGGATAAAG	CTATCCTGAGCCACTTGAGAA
ICpEC-m0283	scaffold542:59997:60134:-	-22.3	-	ICpEC-m0283-3p	7	-	6	ATTTAATTGATACTCATTAAGTTTTCATATTCGAATCGTTACATCAAAACCAGTAACTGATATTTCAAAAATGATATGTAAATTATCTATGAAAATGCAATGCATAGATGATGTAAGACTAATGGGCCACAATAACCA	.....((((...(((((((.((((((((..((..((((((((..........))))).))).(((((...(((((......)))))...)))))((((...)))).))..))).))))))))))))...)))).....	-	AGATGATGTAAGACTAATGGGCC
ICpEC-m0284	scaffold54:42324:42421:+	-65.9	ICpEC-m0284-5p	ICpEC-m0284-3p	21	7	13	TCAATTCCTGGTATCGGTTCACAATCGGATTAACCGACTGGACCGACCCTAGCTTTTTCCTGTCGGTTGATCCGATTGTGAACCGAGACCAGGGATTG	.(((((((((((.(((((((((((((((((((((((((.(((...............))).))))))))))))))))))))))))).)))))))))))	TCGGTTCACAATCGGATTAAC	TGATCCGATTGTGAACCGAGA
ICpEC-m0285	scaffold55:249044:249294:-	-239	ICpEC-m0285-5p	-	61	61	-	CATCCTTCGGTCCAGGTACTGTCCCTTAGTCTTTAGGGATTTCATACGTCTCCCAGACCCCTCGAACCCATGACCAAGGCCATGTAGTCAAATGGGAAGCAAGATGTGTACCAATTGAGCTAACTAACTAGCTCAATTGGTACACATCTTGCTTCCCATTTGACTACATGGCCTTGGTCATGGGTTCGAGGGGTGTGAAAGGCGTATGAAATCCCTAAAGGCTAAGGGACAGTACTTGGACCGAAGGATGG	(((((((((((((((((((((((((((((((((((((((((((((((((((..((.((((((((((((((((((((((((((((((((((((((((((((((((((((((((((((((((((......)))))))))))))))))))))))))))))))))))))))))))))))))))))))))))))))))).))..))))))))))))))))))))))))))))))))))))))))))))))))))).	TCCAGGTACTGTCCCTTAGTC	-
ICpEC-m0286	scaffold55:1443625:1443834:-	-26.3	-	ICpEC-m0286-3p	12	-	12	CTTGATTTTGTGTTCTATTGTTGCCTTTTTTCTGAATAGGACATTTATAATTTGCCACTAACGTTTGATTGAAAAGGCTCTTTCTAATTTCATAATTAGTAGTTTACCTCTATAAAATTTAATTAAATAAAGAATCAACATTCCATCGTAACAAAAAACCAAAAAGATATTATTAAAAGGGACAGGGGCAAAAATGGCCTAATAAATTAG	.(((((((..((..(((((.((((((((.((((.....((.((.........))))......(((((((((((.(((..((..((((((....)))))).))....)))........)))))))))))...((((....))))...................................)))).)))))))).)))))..))..)))))))	-	AGGGACAGGGGCAAAAATGGCCT
ICpEC-m0287	scaffold561:13712:13966:-	-50.4	ICpEC-m0287-5p	-	12	11	-	TTGAAGCTGGTCTAGTAACGCCTTAGCACATTCTCTCCCCACTTCAAATTAATTTTCTATTAAACTGTAAATTGTTTAACTAGACTTAAAAAGAGACAAAGCAGGATTCATAAGAAATGTGACTGATTTGATTTGTGTGTGTATGTGTGTATTTTTTTTACCAAGGAGCACAAGTGAATTTGTTGCTCAAGAACTGCGGTGGCATACAGTGCTGTTGTTGCTGTTGACAAAACCGTAATCATTCATTTGCTTCCA	..(((((..(((((((((((...((((((..........(((..(((((......((((((((((........)))))).))))(((.....))).((((.(((...(((((.....)))))))).))))))))).)))(((((((.((((.(((((........((((((((......))).)))))))))).))))...))))))))))))).))))))))..)))....................)))))..	TCTAGTAACGCCTTAGCACATTC	-
ICpEC-m0288	scaffold5644:1552:1839:+	-84	ICpEC-m0288-5p	-	41	41	-	GAAACTAACAAGGATTCCCCTAGTAACGGCGAGTGAAGCGGGAAGAGCTCAAATTTGAAAGCTGGCACCTTCGGTGTCCGCGTTGTAATCTCGAGAAGTGTTTTCCGTGCTGGACCATGTACAAGTTCCTTGGAATAGGACGTCATAGAGGGTGAAAATCCCGTACTTGACATGGATGCCCAGTGCTTTGTGATACACTCTCCACGAGTCGAGTTGTTTGGGAATGCAGCTCAAAATGGGTGGTAAATTCCATCTAAAGCTAAATATTGGGGAGAGACCGATAGCGAA	....(((....((.(((((((((((..(((....((..(((((.((((((....(((...((.((((((...)))))).))....)))....)))..(((((....(((((((.((((((.(((((((((......)))).........((((....))))...)))))))))))....))))))).....))))).)))))).))..))(((((((........)))))))....(((((((......)))))))..)))...)))))))).))).))..)))....	AGGATTCCCCTAGTAACGGCG	-
ICpEC-m0289	scaffold570:185179:185299:+	-19.9	ICpEC-m0289-5p	-	8	8	-	TAATTTCTTAAGTTAAATTAACTAATCGTTGCTACAGACTATAAAAGTTGTTGTAACACAATTTGAAAATCGTTGTAATAGAATGTAAGCAACTGTTGTAACAATTTAACAAAAAATATTG	...........((((((((...((((.(((((((((..((((..(((((((......))))))).............))))..))).)))))).))))....))))))))...........	AGTTAAATTAACTAATCGTTGCT	-
ICpEC-m0290	scaffold574:151892:152074:+	-25.2	ICpEC-m0290-5p	-	12	11	-	GTGAGAATTCTCTCCAATGTAGTTTCAACTCCTTTCATTGTCACCACAACTGAATCTTGGTAATAATTGTCTCCCATATATCTCAGTTCAACATTATGATTTTTTCCATTCATCATAGCTTGAAAACTTTCAAAAAATTTCATTTGCAAATAATCGGTAAAACCATTGTGAGAGAGATCAAGA	....((.((((((((((((..((((..(((.......((((......((((((....(((.............)))......)))))).....(((((((...........))))))).(((((....)))))............))))......))).))))))))).))))))).))....	TCTCCAATGTAGTTTCAACTCCT	-
ICpEC-m0291	scaffold574:168079:168268:+	-31.2	ICpEC-m0291-5p	-	12	11	-	GTGAGAATTCTCTCCAATGTAGTTTCAACTCCTTTCATTGTCACCACAACTGAATCTTGGTAATAATCATCTCCCATATATCTCAATTCACCACTATGGTTTTTCTCATTCATCATAGCTTGAAAACTTTCAAAAAATTTCATTCGCAAATAACCGGTGAAACCATTGTGAGAGAGATCAAGAATTCGCA	((((((.((((((((((((..((((((.((......(((((.((((...........)))).)))))..........................(((((((...........))))))).(((((....)))))......................))))))))))))).))))))).))......)))).	TCTCCAATGTAGTTTCAACTCCT	-
ICpEC-m0292	scaffold575:284115:284398:-	-85.5	ICpEC-m0292-5p	-	11	10	-	CATTCCTTATTTGTAGCCACCTGATACCCTAACTCTAGTAGAGTTAGGAATTTGTTGGTTGTTTGATAATTTTTATAGTCCATTAGGCTTGTAAATTGGGCTTCTCTGCACTCGGTAGCCCCTCGCACGCGCGACTGGATTTTTAGATAAATAGAAATAACCTTGAACACTGAATTCTGGTATGCTATTCATGACCTGATCTCTTCGTTGCTTTTGTAGATGTCCGGTCGTAGTCGTCGCGGTCATAAAGTGGGGGCTGCTGACGTGGACTCCGAAGAGGAGCT	......(((((..((((((.(.(((..(((((((((...))))))))).))).).))))))...)))))..(((((((.((....)).)))))))...(((((((((.((((((((((((((.(((.((((((((((.(((((((......))))))).(((..(((.......))).)))..........(((((.(((.(((.((.......)).))).))).))))))))))).))))........)))))))))))))).))).).......))))))))	TTGTAGCCACCTGATACCCTAAC	-
ICpEC-m0293	scaffold576:153459:153534:+	-18.8	ICpEC-m0293-5p	-	6	6	-	TCTCTTGACTAGGATTCAAGCCTTTGAAAACCTCCAACCATGTTTAGATTTTCATGGCTACTTTTTAGTCAAAACA	....((((((((((....((((..((((((.((..(((...))).)).)))))).))))...))))))))))....	AGGATTCAAGCCTTTGAAAACCT	-
ICpEC-m0294	scaffold57:359350:359448:+	-20.7	-	ICpEC-m0294-3p	11	-	10	TAGGTTATGTTATGGATATTTTTAGGCAATTTTGGATGGGTTGGTAAAAACCCAATACTATTAATAAAGGTCCAAGACAGTTTGAAGCCCAAAATCCTC	.(((....(((.(((....((((((((..(((((((((((((......))))))................)))))))..)))))))).))).)))))).	-	AAGGTCCAAGACAGTTTGAAGCC
ICpEC-m0295	scaffold585:156203:156315:-	-27.8	-	ICpEC-m0295-3p	85	-	82	TCATTTGTAATTTCAGTCAGTATATTTCAGTGATGGTGTATAGTTTCAGACTGGTTTCTGACATTGTTCTTAATTTACACATATCTGAGAGCTAACTGTTGAACTGCAGATCT	..(((((((..(((((.((((...((((((..(((.((((((((.(((((......))))).))))).........))))))..))))))....))))))))).)))))))..	-	TATCTGAGAGCTAACTGTTGAA
ICpEC-m0296	scaffold58:461149:461342:+	-68.3	ICpEC-m0296-5p	ICpEC-m0296-3p	582	256	323	TTATACTAGTCGGACTGTATTGGGTGCTGCATCATGTGGAAATGTTGAAAAGAGCCTCCGAAGCCACTTAAGCGAAGATCATCATCCCTTCCCTGTAACTCATAACTCAGAACTAATTGGTTGGTTTGGAAGCCACCTACTTGAAGTGGACATTTTCACCCGATGCAGCACAAAATACAGTCTGGCTGATCCCT	......(((((((((((((((..((((((((((..((((((((((........((.(((.((((((((..((.((((..........)))).))........................)).))))))))).))...(((((...)))))))))))))))..))))))))))..)))))))))))))))......	GACTGTATTGGGTGCTGCATC	TGCAGCACAAAATACAGTCTG
ICpEC-m0297	scaffold58:665543:665726:+	-21.6	-	ICpEC-m0297-3p	11	-	11	ATCGTAGTTGGGATCTCATCTCCAATCGTCTTCGCATGTCTCGTCATGTTGTTTTTTTGGGAACATAAAATTTTTTCATCCATATCCAAATTTCACACATCACATACTTCTCTTGATAAACTTTTTATAGATCCTATTATTCCTTCGTTTTCTATTGACAGTATGTCTGAGCCTCAAATAAATG	......((((((((...))).))))).......(((((......)))))(((...(((((.........................)))))....)))............(((..((((.(((.((.(((((...................))))).)).))).)))).))).............	-	CTATTGACAGTATGTCTGAGCCT
ICpEC-m0298	scaffold58:942448:942562:-	-20.1	ICpEC-m0298-5p	-	6	6	-	GAAAGAATAGTGGACGTAGACATCAATTGGATCGAATCACTTTCAAATTTCCTAGAGTTTATTGTTCTTCTCTGGCCCCCTTCTTTTGCTTTCTACTTGTTTGCTATATTTTTTT	((((((((((((((((((((...(((..(((..(((.....))).......((((((............)))))).....)))..)))...)))))..))))))))).)))))).	TGGACGTAGACATCAATTGGA	-
ICpEC-m0299	scaffold590:33540:33828:-	-158.2	ICpEC-m0299-5p	-	10	10	-	ACTCACCTCTTTAAGAATTTGGATTTAAGGGTCAAAGGCTAGGTTTGAGAGGTGGGGAAGGCGAAAGAAAACCCATCTTGACTAGGATAATACCTTGTGAGTGGCAAGTCACGGGTCTCGAGAGGGAGGTCGACGTAGATCCCACAATAAAAAGGCACCTTTTATTGTAGAACCCATTCGTCTCTCTTCAAGGCCCACTTATAAGGTACTGTCCCACTCAAGATGGGTTTTTTTCACCTCTCGAACCTAGCCGTTGACCCTTAAATCTAAATTCCTAAAGAGGTGAGTA	(((((((((((((.(((((((((((((((((((((.(((((((((((((((((((..........((((((((((((((((...(((((.((((((((((((..........((((((.((.(((((((.(((......((..(((((((((.......))))))))).))......)))))))))))).)))))))))))))))))).)))))...))))))))))))))))))))))))))))))))))).))))))))))))))))))))).))))))))))))).	TTAAGAATTTGGATTTAAGGGTC	-
ICpEC-m0300	scaffold595:112425:112633:-	-37.5	ICpEC-m0300-5p	-	6	5	-	TTATTTATAGCGAGAGGTGATACAATTTGAATTAGTTTGAATTACATTCAGATAAGGCAAAAAATAATCTATATTAATTCTGATAATTATGATGCCAAGATTATCTCTACCGAATCGACAACTGATTTCGAGAATCTTGATATTTAATTTGCTTCAAAACAGAAAAGTTGACATCTTCTCGAATTAAGTTACTTCAGGCTTCTAAAAGG	...((((.(((..((((((((..(((((((....((((((((...))))))))..((((....(((((...(((((....))))))))))..))))(((((..((((....((((((.....)))))).)))))))))(((..(((((((..(((......)))))))))).)))...)))))))..))))))))..)))..))))...	CGAGAGGTGATACAATTTGAATT	-
ICpEC-m0301	scaffold597:237328:237654:+	-82.5	ICpEC-m0301-5p	-	5	5	-	CTTCATACACTTGGACTTGCACATAGTTGTGGTTTGTATGAGTCATTAATCAATCTTTGCAGGCATTGGAGTCTTTGAAATTGTGTTGTAGAGCTTCTTGGAGTTGTGTTGTACGTCACTGCAAAATGTTGGTACAAAATTCCAAGGGATTTCAGAACGATGCGTTAGCTATTGAAAATTATGTAAGAGACGCATGGCATAGAAGTGTGGCCCTTTTGAAAATCCTTCATCATCACAATCAAAATATTCAAGAAACAATGTTAGAGAGCGTTGAAAATTGGTCTGTTGCTGGATATGTGTTCACAATGTTGGCAGGTCCCATGAAGT	((((((......((((((((.((..(((((((......(((........)))((((..((((((.(((((...(((((..(((((.((..(((...(((((((((...((((((...((........))..)))))))))))))))((((((((((((.(((((((...(((..........)))...))))))).)((((....))))....))))).)))))))))..)).))))))))))...)))))....(((((((....))))))).......))))))....))))......)))))))..)))))))))).)))))).	TTGGACTTGCACATAGTTGTG	-
ICpEC-m0302	scaffold599:61971:62075:+	-34.1	-	ICpEC-m0302-3p	8	-	8	TTTAAAAAGTAAAAACTAATCAATCAAATTTCATCTATTGCATTTTCTCTCCAATTTAATTTAAATGTAATGAATGAATTTGATTGGTTGGTCTTTAGTTTTTAA	.(((((((.((((.((((((((((((((((.(((.((((((((((.................)))))))))).))))))))))))))))))).)))).)))))))	-	AATGAATTTGATTGGTTGGTCTT
ICpEC-m0303	scaffold599:62400:62504:+	-34.1	-	ICpEC-m0303-3p	7	-	7	TTTAAAAAGTAAAAACTAATCAATCAAATTTCATCTATTGCATTTTCTCTCCAATTTAATTTAAATGTAATGAATGAATTTGATTGGTTGGTCTTTAGTTTTTAA	.(((((((.((((.((((((((((((((((.(((.((((((((((.................)))))))))).))))))))))))))))))).)))).)))))))	-	AATGAATTTGATTGGTTGGTCTT
ICpEC-m0304	scaffold59:159423:159507:+	-19.9	ICpEC-m0304-5p	-	411	399	-	TTCGAGTAATTCTTGAGACGATGAACTTGCTTCAAATGACATTAATTTTGTAGCGATAATCTTGTCTCGAACAATAGCACTTGGT	.((((((.(((.(((((((((.((..(((((.((((..........)))).)))))...)))))))))))..)))...)))))).	TCTTGAGACGATGAACTTGCT	-
ICpEC-m0305	scaffold607:182981:183080:-	-68	ICpEC-m0305-5p	-	8	8	-	GATTTCTGGGTTCCTGAGAACCCAGATGAACCTTTATCTGGGTTCGAATTGATGAACCCAGATGGAGGTTCATCTGGGTTCGACAATGAACCCAGATGAT	....(((((((((.((.((((((((((((((((((((((((((((........))))))))))))))))))))))))))))..))..)))))))))....	TTCCTGAGAACCCAGATGAACCT	-
ICpEC-m0306	scaffold611:19531:19696:+	-32.1	-	ICpEC-m0306-3p	11	-	10	AAAAAACAGTGGGTAATCAAAATTATTTTATTTTTTCTCTCTCATATATCATTCAAACTTAATTTTTTTTTTTTATAAAAAAATATAACATAAATAAAAAATTAACAAAAAAATTTTATTCTAGAGAGGGATGAAGATTCGGATATTTGAGCACCCAAGGTTGCAT	....(((..(((((..(((((..(((((.((((((((((((((..(((..(((.....((((((((((.((((((((......)))))...))).))))))))))......)))..)))....)))))))).))))))..))))))))))..)))))..)))....	-	AAGATTCGGATATTTGAGCACCC
ICpEC-m0307	scaffold618:38247:38320:+	-43.7	ICpEC-m0307-5p	ICpEC-m0307-3p	17	3	13	AGAGAAATTTGGTGCTTGTGCTACAGTCGGACACCAAATTTGATGTCCGACTGTAGCTTGCACCATTTTTTTCA	.((((((..((((((....((((((((((((((.((....)).))))))))))))))..))))))..)))))).	TGCTTGTGCTACAGTCGGACACC	TGTCCGACTGTAGCTTGCACC
ICpEC-m0308	scaffold618:38993:39066:+	-43.7	ICpEC-m0308-5p	ICpEC-m0308-3p	17	3	13	AGAGAAATTTGGTGCTTGTGCTACAGTCGGACACCAAATTTGATGTCCGACTGTAGCTTGCACCATTTTTTTCA	.((((((..((((((....((((((((((((((.((....)).))))))))))))))..))))))..)))))).	TGCTTGTGCTACAGTCGGACACC	TGTCCGACTGTAGCTTGCACC
ICpEC-m0309	scaffold61:402059:402283:-	-43.2	-	ICpEC-m0309-3p	6	-	5	TGATCTAAATGAGCTTAAATTTATGCATGTTAAATGTTAGAAAATCACATGGAAGTGTTAGAATTGAATAAACAAAAGTGTAGAGACAAGTGAATGTTATTAAGCCTAGTTGAAGGGCATTACGAAATTCCTTGAAAAGCTTCTTTTGATGCATGAAATGAATATGTTTGATTATATTTGAGTGAAAGAATGTTGGATATGAATGAAATGAGCTTATTATAGGTT	.((((((((((((((((..(((((.((((((.((((((......((((....((((((...(((((((((..((((((........((((.((((........((((.......))))........))))))))........))))))...(((...)))....)))))))))))))))..))))...)))))).)))))).))))).)))))))))).))))))	-	TTGGATATGAATGAAATGAGCTT
ICpEC-m0310	scaffold623:153154:153491:-	-50.9	-	ICpEC-m0310-3p	5	-	5	GATAAATTTGAGTGCAAAATTATAGAAAAAAAAATTGTTAGGTAATTGTCACTATTTAAAAATTGTTTTTAAATATTTTCATTTTAATAATATAATCCAGTTGGTTAATTGTAAATTTTGTTGTGGAAATAAGTTAATAGACCCAAAAGTTTAAACTATTGGGCAAGATCTCAACAATAACAGGATCTATGCTTTAATATACCCATTCACTTGTAAGCCTCCATTTTAAGTTTCAATATGCTGCATGTCATAATTTTTTCTTTTACCAATTGATACTAGATCAAACAATTGTCGAGATCTAATTGAGATAGGACTTTATTGCATGACTTAGATAACTA	.((((.((((....)))).)))).............((((.(((((.(((.((((((................(((((((((........((((((((....))...)))))).........)))))))))..........(((((.(((....))).)))))..(((((((.(((((.....((((((.(..(((((..........(((((.((.......)).))))).....(((((.....).))))................)))))..))))))).....))))).))))))).....)))))))))...))))).))))...........	-	AGATAGGACTTTATTGCATGACT
ICpEC-m0311	scaffold62:724450:724612:-	-27.2	ICpEC-m0311-5p	-	9	9	-	GAAAGGGGAAGGAGATCAAGAGGGTTTTGAACCATTTTTCATGCCAAAAATTATCAAGTAAGTTGCTTGGAAGAAGATTGAGCAAAGAAAGTAAAGATTTAGTGGTAAGTGATTAATTTTAGTGTTGATTTACATGAGATTTTCAGGGTTTTCATGATTGTGT	.............(((((.((((((((((((.....(((((((..........(((((((...)))))))....(((((.((((..((((.(((..(((((....)))))..))).))))..))))))))).)))))))..)))))))))))).)))))....	GGAGATCAAGAGGGTTTTGAACC	-
ICpEC-m0312	scaffold63:91850:91978:+	-31.9	-	ICpEC-m0312-3p	5	-	5	TGTTGGGGCACAAACCACGGTCCTGCATTTCATTCTCAAGAGGTTAAAGAGAAGAATACTAATGGTTTTGGTTTTCCCCGTCCCTGGAGGGCCCCATATGAGATCAACACTGGACTTGTGGTCGCAATG	.((((((.(((((..(.((((..((.(((((((((((...........)))))........((((....((((((((........)))))))))))).))))))))..)))))..))))).)).)))).	-	ATGAGATCAACACTGGACTTGT
ICpEC-m0313	scaffold63:184818:185045:-	-49.9	ICpEC-m0313-5p	-	14	13	-	TGCTGCTGCGAGAGATTCGTCGTCGTCGCACTTGTTAGAAAGTTGTTTCGAAGCGAAACTGTTAAGGTAAGTGCTGCCCCATTTCCTTTGTTGAGATGTTTCGAGTAATTATTAAAGTGACCATGTGAAAAGAATTGCATTATGAATGATAATTAATGATATTATGTTTGGGTTTAGGATTGAGAACCTCGTTAGTGCGGAGGTTCGCTCGTTGTTGTTGCGGTTGTG	.((.(((((((.((...((.((((.(((((((..............(((((((((........((((.(((((......)))))))))........)))))))))(((((((((..((((...(((((......)))))))))...)))))))))..............((((((........))))))....))))))).))..))..))...)).))))))).)).	AGAGATTCGTCGTCGTCGCACTT	-
ICpEC-m0314	scaffold63:241033:241125:-	-25.1	ICpEC-m0314-5p	-	10	10	-	ATTAACCAGATTATTATTAGGTTGGGTTGAAAAATTTATTGGGTTGTATTGGATTAGAAAATTTTTAACCTAACCCATAATGGGTTGGGAGCT	.....((((.(((((((..((((((((((((((.(((....((((......))))..))).)))))))))))))).))))))).)))).....	TTATTATTAGGTTGGGTTGAA	-
ICpEC-m0315	scaffold649:207854:208039:+	-75.7	ICpEC-m0315-5p	-	65	65	-	TCTTTTGAGGGGAATGTTGTCTGGCTCGAGGCACTACCTAACTGGATCTATGATTCTCTCTCAATTGATGATCATGATCACAATTTTCTCTTTTATTTGTTTAGATTGTGACGAGAGCTCAATTGAGATTTAGATCTTTGATCATGGTTTGGTTGCGTCGGACCAGGCTTCATTCCCCCCAATTAT	....(((.((((((((..((((((.((((.(((..(((.((((.((((...((((...((((((((((.(.((.((.(((((((((...(........)...))))))))))).)).)))))))))))....))))...))))..)))).)))))).)))).))))))..)))))))).)))....	GGAATGTTGTCTGGCTCGAGG	-
ICpEC-m0316	scaffold652:8798:8985:-	-36.1	ICpEC-m0316-5p	-	9	8	-	CGCGAGCAGGATATTGATTAGAGGACTCGAGGGAAGTACAGAATGAGATGGAAGAGAATAGGATGAGATAAGCTTATATTCCAAAGTCAAAAGTCAAAAGGTTCCATCAATGAGAATGAACCAAATGTGATAAAAAGTTATGGTGTTTAGTGAGCCATTTGGAGTCTTTTGATTGGTGGATGAGATAA	......((...(((((((((((((((((.((............(((..((((((((..((........))..)))...)))))...)))...((((...(((((..((.....))..))))).....))))........(((((.........))))))).)))))))))))))))))..))......	ATATTGATTAGAGGACTCGAGGG	-
ICpEC-m0317	scaffold657:169517:169658:+	-37.4	ICpEC-m0317-5p	-	11	10	-	TGTGGATTACGATAGTTTTGTCGATAGTGGCCTTTTTGCCCATAGTGAGAGCATTTCAAAATCCTTCTGTTCTCGCCAGCAGATGGAATTCTTTTCTTTCTAGGCCTGCTAGCTTGCGGACGCTATGGTGGTGGTAGAACAA	(((..(((((.((((((((((...(((((((((...........(((((((((..............)))))))))....(((.((((.....)))).)))))))).))))....))))).))))).)))))......))).	GATAGTTTTGTCGATAGTGGCCT	-
ICpEC-m0318	scaffold658:92334:92472:+	-31.9	-	ICpEC-m0318-3p	5	-	5	TTCAGATTTCAATCATTATTCAATCTTCAATAAATTTTAGTAAGTCTTCAAAAAAAAAAAAAAAAAAAAAACAACCCCTTAGTATTAGGGGTCATTTATTTTTTTTTCTGAAGATTGAACAGTGCTGTTGAAGATTATA	......(((((((((((.(((((((((((....((((....)))).............(((((((((.(((..((((((.......))))))..))).))))))))).))))))))))).))))..)))))))......	-	GAAGATTGAACAGTGCTGTT
ICpEC-m0319	scaffold659:105312:105510:-	-47.3	ICpEC-m0319-5p	-	6	6	-	CTCGATCTTCTCGAGGTAGACGCAGACAGAGCAACTGAGCTTATGGAAGAACTCGATGATGTCCAAGTCAGCAAGGTATATGGTAAGAGATGCTTGAAGCCGGGGAAGAGTTTGGCTACTAAAATAAAGACCCAGCTCGTTAACTTCCTCAAGGAAAACTTGGATGTTTTTGTTTGGAATCATGAGGACATGGTGGAGA	(((.(((((((((.(((...(.(((((((((((.((((((((..(((((..(((.((.((((((..........)).)))).))..))).(.((((....)))).).(((((.((((..........)).)).))))).....)))))..))).....))))).)).)))))))))).))).))))))...))).))).	TCGAGGTAGACGCAGACAGAGC	-
ICpEC-m0320	scaffold66:519232:519401:-	-40.9	ICpEC-m0320-5p	-	6	6	-	GTGACCAAATTAAAAGGTTTTATAGATGTCAAATTATATATATATATATATATATATATATACAAGTACTTATGATTATGTGATGCTATAAAAGAAATGACATGATGATGTGTGTATATATATTCATGAGTATATTGAAATTCAATGTCTATAAAATATTTAGGATCGCC	((((((....((((..(((((((((((((..((((....((((((.(((..(((((((((((((......(((.(((((((.((.((.....))..)).))))))).))))))))))))))))..))).))))))...))))..))))))))))))).)))))).)))).	TAAAAGGTTTTATAGATGTC	-
ICpEC-m0321	scaffold683:84008:84142:-	-36.8	ICpEC-m0321-5p	ICpEC-m0321-3p	9	7	2	GTTAGATACGAAAGAAAAACTATCGTCGCTTGTCCGATGTGAAAACGCGCATCAAAAAATGCCCAAAATAGGGCATTTTTCTTATATTTGACATAGCAAACGATAGAACTTTTCAACGAAATTAGATATGTGACC	((((.(((((...(((((.(((((((.(((((((.((((((......)))))).((((((((((......)))))))))).........)))).)))..)))))))...)))))..))........))).)))).	AAAGAAAAACTATCGTCGCTTGT	ATAGCAAACGATAGAACTTTTCAACGA
ICpEC-m0322	scaffold684:107011:107299:+	-72.1	ICpEC-m0322-5p	-	9	9	-	AATTAAAGCTTGTGATTGTGAGTAATTTGGCCTTCAAATAATTAAATTTTTTATTTCATTTGTTTATCTGGGTATTTCGTTTGTGTATCGGTATCGATTTATTTTTTTAATTTTAAAATATATTTTAATATTAATTTTAAATTTTCAAATTATTATTTTAAAAAAAGGTTCCAGAACCGGAATCGAAACCGTTATAGAACCGGAACCAGAACCGGAATCGAAACCGTTATAGAACCGTCAGTTCCAGAACCGAACCGGAACCGTTTTATTTCGGTTAAGGTTCCGGTTC	.....((((..((((..(((((.(((((((...........))))))).))))).))))..)))).(((((...(((((.((.((((.((((.(((((((......(((((.((((((....)))))).)))))(((((((...............)))))))...((((....)))).))))))).)))).)))).)).))))))))))(((((((((..(((((..(((((((.(((.((((.......))))..).)).)))))))..)))))..)))))))))..	TGTGATTGTGAGTAATTTGGCCT	-
ICpEC-m0323	scaffold688:174804:174938:+	-115	ICpEC-m0323-5p	-	45	44	-	CCTAAACCTCTCGAACCCATGACCAAAGTCATATAGTCAAATGCGAAGTAAGATGTGTACCAACTAGCTAGTTGGTACACATCTTACTTCGCATTTGACTATATGGCTTTGATCATGGGTTCGAGAGGTTTAGGA	((((((((((((((((((((((.((((((((((((((((((((((((((((((((((((((((((....)))))))))))))))))))))))))))))))))))))))))).)))))))))))))))))))))).	TCGAACCCATGACCAAAGTCA	-
ICpEC-m0324	scaffold692:334764:334849:+	-25.8	ICpEC-m0324-5p	ICpEC-m0324-3p	467	396	54	ATCAAGTAATTCTTGAGACGATGAACTTGCTGCGAATGATATTCATTTTGTAGCGATGATCTTGTCTTGAACAATATCACTTGGTG	(((((((.(((.(((((((((.((.((((((((((((((...))).)))))))))).).)))))))))))..)))...))))))).	TCTTGAGACGATGAACTTGCT	CGATGATCTTGTCTTGAACAAT
ICpEC-m0325	scaffold699:112862:112947:+	-18	-	ICpEC-m0325-3p	5	-	5	ACAATTTAAAGGAAGGTGAGAGTAAGAATCTGACAAAATGAGATGCGGACAGCTGTCGGTTGATGCTCATGCAAGACATAAATTGA	.(((((((.......(((.(((((..((.((((((.........((.....))))))))))..))))).)))......))))))).	-	TGTCGGTTGATGCTCATGCAAGA
ICpEC-m0326	scaffold6:994561:994630:+	-20.9	ICpEC-m0326-5p	-	5	5	-	ACTTGTAAGCTTATAAGTTTCAGAATCTGTTCTGAACTAGCAGCTACTGGTTCGAAACTTATATATAGGA	.((((((....((((((((((.(((((.((.(((......)))..)).))))))))))))))))))))).	TTATAAGTTTCAGAATCTGTTCT	-
ICpEC-m0327	scaffold6:1692259:1692364:+	-19.2	ICpEC-m0327-5p	-	17	17	-	CTTCTAAAAGTCTGAAACAACCCAATCCGAGAAAAAGTCAACTTGCCTATTTTAAAGCAAATCAAATCTCGAAAATCATGGAGGTCGTTCTAGATTTGATGGAAGC	((((((.(((((((.(((.(((...((((.((...((.....((((..........)))).......))......)).))))))).))).)))))))..)))))).	TCTGAAACAACCCAATCCGAGAA	-
ICpEC-m0328	scaffold6:2103826:2103913:+	-47.1	-	ICpEC-m0328-3p	10	-	10	AGCTGTTCTCTGGAGTTCCCCGGAACACTTCATTGGTGTAACCTACTTAATTACTCTACTGAAGTGTTTGGGGGAACTCTGGATAGCA	.(((((((...((((((((((.((((((((((.(((.((((.........)))).))).)))))))))).))))))))))))))))).	-	ACTGAAGTGTTTGGGGGAACT
ICpEC-m0329	scaffold6:2116867:2116982:+	-51.6	-	ICpEC-m0329-3p	12	-	11	AGCTGTTCTCTGGAGTTCCCCAGAACACTTCATTGGGTTCTTCTAAGACTCTTATGCATGTAAGGGTAACCTACTTAATTACTCCACTGAAGTGTTTGGGGGAACTCTGGATAGCA	.(((((((...((((((((((.((((((((((.(((((.....((((((((((((....))))))))......))))...)).))).)))))))))).))))))))))))))))).	-	ACTGAAGTGTTTGGGGGAACT
ICpEC-m0330	scaffold6:2146151:2146267:+	-59.1	-	ICpEC-m0330-3p	11	-	11	AGCTGTTCTCTGGAGTTCCCCGGAACACTTCATTGGGGTTCGTCTAAGACTCTTATGCACGTAAGGGTAACCTACTTAATTACTCCACTGAAGTGTTTGGGGGAACTCTAGATAGCA	.((((...(((((((((((((.((((((((((.((((((.....((((((((((((....))))))))......))))...)))))).)))))))))).))))))))))))))))).	-	ACTGAAGTGTTTGGGGGAACT
ICpEC-m0331	scaffold6:2145212:2145296:-	-47.2	-	ICpEC-m0331-3p	10	-	10	CATCTCCTAGAGTTCCCCTGAGCACTTCATTGGGGTCTCTCTATTAACTTCCCTACTGAAGTGTTTGGGGGAACTCTTGGAAGCG	....(((.(((((((((((((((((((((.(((((...............))))).))))))))))))))))))))).)))....	-	ACTGAAGTGTTTGGGGGAACT
ICpEC-m0332	scaffold6:2320522:2320834:-	-67.3	ICpEC-m0332-5p	-	10	10	-	TAGACACATTTTGTTGATGTATGATTTTCGCCTTCAGGTTAAACGAGTATAAATTGTTTTTTAAGGTCTCCGAAGAGATGATTTGGATGGTCGTATTCTAAGATGCAAAAACAAGTTTGACCATTAAGGGAGTTGAATGGAGTTCATATGAGTACGGGTTTTTCGCCTACTTGTGGAATAACTAAAAGGGATGTCAGAGGTCCTATAATGGTTCATCGGTAAAAACTAAAATATTCGATGTTCAAGTCAGCGAGTAATTCAAAGAGGAACCTTTGATAAACTAGGGGAAAAAATGTTTAGCAAATATTGGCTT	.((.((...((((((((..(((..(((((.(((...((((((((.........((((((((....((((..(((..(((.((....)).)))...)))..))))..)))))))))))))))).......((.(((((....((((.((((((((.((........))))))))))))))(((((...(((((.......)))))....)))))((((((...............))))))))))).))....(((...((((((......))))))...)))))).))))).))).))))))))...)).)).	TTGTTGATGTATGATTTTCGCCT	-
ICpEC-m0333	scaffold70:443620:443941:+	-59.7	ICpEC-m0333-5p	-	11	11	-	TTTACATAGATTTAGAACTCAATTGTTACATTTTTAAAAAAATAACATAAATATTAAGTCATTAATTTAATATGTTATTTTTATACTTATCCTAGTATTTATTCATGCAAAGTTAATACTGACTAGGCATGCATTTCTTAGGGAATTTAACTTTTTAAATATTTCTCAATTCACATTATTTGTATTAAATATGTTATTCTTGAGTTTGGAATGCAAATTTTGCTTGCTTTTTATTTATAAATTTAATTCAAGTAACAGCACATTTTTTTCTATTGTCAATTTGAATCTGAAAATGGAAGCGATTGATCTGGATAGATAATTA	.........(((((((..(((((((((.((((((((.((((((((((((...(((((....)))))....))))))))))))(((((......))))).....(((((..(((((....)))))..))))).........((((((((((....))))))...)))).(((((.(((....(((..((((.((((.(((((((((((((((.((((.......)))).)))))...........)))))))).)).)))).)))).....)))....))).))))).))))))))..)))))))))))))))).........	TTTAGAACTCAATTGTTACATTT	-
ICpEC-m0334	scaffold70:263465:263591:-	-54.4	ICpEC-m0334-5p	ICpEC-m0334-3p	6991	8	6974	TGTTTTGATTTTAAAACATGGGTTGGTTCCGATGATGATTTGTTTAAACAAACAAACAGTTGTAAAGTCTGTTGGGTTGAGAACAGGAGAGTCATCGGAACACAAGCCCATGCTTTGAGATCAAAAC	.((((((((((((((.((((((((((((((((((((..(((((((...(((...(((((.........)))))...))).)))))))...))))))))))).).)))))))).))))))))))))))	AAACATGGGTTGGTTCCGATG	TCGGAACACAAGCCCATGCTTTG
ICpEC-m0335	scaffold710:338683:338897:-	-78.3	ICpEC-m0335-5p	-	7	7	-	AATGAATGAGTTTGATTGGTTGGTTCTTACTTTTTAAAATAAGGGAGTCCTCATTTCAAAAATATTACATATATATAAATATATATGTATTTTCTCTACTTTTGAGTATTATGTACATTATTAATATGTTATATATATATATATATATATAGTGCTTTTAAAATGAGGATTCTCTTACTTTAAAAAATAAGGACCAACTAATCTAATTCATCAAT	..(((.((((((.((((((((((((((((.((((((((.(((((((((((((((((.((((.(((((.(((((((((.(((((((((......(((.......)))........((((.......))))))))))))).))))))))).))))).)))).))))))))))))))))).)))))))).)))))))))))))))).)))))))))..	TTTGATTGGTTGGTTCTTACT	-
ICpEC-m0336	scaffold71:4424:4643:+	-155.5	-	ICpEC-m0336-3p	151	-	151	TCTCCACTCTAGGTTTGGATCCGGGAAAAGCGAAGGATGGAGTAACGGTGAAGCAAGCACGTCACAATGGTTCCAAGAGCTGGTCCACTCAGCGTTCCCATACCCTTCGATTTGCCGCCGACAATAAAGTGAGATGGACCAACTTTAGGAACTATTGTGATGTGCTTGCTTCACCGTTACTCCATCCTTCGCTTTCCTTGGATTCAGACCTAGAGTGGAG	.((((((((((((((((((((((((.((((((((((((((((((((((((((((((((((((((((((((((((.((((.((((((((((((((.....................)))...........)))).))))))).)))).)))))))))))))))))))))))))))))))))))))))))))))))).))))))))))))))))))))))))	-	TCGCTTTCCTTGGATTCAGACC
ICpEC-m0337	scaffold7286:1:175:-	-23.9	ICpEC-m0337-5p	-	5	5	-	CACCTGCACCTGGACCTGGGGAAGTTTTAAAACAAAAACATTACGAGTTACAAAAGCTCAGTGAATACATACACGTTTTGTAAAATTCCTCTCGAAAAACATTTTTTAAATCTTTTTTTTTTAAATAATTTTATTTTTAAAAGTTTGGGTTTTAATAAAATTTCTGTAAGTTTTT	...........((((.((.((((((((((((((..((((.(((((((((.....))))).)))).((((.........))))...........((((((.((((...)))).))))))(((((((..........)))))))))))..))))...)))))))))).)).))))..	TGGACCTGGGGAAGTTTTAAA	-
ICpEC-m0338	scaffold72:36079:36240:+	-35.3	-	ICpEC-m0338-3p	10	-	10	CGACCACTACGATGCAGAATTTTCTACATTGTAAGCGTAGTGTGAAACCATCTCAAATATGAGCAACTACAATACGGAATTTTCTATATTGCGATTGTAGTGCTATATATAAACTGTATCTCTAGGTGACTACGAGCGGAATTTACTACATCGTAACGTAAT	.......(((((((.((.(..((((.(.(((((.((.(((...((.((........((((.((((.(((((((.((.(((.......))).))))))))))))))))).......)).)).))).))...)))))).))))..).)).))))))).......	-	CTACGAGCGGAATTTACTACATC
ICpEC-m0339	scaffold72:30652:30765:-	-105.8	-	ICpEC-m0339-3p	11	-	10	ACCTGGCCCTTGACCCTTAAATCCAAATTCTTAAAGAGGTGAGTACCAACTGAGCTACTAGCTCAGTTGGTACTCACCTCTTTAAGAATTTGGATTTAAGGGTCAAGGGCCAGG	.(((((((((((((((((((((((((((((((((((((((((((((((((((((((...)))))))))))))))))))))))))))))))))))))))))))))))))))))))	-	TTAAGAATTTGGATTTAAGGGTC
ICpEC-m0340	scaffold733:170731:170851:+	-18.6	ICpEC-m0340-5p	-	8	8	-	TAATTTCTTAAGTTAAATTAACTAATCGTTGCTACAGACTATAAAAGTTGTTGTAACACAATTTAAAAATTGTTGTAATAGAATGTAAGCAACTATTGTAACAGTTTAACAAAAAATATTG	...........((((((((...((((.(((((((((..((((..(((((((......))))))).............))))..))).)))))).))))....))))))))...........	AGTTAAATTAACTAATCGTTGCT	-
ICpEC-m0341	scaffold736:120338:120409:+	-22.7	ICpEC-m0341-5p	-	20	19	-	TGCTGCCGCGAGAGATTCGTCGTCGTCGCACTTGCTCGAAAGTTGTTTCGAAGCGAAACTGTTAAGGTAGGT	..(((((..((.((.(((((..(((..((((((......))).)))..))).))))).)).))..)))))..	AGAGATTCGTCGTCGTCGCACTT	-
ICpEC-m0342	scaffold73:99516:99688:+	-38.5	ICpEC-m0342-5p	-	9	9	-	TGTTATCAGGTTCCGACCTACTAGATATAGCTCAGCTACTCACGCTATGTTATCAGGCTCCGACCTACTGGACATAGCTTACAATCTATTGCACTATGTTATCGAGTTTCGATCTATTGGATATAGCTTACAATCTATCGCGCTATATTATTGGGTTACGACCTACTGGACAT	((((...(((((..((((((...((((((((.(..........((((((((...(((......)))....))))))))...............((((((((((((...)))))......))))))).............).))))))))..))))))..)))))....)))).	TTCCGACCTACTAGATATAGCTC	-
ICpEC-m0343	scaffold73:2193456:2193594:+	-20	ICpEC-m0343-5p	-	7	6	-	ATTAAGTCTATCTGATTTTAAAAAGTAAAGACTAACCAATCAAATTCATCGATTGTATTTGAATTAAATAAAAAAAATGATATAATGAATAAATTTTAATAGATTAGTTTTTATATATTAAAATTAAGTGTACATAATT	((((.((.(((.(((((((((...((((((((((((.....(((((.((..((((((((...................))))))))..)).))))).....).)))))))))))...))))))))).))).)).)))).	TCTGATTTTAAAAAGTAAAGACT	-
ICpEC-m0344	scaffold746:19285:19467:+	-32.1	ICpEC-m0344-5p	-	12	11	-	GTGAGAATTCTCTCCAATGTAGTTTCAACTCCTTTCATTATCACCACAACTGAATCTTGGTAATAATTGTCTCCCATATATCTCAGTTCAACACTATGATTTTTTCCATTCATCATAGCTTGAAAATTTTCAAAAAATTTCATTTGCAAATAACCGGTGAAACCATTGTGAGAGAGATCAAGA	....((.((((((((((((..((((((.((......(((((.((((...........)))).)))))...................(((((..(((((((...........))))))).))))).((((.((((........)))).))))....))))))))))))).))))))).))....	TCTCCAATGTAGTTTCAACTCCT	-
ICpEC-m0345	scaffold747:26712:26895:-	-29.6	-	ICpEC-m0345-3p	10	-	9	TTTGGTGCTCAAAAGAGGTTTCATTCAGACTATGTTGGCCATTTATCTCGCAGAGTACGTGATCTGATTCTTCTTCAAATACTTTCCAATGAAAATGATTCAGAAGTAATGATTAAAATATTTGAAAGTGAACCATCATTACATTATAACCAGACGACACTCTCTGAATAAGTTAAAGCATTAG	.((((((((.......((((.(((.......)))..))))((((((.(((.(((((.(((..(((((.((...((((............))))...)).))))).((((((((.....((((....))))....))))))))...........)))..))))).)))))))))...))))))))	-	AGACGACACTCTCTGAATAAGTT
ICpEC-m0346	scaffold750:24602:24912:+	-177.5	ICpEC-m0346-5p	-	5	5	-	GATTTTGTCGTTTTCAGTCTCCAAAACGGGCATACATATGCGTTCTGGGTGCCATACGTTCGTATCGACGTATATACACCCGTACCGTATCGTATTTTTGTACACTGATGCAAATCAACTACAAGGAACCTAATTAGAGATAGTTAAGAAGCCTGAATGACCATTTCGACAACCAAAGCTCAACAGTCAAAAGTTTCTGAAGACAGTGTACAAAAATACGGTACGCTACAGGCGTATATACGCCGATACGGACGTATGGCACCCAAAAGGCATATGTATGCCCGTTTTGGAGACTGAAAACGACAAAATCC	(((((((((((((((((((((((((((((((((((((((((.((.((((((((((((((((((((((.(((((((((.((.(((.((((((((((((((((((((((.......................((((((....))))))((((((.....((((........................))))...)))))).....)))))))))))))))))))))).))).)).))))))))).)))))))))))))))))))))).)).))))))))))))))))))))))))))))))))))))))))).	TTTTCAGTCTCCAAAACGGGC	-
ICpEC-m0347	scaffold750:24601:24911:-	-193.8	ICpEC-m0347-5p	-	6	5	-	GATTTTGTCGTTTTCAGTCTCCAAAACGGGCATACATATGCCTTTTGGGTGCCATACGTCCGTATCGGCGTATATACGCCTGTAGCGTACCGTATTTTTGTACACTGTCTTCAGAAACTTTTGACTGTTGAGCTTTGGTTGTCGAAATGGTCATTCAGGCTTCTTAACTATCTCTAATTAGGTTCCTTGTAGTTGATTTGCATCAGTGTACAAAAATACGATACGGTACGGGTGTATATACGTCGATACGAACGTATGGCACCCAGAACGCATATGTATGCCCGTTTTGGAGACTGAAAACGACAAAATCC	(((((((((((((((((((((((((((((((((((((((((.(((((((((((((((((.((((((((((((((((((((((((.((((.(((((((((((((((((...(((((....)))))(((.(((.((((.(....).))).).)))..)))((...((((((((.................))))))))...))..))))))))))))))))).)))).)))))))))))))))))))))))).))))))))))))))))).))))))))))))))))))))))))))))))))))))))))).	TTTTCAGTCTCCAAAACGGGC	-
ICpEC-m0348	scaffold760:76069:76169:+	-48.1	ICpEC-m0348-5p	-	120	116	-	CAGTATAACGGGATATTGGTTCGGTTCAATGAGAAAACAGTGCTCGATAGGTCTCGCGCCCTGCTTTTTGATTGAGCCGTGCCAATATCACGTGCCACTGC	((((...(((.(((((((((.(((((((((.(((((.(((.((.(((......))).)).))).))))).))))))))).))))))))).)))...)))).	GGATATTGGTTCGGTTCAATG	-
ICpEC-m0349	scaffold76:946856:946934:+	-31.3	-	ICpEC-m0349-3p	9	-	9	ACTTCTGCTGACTCGAGGCTTTCAGAAGCGCGGCGGAGACGGATCTTCCAGCAGGCTGAGAATCGAGTCGGTTTGGAGG	.((((.((((((((((...((((((....((((.(((......))).)).))...)))))).))))))))))..)))).	-	CCAGCAGGCTGAGAATCGAGTC
ICpEC-m0350	scaffold76:91912:92119:-	-36.8	ICpEC-m0350-5p	-	8	8	-	GCTGCTCGAAAAAAATTGTTTGGATGTTATGTATATAAAAAAAGAAATTAAAAAAAAAAAGAAAACAACTACGTACACTAAAATGTGTAAAAATATAGATAGAATGAATAAGTGATGTAATTGTATAAATGTCCTAGTTAAATTAAAAACCATAGATTTGAGGATGTGGATATATTGGCATGCCAATTAGAAATTTTTTTGGGCTGCC	((.(((((((((((.(((.((((((((((.((((((............................((((.(((((.((((....(((((....))))).............))))))))).))))....(((((((...((((((..........)))))))))))))..)))))))))))).)))).)))...))))))))))).)).	AAAAATTGTTTGGATGTTATGTA	-
ICpEC-m0351	scaffold76:129234:129313:-	-57.5	-	ICpEC-m0351-3p	6	-	5	CCAAGTGGAACGAGTGTGAATCATACTGGTCACACTTGATATGATTAGTTGACCAGTATGATTCACACTCGTTCCACTTG	.(((((((((((((((((((((((((((((((.(((..........))))))))))))))))))))))))))))))))))	-	TTGACCAGTATGATTCACACTC
ICpEC-m0352	scaffold776:94888:95185:+	-78.6	ICpEC-m0352-5p	-	5	5	-	TGAAAGAATGTTGGATATGAATGAAATGAGCTTATTGAAGGTTTGAGGTCAAAATGTGTATTAAAAAATGTTGAAAAAATATAGTTTTTGACTAGGAACACTCACTCGACGGTCATTTCTTTACTAATTCGTTTCATGACTGACCTAAACGATAGTTAGAGAGATGATTGGAGTAAAAACAGAATTAAGAAAACCTAGGGATTTCTCCCTAGGTAGCGTTCAGCCAAAAGGGGTCTAATTTTGGGTTTTTTCGTTCCAAGCTTCAGAAAATTATTTCGAGCATAACGAGGTTTCCTAG	.....((((.(((..((((..((((((((..((.((((((((((..((((((((..((((((...............))))))..))))))))..))))....((((..(((((((((((((((((..((((((((....)))....)))))))).))))))))))))))))))..................(((((((((....)))))))))((((...(.((((((.........)))))).).....)))).....))))))))..))))))))..)))).))).)))).....	TTGGATATGAATGAAATGAGCTT	-
ICpEC-m0353	scaffold78:615674:615810:+	-49.8	ICpEC-m0353-5p	-	68	68	-	TCTTTTGAGGGGAATGTTGTCTGGCTCGAGGACTCTTCTTTTGATCATTTTCTGTAGATCCAATCTTTCAATACAAATCAATTCTGGATCGATCATCTGTTAGTGTCGTCGGACCAGGCTTCATTCCCCCCAATTGT	.(..(((.((((((((..((((((.((((.(((.((.....(((((..........((((((......................)))))))))))......)).))).)))).))))))..)))))))).)))..).	GGAATGTTGTCTGGCTCGAGG	-
ICpEC-m0354	scaffold794:247950:248187:-	-122.4	ICpEC-m0354-5p	-	6	5	-	CTCGAGTAGCTAGAACTCGACCACCTGACAGGTACTATAGGATCCCCTTGCTCCCCTTTATTGGGCCTCGGCCCATGCCTCCCCAACCACTCGAACCCATGTATTAAAGGTTTAAGTGCAAATAGGAAGCATGATTGGTACCAACTGAGCTACTCTCTAGTGTAGGTAGAGGCCCAACAAATAGGAGTAAGGGGATTCCACAATACCTGTCAGGCGGTCGAGTACTAGTTGTTTGGGG	(((((((((((((.((((((((.(((((((((((.....(((((((((((((((..(((.(((((((((.((((((((.(((.....((((.(((((...........))))).))))......))).))))).....(((..((((((.....))).))))))))).))))))))).)))..))))))))))))))).....))))))))))).)))))))).))))))))))))).	TAGAACTCGACCACCTGACAGG	-
ICpEC-m0355	scaffold80:468010:468083:-	-37	ICpEC-m0355-5p	-	14	14	-	GTGGGTCTCCACGGTGAAGACTCAAACTGGGCCCTCGCGTGGAGACCATATGATCTTCACTGTTGGAGACTCAA	.(((((((((((((((((((.(((...(((.(((......)).).)))..)))))))))))).)))))))))).	ACGGTGAAGACTCAAACTGGGCC	-
ICpEC-m0356	scaffold81:961261:961597:-	-81.4	ICpEC-m0356-5p	-	5	5	-	ATTGGTAGACCAACTTTATCTGTTTTGGTTGCTACACAAGAAACCATAGTAATTAGATTATCAAAAATAACACCTATGCCACCTATCTTTTAATAATGTGCTTTCAAAATTGTACACGAGGAGGGGTTAATTAACATTCCCTTCATTTTTAATAATGGATGTGTGTGTATGTGGCAGGTTCCAGCTTATGTAGCATCTCAAGTTCTTGGATCAACACTTGCAGCAGGAACACTGAGATTGCTATTCAATGGAACACAGGATCACTTTGCAGGAACAATGCCAACCGGAACAAATATGCAGTCATTTGTGATTGAGTTCATCATCACATTCTACCTTA	...((((((...(((.(((.(((((((((((..............(((((......)))))...........((((((((((.(((((.(((....(((((..........)))))...(((((((...........)))))))........))).))))).))).))))).))...((((((......(((((((((((.(((((((...(((...)))...)))))))..))))).))))))....)))))).............(((.......)))))))))))))).)))...)))....((((((.((.....)))))))).))))))...	CAACTTTATCTGTTTTGGTTGC	-
ICpEC-m0357	scaffold826:14992:15199:-	-43.5	-	ICpEC-m0357-3p	5	-	5	CAGATACTATCATACTACACTCTAGGGGTTCCGGTTTAATGCCAACGGTCCTGACAAAATTCTTAGACACGAAGGAATGAGTAGCCCTATGGTATATTAATGCATATGTATCTTAGTTAAAGAATGAAATAATATTTGTTACGATCTCTAAGGTAGCTTCGGCATCCTACTGAGTCACTGCGAACACTCTGGCCTGAGCACGGTGTCT	.(((((((......((.((..((((((((((((((...((((((..((..(((.....((((((........))))))...))).))..))))))....((((.....((((((((....(((.((.(((((...))))).)).)))))))))))......))))...........)))).)))).))))))..))))...)))))))	-	CACTGCGAACACTCTGGCCTGAG
ICpEC-m0358	scaffold82:99598:99692:-	-40.4	ICpEC-m0358-5p	-	12	11	-	TTATAATATCCATATTGGACATCTGACCCGCCTACTATGGATGTTATGGATTATCCATACCGATCAGGGTCGGGCGCCCAATATGGATAATTTTT	......((((((((((((.(.((((((((......((((((((........)))))))).......)))))))).).))))))))))))......	CATATTGGACATCTGACCCGCCT	-
ICpEC-m0359	scaffold82:789818:790086:-	-31.5	ICpEC-m0359-5p	-	11	10	-	ATTTTAATAGATTTTAATGGATTGTTTGAACCTAAATATGAATAAAAAAAATCATATGAAATCTTGCCTTATCCCCAAAGATTTCACAGATTTCATATCTTCATTTTATTTTTTTTCTCTTGGAATTTTTTTTTAGTAATTAAATCACCAAAACTTATAAATTTTTCAACAATCAACAAGTCTTTTTATCTCTAATAGAACAAAAAAATCTACAAAAACTCAATATTTTGATTAGTGACAATTGCAATCTCACATTAATCTATACAAAA	......(((((((....(((((((((((...((((....((((((((......(((((((((((......(((......))).....))))))))))).....))))))))........((((((..(((....(((...............)))...)))..)))))).........((..(((((...(((...)))...)))))..)).(((((........))))).))))...)))..)))))).))....)))))))......	ATTTTAATGGATTGTTTGAACCT	-
ICpEC-m0360	scaffold833:117477:117573:+	-21.8	-	ICpEC-m0360-3p	10	-	9	GTGGAAGATTTAGAATATGTTGCATTCAAATTGTTCTGTCATATTTGACGATTTGTTTGTTTAATTTGGATTCGATATGTTTTATGTGATTTTTAAT	...(((((((((((((((((((.((((((((((..((((((....)))))........)..)))))))))).))))))))))))...)))))))...	-	TTGGATTCGATATGTTTTATGT
ICpEC-m0361	scaffold833:117994:118090:+	-20.8	-	ICpEC-m0361-3p	10	-	9	GTGGAAGATTTAGAATATATTACATTCAAATTGTTTTGTCATATTTGACGATTTGTTTGTTTAATTTGGATTCGATATGTTTTATGTGATTTTTAAT	...((((((((((((((((((..((((((((((..((((((....))))))..........))))))))))..)))))))))))...)))))))...	-	TTGGATTCGATATGTTTTATGT
ICpEC-m0362	scaffold835:8909:9049:-	-27.8	-	ICpEC-m0362-3p	7	-	6	TCAACTTTGATTGGATGCATGCCTTCAAACTTACTTCTTGTTAGCTTAATGATCTTCCTTCTCTCCTGTAAAAATAAGTTACACCTTCGTCAAGGCAATTTGGAGTTAATGTCCGGAGACATCATCCGATTTTTAAGTCAA	...((((.(((((((((.(((.((((..((..(((((..(((.((((.((((..............(((((.......)))))...))))..)))))))..)))))....))..)))).))))))))))))...))))...	-	ATGTCCGGAGACATCATCCGATT
ICpEC-m0363	scaffold837:168837:169085:+	-62.1	ICpEC-m0363-5p	-	12	12	-	CGACGCCAACTCTGTCCTCCCAAACTCTGCCTTATCGGCGCCAAAAGCTTCCATTTCCGACGCCGAAATCATCAATTTCCAGCGACATCTCATCCCTCCCAACCGCTGTCGTCACTGGCTCTGAAATCATCCATTTCCGACGACGCAAAAACATTCAGTGAAGGAAGAGAGAAGCTTGGGCAGAGTTACAGTGAAGCAATGGAGAATGCGAAGGAAGAGAGAGGGTAAGGAAGAGTGACTGACGGTTGA	((((....(((((.(((((((...((((.((((.(((((((..(((.......)))..).))))))......((.((((((.(((((.(...............).)))))((((((((((((...(((..(.(((((..(..(((...........)))..)...).)))).)..))).))))))..)))))).....)))))).))..)))).))))...)))..)))))))))........)))).	TCTGTCCTCCCAAACTCTGCCT	-
ICpEC-m0364	scaffold83:670935:671184:-	-54.7	-	ICpEC-m0364-3p	8	-	7	ATTTTTAATTTTTCACTTGATTCGTTCTATTAGGTGATGTTCCGGAGGAAGAAATATATCATAAACAAGATGAAAAAGATCCATCATCATCTTGATTTTATTTTTTATATTTATATCTATAAATTTTTTTGTTATTTTGAGATGTAAATTAAAGATAAAATACTTTTTGTTTAATTTTGATTGTGACATTTTTTTGTAAAAATTGACAAGAATAATTATAGAATGAATTATGTGATGTGAAATTAGCTTA	....((((((((((((.(((((((((((((...((((((((((...)))......)))))))...((((((((.............))))))))(((((((((((...((((((((((..((((.........))))..)))))))))).)))))))))))..((((((((.((((((....................)))))))))))))).....))))))))))))).))))...))))))))....	-	ATAGAATGAATTATGTGATGTGA
ICpEC-m0365	scaffold849:66501:66593:+	-56.9	ICpEC-m0365-5p	-	8	8	-	GGCGTCTGGGTCGGAAACCCAGATCGAACTGGGTTGTCTGGGTTTCCAAACGGGGAAACCCAGATCGATCTGGGTTTCCAGATCTGGAAACCC	((..(((((((((((((((((((((((.........(((((((((((......)))))))))))))))))))))))))).))))))))..)).	TCGGAAACCCAGATCGAACTG	-
ICpEC-m0366	scaffold850:9771:9870:-	-70.1	ICpEC-m0366-5p	-	8	8	-	GATTTCTGGGTTCCTGAGAACCCAGATGAACCTTCATCTGGGTTCGAATCGATGAACCCAGATGGAGGTTCATCTGGGTTCGACAATGAACCCAGATGAT	....(((((((((.((.((((((((((((((((((((((((((((........))))))))))))))))))))))))))))..))..)))))))))....	TTCCTGAGAACCCAGATGAACCT	-
ICpEC-m0367	scaffold852:149862:149994:+	-26	ICpEC-m0367-5p	-	5	5	-	AAATTTGTCATATGAGTTACACTGCGAGTCTTTTTTTTTTTTTTTTGCTACATTGTTACTAACTTGTGTCTCTTGTGTATGTTGCTCATTTTGAGTACTTGTATGACTTGCAAGTTCACTCATAGAATTTGGT	.......((.(((((((...((((((((((................(((((((.(..((........))..)..))))).))((((((...)))))).......))))))).)))..))))))))).......	TATGAGTTACACTGCGAGTCTT	-
ICpEC-m0368	scaffold856:116341:116478:-	-59.4	-	ICpEC-m0368-3p	5	-	5	GAGCAAGGCTTGCTTTTGGGTGCATCTGATGCACCGTGCATTCTCTAATATGCGTGATTGGTTACTTGTGTTGTATGTTGTGGTTAGAAGGAAAATGCACGGTGTATCTGATGCACCCAAGACATTCTCAAATTGCTA	.(((((((..((.(((((((((((((.(((((((((((((((.(((((((((((.....(....)......))))))))..........))).))))))))))))))).)))))))))))))))..))....))))).	-	TCTGATGCACCCAAGACATTCT
ICpEC-m0369	scaffold870:121624:121693:+	-21.1	ICpEC-m0369-5p	-	8	8	-	TTTTATGCTCTCGTTCTAGATCGTGGAAAGCCTCCCGGGACTTTTCAACCTCCAGCTCGAGAGAACTCAC	.......((((((..((.((...((((((((((...))).)))))))...)).))..)))))).......	TCGTTCTAGATCGTGGAAAGCCT	-
ICpEC-m0370	scaffold873:77766:78047:+	-102.4	-	ICpEC-m0370-3p	8	-	8	AGTTTTTGAAAGGGATAATTCTAATTTGTCTCTATAGTTTCACATAATAACAAAAAACCCTTAACTTCAGAAATTGTTAAGAAATCCTCTCTAATTTGGCATGATAGCCAACTTATCATTTATAAAAATAGTCAAAAAACCCTTTAGTGATTTCTGAAGTTTTGAGGTATTTTGGCTATTTTTATAAACTACAAGGATCCTTAGTGATTTTTGAAATTATGGGGTTTTTTGGCTATCATATCAAACTACAGAGGCAAATTAGAATTTTCCCTTTTTGAAAAT	..((((.((((((((.(((((((((((((((((.((((((......(((.((((((((((((((.((((((((((((((((..(((((...(((.(((((......))))).)))...(((((((((((((((((((.(((((((((......))))))......))).))))))))))))))))))).....))))).)))))))))))))))).))).)))))))))))..)))......)))))).))))))))))))))))).)))))))).))))..	-	AGAGGCAAATTAGAATTTTCCCT
ICpEC-m0371	scaffold87:158439:158590:+	-51.9	-	ICpEC-m0371-3p	17	-	17	AAGCGAACTAGGAGCTGAGGGGCTTGTGTTATGGGTATTTTTTGAACTGCCTAAATAGGTTGGTAAAAGCCCAATGAAAAAGACCCAATAAACCGACCTAGTAGGCAGAGGCCCAACTCATAAGCATCTGCTCGTCAGCTAGCTCATCAGCT	.(((.....((.((((((.((((..(((((((((((..........(((((((..(((((((((...........................))))))))).))))))).......)))))).)))))..)))).))))))..)).....)))	-	TAAGCATCTGCTCGTCAGCTAG
ICpEC-m0372	scaffold87:352048:352225:+	-36.8	ICpEC-m0372-5p	ICpEC-m0372-3p	15	1	13	TCTGTTTTAGTGAGGGTTTCAAGTAAAGGTGAGAAATTCCTCGCTAGATGTGGGACGACTAGAGTAGCTACTCCAATGATTTTTGTAACACTTCATTTAGGCTGGTTTGATTTTTGCGATTCAGATATAAGTCAGGCTTTTTTCTCTAATTTCAGACTTTAGATGCCTTAAAAACAAA	..(((((((((((((((((((........)))))...)))))))))((.(((..((((...((((....)))).........))))..))).))....((((..((((((..((((.((((.(((...((((...))))...)))..)))).))))..))))))))))...)))))..	GCTGGTTTGATTTTTGCGATTCA	AATTTCAGACTTTAGATGCCT
ICpEC-m0373	scaffold87:60541:60710:-	-25.8	ICpEC-m0373-5p	-	8	8	-	GCGAGGAGCGTTACGATTCCGAACTGAAAATTCATTTATTTCCTGATTTGAAAATTTCTTATTAAAAGAAATGGAATCACCACTAAAAGTTTGACGATATTGAAAAACTAAACTTTAATATTATTTTCTCATATATAGTTTTTAGAAAATTCGGCAGAGTCTCCTTTGTT	..((((((....((..(.((((((((((((((..((((((((.((((..(((...)))..))))...)))))))).(((..(((...))).))).(((((((((.........)))))))))..............)))))))))....))))).)..))))))))....	TTACGATTCCGAACTGAAAATTC	-
ICpEC-m0374	scaffold883:40360:40441:-	-73.4	-	ICpEC-m0374-3p	5	-	5	GGGTTCACGAACCCAGATCGGGGTTCCTCAGAGGAACCCAGATCTGGGTTCCTCTGAGGAACCCCGATCTGGGTTTGTCACC	.(((..((((((((((((((((((((((((((((((((((....)))))))))))))))))))))))))))))))))).)))	-	CTCTGAGGAACCCCGATCTGG
ICpEC-m0375	scaffold886:148833:148939:+	-39.7	-	ICpEC-m0375-3p	7	-	7	ATACTTACCTGGACGGGGTCAATGGGCGATCAGGAAGGCCCATGGCCTAGGTCGGTGGCCTTCATTGCACTTAGAAGGTGCACCCGCCTAAGGTCTCCTCAAAGTAG	.(((((((((.....))))..((((((..........))))))(((((((((.((((((((((..........)))))).)))).)))).)))))......))))).	-	AGGTGCACCCGCCTAAGGTCTC
ICpEC-m0376	scaffold88:48181:48277:-	-25.6	-	ICpEC-m0376-3p	11	-	10	CTGAGGAGGAATTTGAGGAGGCTGGGCTCGATTCCGAAACAGAGTCTTGACCTTACCAATAAACTCCGCGACGGTATTCTCTAGCCTCTCTTGTCAT	.(((.(((........((((((((((...(((.(((...(.((((.(((.......)))...)))).)...))).))).))))))))))))).))).	-	TCCGCGACGGTATTCTCTAGCCT
ICpEC-m0377	scaffold89:112106:112181:+	-25.6	ICpEC-m0377-5p	-	21	21	-	GCGAGCTGAAGTTGTGACTGAGCTAGGCTGCCTGTCATACACGAGCTTGCTGAGTTGAACGTTTTTGATGCTCGTG	((((((.((((.(((((((.(((.(((((.(.(((...))).))))))))).))))..))).))))...)))))).	GTTGTGACTGAGCTAGGCTGCCT	-
ICpEC-m0378	scaffold89:349538:349836:+	-67.24	ICpEC-m0378-5p	-	9	9	-	AATTAAAGCTTGTGATTGTGAGTAATTTGGCCTTCAAATAATTAAATTTTTTATTTCATTTGTGTATCCGGGTATTTCGTTTGTGTATCGGTATCGATTTAATTTTTTAATTTTAAAATATATTTAATATTAATTTTAAAATTTCAAATTATTATTTTAAAAAAAGATTCCAGAATCGGAACCGAAACCGTTATAGAACTGGAACCAGAACCGGAATTGAAACTGTTATAGAACCGTCGGTTCCAAAACCGAACCGAAACCGTTTTATTTCGGTTAAGGTTCCGATTCTAGCTTTTTTA	....((((((.((((..(((((.(((((((...........))))))).))))).)))).......(((((.(((..((.....((.(((((.(((((((((((((((...(((((((((................................)))))))))))))))))...))))))).))))).))))..)))...)))))...((((.(((((((..(((((..(((((((..(((((((.......)))))))....)))))))..)))))..))))))).))))))))))....	TGTGATTGTGAGTAATTTGGCCT	-
ICpEC-m0379	scaffold8:2250514:2250591:+	-19.3	-	ICpEC-m0379-3p	6	-	6	TAATTCTAGCATAAAGATTTTAGTTTAATATTTATTTATTTATATGAGAATTTATTGATATAAGAATGTGCTAGAATT	.((((((((((((....(((((..((((((..(.(((((....))))).)..))))))..))))).))))))))))))	-	GAGAATTTATTGATATAAGAATG
ICpEC-m0380	scaffold8:671058:671175:-	-52.8	ICpEC-m0380-5p	-	7	7	-	GGATTCAGTTCGGGTCACCATGATCGAATGCCTAATTCGGGTCTCTATCGTGGAAAACCAATGGTCTCCACCACTAGAGACCCCAATGGTGGAGAGATGGAGACTCGAACTAGATCTT	(((((.((((((((((.((((..((...((((..(((.(((((((((..(((((..(((...))).)))))...))))))))).)))))))..)).)))).)))))))))).))))).	CGGGTCACCATGATCGAATGCCT	-
ICpEC-m0381	scaffold8:2055816:2056117:-	-49.8	ICpEC-m0381-5p	-	13	13	-	TCGAGATAAATCATTGATAGTACGATCTGGATAACTAATCCTACGATTAAGAAAATGATAACTCTTATCAAGAGAAGATTTATAACTCACTTTATGTGTTTTAAATGATAATTATAAGATTTAAACTCTTGATCTTTTAAAATTAACGTGGTTACTTAATCACTCATACTAAAAAACAGTACGTCTCACATATAAAACTATTTTGGTCATTTATCACGGTTAATCCATAACATGAAAAGTAAGGGTAGTGGAGATCGATAAAATTTAATTATTTAGGTCATTTTATTGTGGTTGACCTTGAC	(((((...((((((.(((((...(((((((((((.(((((....)))))......((((((...)))))).(((..((((..((((.(((.(((...((((((((.(((.....(((((.......)))))))).))))))))))).)))))))...)))).)))..(((((((...(((................))).)))))))..((((((..((((..(((((.((.............)).)))))))))))))))......)))))))))))...)))))))))))...))))).	TCATTGATAGTACGATCTGGATA	-
ICpEC-m0382	scaffold900:125725:125816:+	-27.5	ICpEC-m0382-5p	-	5	5	-	GCAAATTACTTCAGTGATCTGATTGTTCGAGCAGAGATCGCGTAAGCTGGTCGCGCAGTGTAATCGAGCAAAGATCGCGTAAGCTGGTCGCG	((..(((((((..(((((((..(((((((((((..((((((....)).))))......)))..)))))))))))))))..))).)))).)).	TCAGTGATCTGATTGTTCGAGC	-
ICpEC-m0383	scaffold90:473600:473732:+	-19.7	-	ICpEC-m0383-3p	8	-	8	TGGATTGATTTGAGCTAGAATTGACTTCAAATCAAGCTTGGAAGGGAAGGGAAGCATCAAACAAGTGTGGGTTAAGGAAACGAGTGAGGTACGAGTTAGGGTTTTGAGATGATTTTAGTAGAAATTTAATTAA	..(((((((((..(((((((((..(((.(((((.((((((..............(....(((........)))...)..............))))))..))))).)))..)))))))))..))).))))))..	-	GTTTTGAGATGATTTTAGTAGAA
ICpEC-m0384	scaffold911:72487:72715:-	-78.3	-	ICpEC-m0384-3p	7	-	6	AACGTATGACGTCAACCTATGTCGAACTTGTTGGATCAACAATTCCAATGTTTATGTCAACAAGTTAGGCAACGTCAACTTGTTGACATCAACGTCGAAGTCGTTGTATCAACAAGTTAGATGTTGAAGCAATGTCCCAAGTTATTGAAACTCAACAACTTCGATGTTAGAGGAACGTCTGGACTTATTGAAACTCAACAAAAATGGACATATGACGTCAACATACGTC	.(((((((((((((...((((((.(..(((((((.((((.((.((((((((((.((((((((((((.(((...)))))))))))))))(((((((((((((.((((..((((.((.((.(((((((...)))))))..)).)).))))....)))).))))))))))).)).)))))).)))).)).))))...)))))))...).))))))))))))))...))))).	-	ACAAAAATGGACATATGACGTC
ICpEC-m0385	scaffold918:30568:30724:-	-96.1	ICpEC-m0385-5p	ICpEC-m0385-3p	18	1	16	TTACTTGATTTGTTCTATTAGGTGGCATTCCGGAGGAAGCAATATATTATAAACAAGATGAAGAAGAGTCATCATCATCTTGATTTTTTGCTCTTCATCATCTTATTTATGATATATTTCTTCCTCTGGAATGCCACTTAATAGAACAAATCAAGTA	.((((((((((((((((((((((((((((((((((((((.(((((((((((((.(((((((.(((((((.((((......)))).....))))))).))))))).))))))))))))).))))))))))))))))))))))))))))))))))))))	TCTATTAGGTGGCATTCCGGAG	CTGGAATGCCACTTAATAGAAC
ICpEC-m0386	scaffold927:90406:90601:+	-39.8	-	ICpEC-m0386-3p	9	-	9	TGTTTTCAATAGGTGTGGAAGTATTCAAGGGTTCTCCATGCATGAACCATGTTGTATACTGAGGATCCATTCCATTAATAACTAAGTGCTCATACACTATCTTAGTGTCATGATACCTCTTATTCAAATATTTTATACAAGGACAAGGGATGAAATCGAAATTTATTGAATATTTGTTCGCGGCCTTAACAAAGTT	..........((((((((((((((((((((((((((.(((((..........)))))...)))))))).................(((.((((((((((...)))))).)))))))(((((.(((...............))).)))))................)))))))))..))))).))))..........	-	TATTGAATATTTGTTCGCGGCCT
ICpEC-m0387	scaffold927:141040:141257:+	-34.3	-	ICpEC-m0387-3p	11	-	10	TACATGAAGAAAAAATTTGAAAATTTTTTGAGCACGGGAAATATTTTTTTTTATTTTTTAAAGCAATAAAACCGAAAAAATCATTAAAAATAGAAAAATGGTCAAAAATAGATTTTGATTGCATGAAAAAATCCCTAAAATCACATATTAAATTATGATGTATACATTGTGTGGGGAAAAATGAGGTTTGCTCGGAGAAATTTTAAGATTTTCATATT	...(((((((.....(((((((.(((((((((((...........(((((((((((((...........................))))))))))))).((((((((.....))))))))...........((((((....((((......................))))))))))...........))))))))))).))))))).)))))))...	-	TTTGCTCGGAGAAATTTTAAGA
ICpEC-m0388	scaffold930:33224:33323:-	-70.1	ICpEC-m0388-5p	-	8	8	-	GATTTCTGGGTTCCTGAGAACCCAGATGAACCTTCATCTGGGTTCGAATCGATGAACCCAGATGGAGGTTCATCTGGGTTCGACAATGAACCCAGATGAT	....(((((((((.((.((((((((((((((((((((((((((((........))))))))))))))))))))))))))))..))..)))))))))....	TTCCTGAGAACCCAGATGAACCT	-
ICpEC-m0389	scaffold931:59344:59605:-	-68.7	-	ICpEC-m0389-3p	12	-	12	GGAGACCTACGATGGTCTCCAATGATGGATACCTCTAGGTATCCATCATGTGGGTCTCCAATGGAATTGAGTTCCGTAATGGAAAGACCACTAGAGACAGTAATGTCCTTTTTTTTTTTTTTTGTTTTATTGATTGGGTTTTTTTTTTCTTGTTTTATGATGTTTGCTAATGATTATAAGAAATTGATGCTTGAAGATTGTGGAAGATTGATGCTTGATGATTGTGGGAGATTTATGATGAGAATTCTGAATTTTGGGTTTC	(((((((......))))))).((((((((((((....))))))))))))...(((((((((((((((...)))))))..))))..))))...((.((((....))))))......................((((.((..(((...((((((((..((((.((((.(((.((((((((((..((((((.(((...........))))))))).))).)))))))))).))))))))))))))))....)))..)).))))..	-	ATTTATGATGAGAATTCTGAAT
ICpEC-m0390	scaffold93:455442:455751:+	-52.6	ICpEC-m0390-5p	-	6	5	-	AATAGAAAAATTAGGTCTAATAAAAGCAATGGAAATGAAGGATATTAATTATATTGGAAAGAGAAATGATTAATAATAAAGTTACGGCGGCTAATATAAAAATTTTCGAAGTCATCAAATGTCAAATATCTATATCAGCATAGATGGTAAGACGGTGCATCATCTTGTAGGGATTGAGGATTGAACCTGGATTCAAAGCAATTGTAAGGATTGAGGATTGAACATGGATTCTAATGGAAACAAAAAAAATTTCGGATAGTGTATTCAATCTAAATTTTTAATGATTTTTATAGGATTTAAAAATTTGGGT	..........((((((((.(((((((((.(((((((..(((.((((((((((.((.......)).))))))))))....((((.....))))((((((......((((((((.......((((...(((((((......)))))))....)))).((((......)))).(((((.(((......))).)))))....(((((.....)))))((((((.......))))))..((....))......))))))))...))))))...)))..))))))).)).))))))).))))))))..........	TTAGGTCTAATAAAAGCAATGGA	-
ICpEC-m0391	scaffold93:505639:505808:+	-25.8	ICpEC-m0391-5p	-	8	8	-	GCGAGGAGCGTTACGATTCCGAACTGAAAATTCATTTATTTCCTGATTTGAAAATTTCTTATTAAAAGAAATGGAATCACCACTAAAAGTTTGACGATATTGAAAAACTAAACTTTAATATTATTTTCTCATATATAGTTTTTAGAAAATTCGGCAGAGTCTCCTTTGTT	..((((((....((..(.((((((((((((((..((((((((.((((..(((...)))..))))...)))))))).(((..(((...))).))).(((((((((.........)))))))))..............)))))))))....))))).)..))))))))....	TTACGATTCCGAACTGAAAATTC	-
ICpEC-m0392	scaffold97:911620:911821:-	-43.1	-	ICpEC-m0392-3p	8	-	7	TTTGATAAACTGTTTTTGCTTCGCGAAAGGGCTGTTTTATTGTGCATTTAATTCAAGTTACGTAAGGAATTTTTGTGCATAAAAATATGTAAAGATGGCGAATCATTAGAGTTAAAAACAAGCAAGCAATAGCCGACGTAATTGAGTCTCATGGACTGTTTTTATGTCCAGATTTTGTGGAACTTAAAAGCTGTTTTATGTG	......((((.(((((((.(((((((((.(((((((...((((...((((((((.(((...((..(..(((((..((((((....)))))))))))..)..)).))).)))))))).....))))..)))))))(((((((...(((((...)))))....)))))))....)))))))))...))))))).))))......	-	AGATTTTGTGGAACTTAAAAGCT
ICpEC-m0393	scaffold982:23341:23448:-	-43.6	-	ICpEC-m0393-3p	14	-	14	TCTCTCTTTCTTCTTACTTTTCCCTATTCAAGATGAATTGACTTTATATGTCCATTATTTCATAAAGTCAATTTGTCTTGAATAGGAAAAAGTAGGAAAATCTATAGA	..........(((((((((((.(((((((((((((((((((((((((..............))))))))))))))))))))))))).)))))))))))..........	-	TTGAATAGGAAAAAGTAGGAA
ICpEC-m0394	scaffold98:217357:217511:+	-154.4	ICpEC-m0394-5p	-	1257	1220	-	TTCGCCTCCCCAGAATCTCGAACCTGGTGCCTGAGGGCTTAACACCAAATTCATTGCTACTCTGGTACCAATTGACCAGTCAATTGGTACCAGAGTAGCAATGAATTTGGTGTTAAGCCCTCAGGCACCAGGTTCGAGATTCTGGGGAGGCGAAA	(((((((((((((((((((((((((((((((((((((((((((((((((((((((((((((((((((((((((((....))))))))))))))))))))))))))))))))))))))))))))))))))))))))))))))))))))))))))).	CAGAATCTCGAACCTGGTGCC	-
ICpEC-m0395	scaffold98:610073:610261:+	-47.3	-	ICpEC-m0395-3p	8	-	7	TGGATCATACTTGTTCATGGGTATATTATTTGGACCACACTCAATCTTCCATGAAGGCTTTTAATTTGATTAAGATCTTTTCTCAAGCCTCAATTATGGATTAAAATTGAACTTAAACTTTGTTATGGGTAATTTAGCGATCAGATTAATTGGTCCGAGAATGATCTACAGTATGGGCTCAATGATCCG	.(((((((....(((((((.(((.(((((((((((((...(((((..(((((((((((((.......(((....))).......))))))...))))))).....)))))..((((.((((((((.........))))))..)).)))).))))))..))))))).)))..)))))))...))))))).	-	GAGAATGATCTACAGTATGGGCT
ICpEC-m0396	scaffold98:217356:217510:-	-154.4	ICpEC-m0396-5p	-	1252	1220	-	TTCGCCTCCCCAGAATCTCGAACCTGGTGCCTGAGGGCTTAACACCAAATTCATTGCTACTCTGGTACCAATTGACTGGTCAATTGGTACCAGAGTAGCAATGAATTTGGTGTTAAGCCCTCAGGCACCAGGTTCGAGATTCTGGGGAGGCGAAA	(((((((((((((((((((((((((((((((((((((((((((((((((((((((((((((((((((((((((((....))))))))))))))))))))))))))))))))))))))))))))))))))))))))))))))))))))))))))).	CAGAATCTCGAACCTGGTGCC	-
ICpEC-m0397	scaffold9:318316:318432:+	-27.1	-	ICpEC-m0397-3p	5	-	5	TAGAGAGAGATGCCCACTCTCTTTTTTGATCACTGAGAGAAATGACCACTCTTATTAATGAAAGAAAAAGCAGTAAGAAAATGACAAAGAGAGAGAGAGAGTGGGTTTTTTGGCAGT	......((((.((((((((((((((((..(...((((((.........))))))................((.........))....)..)))))))))))))))).))))......	-	AGAGAGAGAGAGAGTGGGTT

## Sheet: GE-miReap
Table S5 Detailed information of identified novel miRNAs of GE mapped to Longan genome.
Id	location	mfe	Id(5p)	Id(3p)	count	count(5p)	count(3p)	seq	struct	seq(5p)	seq(3p)
GE-m0001	scaffold101:388610:388798:+	-39.6	GE-m0001-5p	-	10	9	-	TGATTGCTATACGGACGGTTTCCTATCTGAGGCGTCTTGTCCTATTTTTCAGAAGCTACCCTTTAGCAATTGACTTTTGGGTTAAGTATGATGTATTGTATAGCTTATTTTGAGTGTTATCGATTTTCAGTTTGTTTTGTTCTTTGTTTTAATTTATGCTTGAGATGGCTAGTCGTTGGGTAGATAAAG	......((((.(.(((((((..((((((.((((((((((.((((....((((..((((.....))))..))))....)))).))))..(((...((((((..(((((...)))))..)).))))..)))..........................)))))).))))))..))))))).)))))......	ACGGACGGTTTCCTATCTGAGGC	-
GE-m0002	scaffold101:110297:110571:-	-36.2	GE-m0002-5p	-	12	12	-	GTCCCACATAGTTAAGATGATTGGTTTGAACCTAAAAAATATAAATTCATAATTAAAACAATCAATATAATTGCTTATAAAGTATAAGAGTTATGAAAATAATCTTTGTTTAAAAATCTATAATTGTATTCTTTTAAAATAGTTTAACAAAAATTAATAAGTTTCAACTAAGTTAACTATTGAAACAATAATATCAAATCTTACTCTTGGTTAATAAGTATCACTTCTTGAATCATTGGTAGGCCATGTTTAGTTATTAATTGTCGAGCAGGATG	((((......(((..((((((((((((((((..............(((((((((....((((.......))))((((((...)))))))))))))))..((((.((((((...(((.((((..(((........))).))))))))))))).))))....(((((((...((....)).))))))).............((((((..(((((..((((........)))))))))..))))))....))))))..)))))))))).))).)))).	GTTAAGATGATTGGTTTGAACCT	-
GE-m0003	scaffold102:839877:840142:-	-56.4	GE-m0003-5p	-	8	7	-	AATCTATTTCGTGCCTGTGGCTCTTGTGCGCCTCATTTATGTTGGTGGCATACCGTACCGTATTGTGCTGAACACTCACAAAAGCCGTGTCCCCCCCTATCTAGTAAGGTTTGTGCTTAAAGAATTTGATAACGAAATACATCATCCATAAACTTAAACTAACCCCCTAAAAATTAGTTATAAGAAAGGAATACGATAACCAGAGAGAGAAGGCACAGGCGATGGGCCCCATACATCAGAATGCAAAAGGGCTAATGGAATTGAAA	......(((((..((..((((((((.((((..((....(((((((.(((...((((..(((..((((((.....(((........(((((.((..(((........)))(((((..(((((...)))))..)))))................((((((((((...........)))))).))))...)).))))).........)))....)))))).))))))))))))).))))..)).)))).))))))))..))...)))))	GTGCCTGTGGCTCTTGTGCGCCT	-
GE-m0004	scaffold103:363193:363317:+	-26.4	GE-m0004-5p	-	17	17	-	TACTCATTCCAATTACCAGACTCGAAGAGCCCAGTATTGTTATTTATTGTCACTACCTCCTTGTGTCAGGATTGGGTAATTTGCGCGCCTGCTGCCTTCCTTGGATGTGGTAGTTGTTTTTCAGG	.........(((((((((.(((.((((.((.(((((........))))).(((.........))).((((..((.(((...))).))))))..))))))...)).).))))))))).........	AATTACCAGACTCGAAGAGC	-
GE-m0005	scaffold103:414511:414830:+	-84.9	GE-m0005-5p	-	12	12	-	AGAAAGAACAGGTTTCTTGTACTTGCCTTGGCGGATAATCAAACGAAAGTGCCAAACTTTCCCCTCCATATCTTGTACCTTGAGGACCTGAGCATACATTCCGGCTTGAAAAGGAGGGAGATGTGCAAGACTCGCACTTGCCATGCTCAATCGATGTTTGATCTCTGTTTTAGTGGGTTTCTTTGAGTATATCTCCATCTGACTAGAGAGTAGAGTGATGCAAATTAAAGAGAGAAAGAGAGAGTAAATGAGCGAGAAGCAAAGTGAGGGTCAGCAAAGGTTAAATAGAGAGCGAGTAGACTAAGATGGCTGTACATACA	.......((((.(.(((((((((((((((......(((((....((((((.....)))))).....((((((((.(.((((.(((.((.(((......))).)))))...)))).).))))))))...(((((.((((((((.((((((.......((((.(((((.((((......(((((((((((((..(((..(((......)))...)))..))))...))))))))))))).))))).)))))))))).)..)).))))).)))))......)))))....))).)))))))...))))).).)))).......	GGTTTCTTGTACTTGCCTTGGC	-
GE-m0006	scaffold106:328416:328503:+	-55.5	GE-m0006-5p	-	10	10	-	TCTGGGTTTCCATGGAAACCCAGATCGGCGTCTGGGCGTCGATCTAGGTTTCCCCGAGACGCCAGATCTGGGTTTCCAGAACCCAGAT	(((((((((...(((((((((((((((((((((.((.(..(((....)))..))).))))))).))))))))))))))))))))))).	CATGGAAACCCAGATCGGCGTC	-
GE-m0007	scaffold1080:148509:148805:-	-59.3	GE-m0007-5p	-	9	9	-	TTCAAAAACTGATCATAGTTAATTTCTGCCATCTGCAAACAAAAAAATAAATAAATCGGTTAACTCCATGCTCTTTACGTTAATTGAAAACATAGAAAGTATAAATGATTATCCAAAAGCTTTTTAGTGTTTATCTTTTAATTAAAGAGCGAGAAAAGGCAACTACAAGTGAAGCCGAAGCCGAAAGAGAAGAGTGTTAATAACTATACACTATTGGTGTGACTAGTGGTGGTATGACTTAATGTCAAATTCAATTTAATTTGGTGATAGAGAATAATTATTTCCATTGGTAATGAC	.(((...((((((.(((((((.((((((.((((......................((((((..(((...((((((((.(((((..(((((((((((((((..................))))))).)))))).))..))))))))))))))))....(((.(((...)))...)))..))))))........(((.......)))...((((((((((...))))))))))...((((.....))))...............)))).)))))).)))))))....))))))..))).	GATCATAGTTAATTTCTGCCA	-
GE-m0008	scaffold1084:97831:98162:+	-41.5	GE-m0008-5p	-	12	12	-	ATCCCATATAGTTAAGATGATTGGTTTGAACCTAAAAAATATAAATTCATAATTAGAACAATCAATATAATTGTTTATAAAGTATAAGAGCTATAAAAATAATCTTTGTTTAAAAATATATAATTGTATTCTTTTAAAATAGTTTAACAAAAATTAATAAGTTTCAACTAAACTAACTATTGAAACAATAATATCAAATTTTATTATTGGGTAAAAATGTAATTGTAGTTTTAAATAAATATCAGGATTTTAGAGTGTTCACCATTTTTTTTCACACTTCACACTATAAAGGGCAAATATGTTATTTTAATTTCAAATAAAATCTATGGATG	...(((((.((((((((((((..(((((..(((............(((.......)))...........(((((((.((.(((......))).)).))))))).(((((((((((...((((((((((((.........(((((((....(((((....)))))....)))))))..........((((((((........))))))))......)))))))))))).))))))))))).............((((((...............))))))..........))).)))))..))))))))))))............)))))...	GTTAAGATGATTGGTTTGAACCT	-
GE-m0009	scaffold108:668359:668441:+	-41.5	-	GE-m0009-3p	6	-	5	GAAATCTGGATTCGCTATGAATGAACCTAGAAATCTTTGGGTTTACCAGATTTCTGGGTTCATTCAAAACGAACCCAGAGATT	....(((((.((((...(((((((((((((((((((..((.....)))))))))))))))))))))...)))).)))))....	-	TCTGGGTTCATTCAAAACGAA
GE-m0010	scaffold1096:72944:73232:-	-58	-	GE-m0010-3p	23	-	23	TTTATTAATGGGGAATTGACTCTGCTGAAGAGTCTGAAAATACGCATATTTATATCAGGAAAAGATACAAAGTAAACCAAGCAATCTTGAAAGGTGGCCAACATGTAGGGCCATTACAGACAAATGATATTACAACCAAATAGTAAAAAAGAAAACAGTATCAGTACATGATTAGAAAAAGACAAACAAACTTTCAGTGCCTTCATAATTTGTGGTAAGATCAAGAGGAAAAAGTGAGGTTGCAGTTGACATGGTCTTCATCATCAGAGTCGAGGGCCCCACAGATATA	..((((..(((((..(((((((((.(((.((.((((((((((....)))))...)))))...((((.((..((.(((...((((((((.....((((((.........))))))..........(((((((.........................)))))))((((.(((......................)))))))((((...((((......))))...)))).......)))))))).))).)).)))))))).))).)))))))))...)))))..))))..	-	TCATCATCAGAGTCGAGGGCCC
GE-m0011	scaffold109:7965:8077:-	-31.4	-	GE-m0011-3p	73	-	71	TAGTTGGTCGGGCTGCGATTGTCTAGGCGCGGTGAGAAGCCCCTGTGGTGTCCATCAGCGTTGGTTCGATTTCTATTGCCTTTCGCGTCTAGCGGTGCTGGTGTGTTTTTTTT	........((.(((((.((((.((((((((((((.((.(((.....))).)))))..(((.(((........))).)))....))))))))))))))).))).))........	-	TTTCGCGTCTAGCGGTGCTGGTG
GE-m0012	scaffold109:1379787:1380076:-	-76	-	GE-m0012-3p	6	-	6	TTAGTCGTACGTCCTGCCACTGTGGTCACCGGAATCCGCCGCCGAAAAGTCGCCGTAGGGGCCACTTCCGGCGAAGGTGNCGGCCATTTCTCTCTCTCTCCTCATTTTCTCTCTAGCAACTTCATTTTCGCGAGCTCGACTTTGGCTCGTCGTTCCGACCTCGTCCGACCTCCGTTTTGCCCAAATTTGGTACCGTTGGAAAGCTCGTGCGACGTAGATTCTATAGGTACCAATTTTGTCAAGTTTTATCAACGTTTGGGTGTTCGTTTCAGTAGAGGAAGGTCTGCTAT	.((((.(..(.((((.(.(((((((.((((.((((....(((((..((((.(((.....))).)))).)))))..(((....)))..............................((((.........((.(((.(((((...((.(((......)))))..)).))).)))))..)))).((((.((((((((..(((((..(((((...))).)).)))))..)))))))).))))...............)))).)))).)))...)))).))))).)..).)))).	-	GGGTGTTCGTTTCAGTAGAGGAA
GE-m0013	scaffold1106:1590:1797:+	-77.1	GE-m0013-5p	-	45	45	-	ATCTGGGCCGTCGATTATGGAACGGAATTGCTTCGATTATAAACCCTAAACTGAACTCCAAATCAGTAGACAGATGACCTGAGCGTCAATGGCTGCAGCGATTCCAGAGGACGTAATCATCGAAATACTCTGCAGACTTCCGGTGAAGACTCTGCTCCGCTTCAGGTGCGTGTCAAAGAAATTCCGTTCCATAATCGACGACCTAGCT	..(((((.(((((((((((((((((((((.(((................(((((........))))).((((....(((((((((..(((.((....)).))).(((((..................)))))((((((((....))))..))))...))).))))))...)))).))).))))))))))))))))))))).)))))..	TCGATTATGGAACGGAATTGC	-
GE-m0014	scaffold110:15571:15668:-	-30.9	-	GE-m0014-3p	7	-	7	AAGGGTTTGTATTGTCTAATGGGGCAAGGTTATATAAGGGAGTCTCGATTATATGAATGAGAGAGATGTATCTTGAAACTCTTGGCCCTTAAAGCCCT	.(((((((............(((.(((((((...(((((..(((((..((((....))))..)))))...))))).))).)))).)))...)))))))	-	ATGTATCTTGAAACTCTTGGCCC
GE-m0015	scaffold1115:4989:5167:-	-31.9	-	GE-m0015-3p	11	-	11	ACTTACACCCAAAAAAAAAATAAATGATGTAATAGGTTTAATTTGTGCACATTCACTAACTATTTGGGAGATAAGAAGTGCATTAGTATATAATTTAACATTATTTTAGCGTAATATACACTTTTGTACCTGATATATGTACGCCTAAGAGATCGTTTGTTTTTTTATCTAAAGATATA	.............(((((((((((((((.(..(((((.......((((((.(((.((..(.....)..))....)))))))))..(((((((..(((....(((...((.(((...))).))...)))..)))..))))))))))))..).))))))))))))))).............	-	AGAGATCGTTTGTTTTTTTATC
GE-m0016	scaffold111:546086:546274:+	-40	GE-m0016-5p	-	8	7	-	CTGTAGATGAAGAGGATGACCAGAGCAACGACTGCTTCTTCTTCATTTATCCTTCCTTTTTATTCATTTATTTATTTTTGGTAATGGATTTGTATTTGTGTATATATGGTTGTGGATTGTAAAAAGCCAATAGATTCAGGTATTTCCATTTTCTGTAGTTGGTTTTGTTCTGCCCTCCTCATTTTACAA	.((((((....(((((.(..(((((((((((((((...................((.......................)).((((((...(((((((.((.(((.(((((.............)))))))).)).))))))).))))))....)))))))...))))))))..))))))..)))))).	AGAGGATGACCAGAGCAACGACT	-
GE-m0017	scaffold112:12546:12849:+	-59.3	-	GE-m0017-3p	5	-	5	AAGATGTTTTGCCTATTGTTCAATTCTTCCAAAAGATTACGAGTTTGAAGAGAAGGAACTCGTTCTTTTGTGGATGGCAGAAGACTTGATTCAACAATCAAACGACGATAGATCAAACGACTGTAAGCAATTGGAAGATTTGGGAGGTCAGTATTTTCGCGAACTATTATCAAGATCAATTTTTCAAAAATCGAGTAGTAACACTTCTAAATTTGTAATGCATAACCTTGTCAATGATTTGGCTCAAATAGTTTCTAAAAAAATAAGCTCTAGGTTGGAGGATGAATTGGAGTCAAATAATCAA	..(((..((((.((...(((((..((((((((.(((..((((((((.........))))))))((((((((.....)))))))).((((((....)))))).......(((((((.((((...((.(((.(((..(((((((((((((.(.(((((....(((..(((.........)))..))).......))))).).)).))))))))))).)))))).))...))))...)))))))(((.....................))))))...)))))))))))))...)).))))..)))..	-	GTTGGAGGATGAATTGGAGTC
GE-m0018	scaffold113:1041714:1042020:-	-59.4	-	GE-m0018-3p	6	-	5	CATTTCAAAATTGTCGGCATGAAAAATGATTCGCATCGATATACTTTAGAGTATTGAAAAGTTATTTGAATATCGCTAGATTGTTTTCAAGTGTTTCGACTGAGTTTTCCGTGATTTCGAAATGCGTTAGTTTGCGATTTAGTGTCGAATGAATTGTGATTAAAATGCCATGATGTTAAGCGATATTAGAATGTGATTCAAATGAATATCTATGACGAAAATGATTAAGAGATTTCATAATGGTTTGTTAGAGTTAATTCGCGTAAATGAAAGACGATGTGACGAAATTTATGGGCTGTTTTAAGGT	.((((.(((((.(((..((((((...((..((((((((..(((((....))))).......((((((((((.((((.((((((.......(((((((((...((((......)))))))))))))..))))))))))((((((((((..(((((((((..........)))))).)))..)))))))))).....)))))))))).(((.((((.(((((((..((((.(((((.......))))).)))).)))..)))))))).))).....))))))))))...))))))))).))))).))))	-	GATGTGACGAAATTTATGGGCT
GE-m0019	scaffold114:979295:979577:-	-72.1	GE-m0019-5p	-	7	7	-	GTTCCTAGTGTTGAACTGGACGACATTGAGCCTGCTTCAAGTGCTATGTCAACCGTCTACCAATTTGGTTTATTATACAAGGGAGCTTTTTTAATAGTAAAGAAGAAATGAGTATAGCTATTGGAGAATATGCTCTGAAAGCGAAATTTGAATATCAGGTTAAACGTTCAGACATGGAGAGATTTGAGGCCAATTACAAGGACAAAACTTGTAGCTTTATAGTTCATGTTAGATGCAGGAAGGGTTGCTCGATGTGGTTTGTGTTGAAGTATGAGACGGAGCA	(((((..(((((.((((((((.(((((((((..(((((((((.(((((((...(((..((((...))))....(((((..(....((((((((....))))))))...)..)))))(((.((((((......)))))).)))..(((((((...)))))))..)))....)))))))....)))))))))...(((((((.......)))))))........(((.(((.....))).))).....))))))))).))))).))).)).))).....))))).	TTGAACTGGACGACATTGAGCC	-
GE-m0020	scaffold115:379018:379364:+	-72.1	-	GE-m0020-3p	5	-	5	CTGGCCTCTGGATGGCATACTTCCACCAGCTGCTCCCACAGGCTGATCAGAACTAGTAAGTCCTCTAGTCTGAAAGCTTCTCCTCTCCAGTCCCCAACCACCACTAAATTGTCTCAATCTTAGTGGGAGGTTCTTTTATCTATTTGTTGAAGCTACATTCGAGCACTCTCTCATGAAATAACCCTCTTGTCCACACTTGTAACACCCAGAACTGCCCTTAAAGCATTCACCAAGATGAGTCTTTCCACACTTTTTACACACTAGCCAGGTGCCCTTATTATCTCTGCTACTTCCTGACCCTGTTGATATCTTTACGGAGCTCTGACTTGATTGTGCCCCATGGCTCG	..((((..(((..((((((..((...(((..(((((.(((((....(((((.((((........))))))))).((((((..(............((((.(((((((((((...)))).)))))))..)))).............)..))))))......(((.(((((((((.((........)).))...................(((.(((.......))))))....))).)))))))..................((((.(((((.......)))))..)))).........)))))............))))).)))....)).))))))))).))))..	-	CGGAGCTCTGACTTGATTGTGCC
GE-m0021	scaffold115:255467:255599:-	-29	-	GE-m0021-3p	5	-	5	TGTTTTCTTAAAGTCGGCTAGTATATTCTGTTTTGAGTGGTACAAACCAATAAGTGAGGTTGATTGTTTTTTATTATATTCAGTTGAAGAATAATCTTAATGTCAAAGGAAAGTCTGCTGGCCATTTAAAACC	.(((((....((((.((((((((.(((.(.((((((.((((....))))............((((((((((((...........))))))))))))......)))))).).))).))))))))))))))))).	-	TCAAAGGAAAGTCTGCTGGCC
GE-m0022	scaffold117:723606:723700:+	-45.3	-	GE-m0022-3p	27	-	27	AAAGGGGATCGATGTTGGAACGGTTCAATCAAATCAAATCTCTCAAGAGTTGAGTCCTTTATTTTGATTGAGCCGTGCCAATATCGCGTTTCCTT	.(((((((((((((((((.((((((((((((((..(((...(((((...)))))...)))..)))))))))))))).))))))))).))))))))	-	TGATTGAGCCGTGCCAATATC
GE-m0023	scaffold117:224141:224406:-	-67	GE-m0023-5p	-	59	59	-	TAAGTCAACAGTGTATGAGGACTTGCTGACCCAGGTTGACTCCAGCTAGATTCATCTATCTCTGTGTTTGTGTCCCTAACACTATAGGGCCATAATTGCCATTATATTAGTGATTTTATACTTACAGAGAGATTTATGTTTTGTTAAAAATAATTGTAACATTGATCAAGGTATCCATTGAAAGCTGTTAAGGTTATGCACACTGTGGCATTAAGGACTGAGTCAAGTCTACCTGTTAGCATCAGTCCTCCAATTCAGTTTGCTGC	..(((.(((.(.((..((((((((((((((..((((.((((.......(((((((((((((((.(((..((((......(((((((((((.......))).)))...))))).....))))..))).))))))..(((((.........((((((.(((((.(..((((((...)).))))..).))))).)))))).........)))))...))).)))))).)))).)))))))))))..)))))))..)).).))).)))..	GTGTATGAGGACTTGCTGACC	-
GE-m0024	scaffold118:414256:414434:+	-24.9	GE-m0024-5p	-	5	5	-	TATAATGTGATAATTAATAGAATCTTGATAACTCATATATCATATCATTTAAACATAGAACATAGAGTTAGATAAATTTTTTTAGAGAATCTAACATTTCTATATATGTGATTTTTTTTTTTTTGATATATTACAAATACATTAATTATATGTCGTATTCTCTTAATTAAAACACTAAG	.....(((..(((((((.(((((..(((((....((((((((........(((((((....((((((((((((...(((....)))..)))))))...)))))...)))).))).........))))))))...................))))).))))).)))))))..))).....	TAATTAATAGAATCTTGATAACT	-
GE-m0025	scaffold11914:437:752:+	-63.8	-	GE-m0025-3p	11	-	10	AGATGGTGAGAGACAGTGTAACATGGTGAGAGACAGATAGAGAACGAGAGACCGAGAGAGAGAAAGAGAAATAGTGTAAGATGGTGAGAGACAGATAGTGAACGAGAGACCGAGAGAGAGAAAGAGAAACAGTGTAAGATGGTGAGAGACTGATAGGTGAGAGACTGAGAGAAAGAGAGACCGATCGGTTTTTTTGTTTTTGTGTTTGGACCCACAAGACCACACGTGGCACATTCTGGGTGGTTTTCATTTTTTCATTTTTTAATTAAAATTTAAAAATATTGTTTCGAACTGTGTTCTGTGCCTGTCAGCAAGG	...((.(((.((.((..(.((((((((..(((((((.((..............(((((((((((((.((((.......(((..(((.....((((((..((((((((((((((..(.............((((.(...((.((.((...)).))..))...).))))..............)..)))).))))))))))...))))))...((((..........)))))))..))).......)))).))))))).))))))................)))))))))..)))))))))..)).)).))).))...	-	GTTTCGAACTGTGTTCTGTGCCT
GE-m0026	scaffold1196:67297:67472:+	-30.7	-	GE-m0026-3p	14	-	14	TATGAATAGTGGTTACAGGTGTAATACCCTCCACCCGACTTTCGTCTGAACGGATGATCTGGATAAAGAATATCACTTACCTTTCTGAAATTCATTTAAACTGTTTATAAAAGTTCATTTATTTTAATTATTTTATTCACAAACGAGGATGCTACATTTCTGACCTAAAATTCGTT	.((((((...(((((.(((((((.((.((((..((.((...((((((....)))))))).)).((((((((.(((..........))).)))).))))...(((..((((((..................))))))..)))...)))).)).))))))).)))))....)))))).	-	CGAGGATGCTACATTTCTGACCT
GE-m0027	scaffold11:5195:5260:+	-41.8	GE-m0027-5p	GE-m0027-3p	36	35	1	CGGATCTGGTTTCCGTGGAAACTAGATCGACGACCATCGATGTGGTTTCCATGGAAAGCAGATCGC	..((((((.(((((((((((((((.(((((......))))).))))))))))))))).))))))..	TTCCGTGGAAACTAGATCGAC	CGATGTGGTTTCCATGGAAAG
GE-m0028	scaffold11:167754:167911:+	-97.4	GE-m0028-5p	GE-m0028-3p	8	6	1	TAGGTTTCAGTCTGGGAACCCAGATCGATCTGGGTTTATCTGGGTTCCCGTCTGAAAACCCAAATCGATGTTTGGGTTTCAGTCTGGGAACCCAGACATTGGTCTGGGATTCTGTCTGGAAACCCAGATCGATCTGGGTTTCTAGATTTGGAAACCCA	..((((((((((((((((((((((((((((((((((..((((((((((((.((((((.(((((((....)))))))))))))..))))))))))))......((((((......))))))))))))))))))))))))))))))))))..))))))..	TCTGGGAACCCAGATCGATCTG	GATCGATCTGGGTTTCTAGATT
GE-m0029	scaffold11:3001648:3001912:+	-118.1	GE-m0029-5p	-	36	36	-	GAAAATCGTGAGAGAAACATCTGTCGGAGGACAAGTAAAGATTTTTTAATTAACTGGAATCAGCATAGTCCTGTACAAGTTTGTTAATCAACCACTATAATAAGTGTAATGGTACAGAATCTGTAGCTCCACTTATTATAGCTGTTCCATTGAGCCTAACAAGGGAGTTTGGTTGATTAACAATATGCTCTCAGGAGCATGCCAATTCTAATTAATCAAAGAATCTTCATTTGTCCTCTGATGGATATTTCTCTCATGGTATTCT	(((.(((((((((((((.((((((((((((((((((.((((((((((.(((((.((((((..((((..(((((....(..((((((((((((((((((((((((((....(.(((((...))))).)..))))))))))))...((((.(((.......))).))))..))))))))))))))..).....)))))..))))..)))))).))))).)))))))))).)))))))))))))))))).))))))))))))).))).	AGAGAAACATCTGTCGGAGGACA	-
GE-m0030	scaffold11:1531064:1531268:-	-28.4	-	GE-m0030-3p	5	-	5	CTTAGACAAAGAGTTCACAAAAAGATAAAAAGTGTAGTCTTTTAAAAAATTACCGAATACATAGATAAATCTAGTTGTTTATATAGGAAATTGATAAATAAATAAACCATCTTGGTAGATCCACTTATATTTAAATGATATATACTTAGATATGTATAAAATTTGAGAAATCCTAGGCTTTTTAAATTTCTGACTCAAATCTATG	..((((....((((.((...(((..((((((((.(((..((((...(((((.....(((((((..(((......((((((((.(((....)))))))))))....((((...)))).........((((((.....))))))...)))..)))))))..)))))..))))..))).))))))))..))).))))))...))))..	-	CTAGGCTTTTTAAATTTCTGACT
GE-m0031	scaffold11:2934248:2934544:-	-242.9	GE-m0031-5p	-	11	11	-	GGGTTCGAACCCAGATAAGGGTTCGTCTCCTCTAGGTTTGAACCCAGACGACTGGATTCGTCTCCTCTGGGTTTGAACTCAGATGAGACAAGATGAAATCTCATCTGGGTTCGAACCCAGACGAGACGAACCCAATCGTCTGGGTTCGAACCCAGTGGAGACGAACCCAGTCGTCTGGGTTCGAACCCAGATGAGATTTCATCTTGTCTCATCTGGGTTCGAACCCAGACGAGACGAACCCAATCGTCTGGGTTCGAACCCAGTGGAGACGAACCCAGTCGTCTGGGTTCGAACCCA	((((((((((((((((..((((((((((((.((.(((((((((((((((((.(((.((((((((.((((((((((((((((((((((((((((((((((((((((((((((((((((((((((((((((......)))))((((((((..((....))...)))))))).))))))))))))))))))))))))))))))))))))))))))))))))))))))))))).)))))))).))).))))))))))))))))).)).))))))))))))....)))))))))))))))).	CCAGATAAGGGTTCGTCTCCTC	-
GE-m0032	scaffold121:475098:475239:+	-94.7	-	GE-m0032-3p	14	-	13	GTCCGGTGAAAGAGACCTAACGATTTCCATTGCGTGAAGACCAGATTGGTCTCTAGGTGATGGAGACCAGTTTTGGTCTCCAACACTTGGAGACCATAACTAGTCTTCATGTGATGGAGATTGTTAAGGCTCCTTCACTGGA	.(((((((((.(((.((((((((((((((((((((((((((.((..(((((((((((((.(((((((((....))))))))).)))))))))))))...)).))))))))))))))))))))))).)))))).)))))))))	-	TGATGGAGATTGTTAAGGCTC
GE-m0033	scaffold121:456412:456497:-	-45.8	-	GE-m0033-3p	14	-	14	CCAGCAAAAGAGAGCCAACGATCTTCATCACGTGAAGACCAATTCTGGTCTCCATGCGATGGAGATCGTTAGGTCTCATTTGTCGA	...(((((.((((.(.(((((((((((((.((((.((((((....)))))).)))).))))))))))))).).)))).)))))...	-	TGCGATGGAGATCGTTAGGTCT
GE-m0034	scaffold1221:38247:38540:-	-56.5	GE-m0034-5p	-	7	6	-	TAAAAATGTTTATGAAAGTATTTTAAAGTCATGATTGAATATATCTTAGTTGTTTTTGGTAATTTTAAGTGGTTTGACCACTTAAAAAAAATAAAAAACTTAATAAGTGTAATTCAGTACCAATAAATTATAAGTAAAAAAACAAACAATCTCTAAAGTTGTATCCACATTAGTTTTCATGTAAAAACTTCAAATTATCGTATGGTGCATCACCATGGGCAAAGTCAGGATTTTTGTTAGGGGTGGAGCCATAGTGAGTGGGGGGATTTTAAACTAATTTTAAATTATCAAATA	............(((((.((.(((((((((...((((((((((.((((...((((((.....(((((((((((...)))))))))))......))))))....))))))).)))))))...........................(((((.......))))).(((((...((((((......))))))........(((((((((...(((((...(((((((.......)))))))...))))).)))))).))))))))..))))))))).)).)))))............	TATGAAAGTATTTTAAAGTCATG	-
GE-m0035	scaffold1223:36582:36709:+	-21.6	-	GE-m0035-3p	5	-	5	AGACCTTCACTGCTACTTCACGGCCATCAAGTAGCTTACCTTTATAAACTCCTCCATAGCCTCCTTGGCCTAGTTTATGCTTGAATGAATTAGTCATTCTCTTGATATCTGAATAGCTATATCTTTTA	...........((((.((((.((..((((((.((........................(((.....)))(((((((((......))))))))).....)))))))).))))))))))...........	-	TCTCTTGATATCTGAATAGCT
GE-m0036	scaffold122:531839:531918:-	-25.5	GE-m0036-5p	-	7	7	-	AAGGGTGAGCTAAACGAGCTCGCTGAATCAGGAAATGTCCTCAATCTGGATTGAGTTGAGTGAAGTAGGAGCTCACATAG	....(((((((..((..(((((((.((((.(((..((....)).))).)))).)).)))))...))...)))))))....	TAAACGAGCTCGCTGAATCAGGA	-
GE-m0037	scaffold123:119848:120203:+	-140.2	GE-m0037-5p	GE-m0037-3p	932	128	785	CCAGTGAATCGGATCGTCTTCCTCTCTGTCCGTGGGCTTGTCCTGAGTTGGAGATCAAAATAAAGTAGTAAATAACAAAGTAGAATCACATGGGTCATGTCTTTGGCAAAGGTTGAGCAGAGTGGGGACTGTCCTTCTTTGATAACTCTGCGTGACCGAGTAAACACGAGTGCTTGCTTTTGTATTTGCTGTGGACTGGTCCATTTGCATGTGTGAGTGTGGTAAAGTGAACAATCTCTGAAGGGGGTTGGGGTCTGCTAGATTGCCCTACGAAGATGGTGCACCTCAGCGGATTTGGACTATCTTTACTCATATGCAAGCCCATAGACAGGGAGGAGGACGGATCCCATTCACTG	.((((((((.((((((((((((((((((((.((((((((((..(((((.((((((.............................(((((((....(((((...(((....(((((.((((((((((((...)))))........))))))).))))).(((..((((((((((........))))))).)))..)))...)))...))))).....)))))))........((((((((...))))))))(((((((((.((.(((((.........)).)))..))))))))))).....)))))))))))...)))))))))).))))))))))))))).))))).))))))))	TCGTCTTCCTCTCTGTCCGT	AGACAGGGAGGAGGACGGATC
GE-m0038	scaffold123:250470:250568:-	-31.9	-	GE-m0038-3p	7	-	7	TGTTTTGAAATGCTTTCGTTATTTTCAAAGCCTTTGTTAGAGTTTTGTTAGTCTTGATCAATCAAAGATAGTCAAGACTCTAACAAAGCCATTCAAGAC	.(((((((((.((....))...)))))))))((((((((((((((((...(((((((....)).)))))...))))))))))))))))...........	-	GATAGTCAAGACTCTAACAAAGC
GE-m0039	scaffold124:1174024:1174341:-	-68.4	GE-m0039-5p	-	5	5	-	ATGCTCTCTATATGTTCTGTAGTATCTATGAGTTTGGGGAATTTTCCCCAGCAGTTGTCGTTTAGACCAGCATCTATCTCTAGCACTTACCCTACCATCTCTCCAAGAAATGAGCCTACCTTTTTGTTCATAAATGCAAGCAGCAAGTTATGCATTTAAACCCAAGAAGTTATTGACTGAAAATCAAACTTAGTTATCTTGCCTATCCCCTTCAATTCTTTAAGCACTAGAAGGTGCTTGTCGAAGCTCTCCATGGGCCAGTTTTTAGTACTTTTTTCCTATCTCACTGACATTCAAAATGGAAGATATAGATATTGG	......(((((((.(((((((((.((..((((.(((((((....)))))))..((((((.....)).))))..(((....)))...............(((..........))).....(((((((....(((((((((((.....))).))))))))....)))))))....(((((((.........))))))).((.((((((.........(((..((((((((....))))))))..))).......)))))).)).....................))))..)).)))....)))))).)))))))......	TATGTTCTGTAGTATCTATG	-
GE-m0040	scaffold125:131923:132064:+	-24.5	-	GE-m0040-3p	7	-	6	TTAGAATATAGTTAGTTTATCATGCCCTCCAAGCGTTTGATTAAATGTCTAAGTGAATTCAACTAATTATGTGATGTGTTTTGATGATTTGAATGAAGTAAAATTGATGAGAGGGGATACATAGGCTTTGGCTATAACAAGA	......((((((((((((((.((.(((((((.((((((....))))))........((((((...((((............))))...)))))).............)).))))).))..)))))))..)))))))......	-	AGAGGGGATACATAGGCTTTGGC
GE-m0041	scaffold125:535969:536331:+	-81.2	-	GE-m0041-3p	5	-	5	GAGCCTAAGTGAACTTAACTTGGTTTCAAATTGATGAACCTGGATGAACCTTTGTCTAGGTTTGTCAATTCAAACCCATATGATTTTTTTTTTTTTTTTTTTTAGTTTGATTGATGATTTTGTGTTTTATGTGGATTTTGGTGATTTTGTGATTTTTGATGATTTGGTGGTGAATGGTGATGGTGGTAGGTGGATGGTTTTTGGGCATTCAAGGTCGGTGTTGGTAGATGTTTTAGGTGTTTAATGTCGATAACCAAACCCTGATGGGATTTCATCAAAAAATCTATTTTTATAGAGAATTAGTTTTTGTAATCGTTTGCAATTTTTTATGTATCGAGAGGGGACTAAAGAGTGGTTAGGGAG	(((((.((((.......)))))))))..(((((((((((((((((((....)))))))))))))))))))....(((..((.(((((((..(((((((((..((..........(((((((.(((.....((((((((((((((..((((.(((.((.((.((...)).)).)).))).))))((((..((.((((....(((((((((.((.(((..........))).))...))))))))))))).)).))))..(((....)))...))))))..))))))))....))).)))))))....((((((....)))))).........))..)))))))))..))))))).))..)))..	-	TCGAGAGGGGACTAAAGAGT
GE-m0042	scaffold125:243478:243634:-	-36	-	GE-m0042-3p	12	-	12	ATCGTGTCGTGTCCAATTCGACCTGCCAACCCAGAGTGTCACCCATTGTTATATGATAACATTCAAACAATTTATTTTTTATTTGATCAAGATATAATTTTTTATCAAACCGATGTATTTAGGGATGGCAACGGATCGAATCGGATCAGGTTTTGTC	.......(.(((((.(((((((((((((.(((.(((((.((...((((((...(((......)))))))))..........((((((.((((......)))).))))))....))))))).))).)))))..)).)))))).))).)).).......	-	ATGGCAACGGATCGAATCGGATC
GE-m0043	scaffold1266:41569:41676:+	-33.37	-	GE-m0043-3p	19	-	19	ATAGTATTTGTGATATTGGCCTGGTTCACTCAGACAAGACTATATATTTTTTCGAACTTTACTATTTTTTTCTAGTTTGATTGAGCCGTGCCAATATCTCCATGCTTT	..(((((....(((((((((.(((((((.((((((.(((...............................))).)))))).))))))).)))))))))...)))))..	-	TGATTGAGCCGTGCCAATATC
GE-m0044	scaffold127:243098:243346:+	-45.2	GE-m0044-5p	-	5	5	-	TGTCATTTCCTCTGGCTAGGCTGGTTTAAGAGCTTCCTCAAAACATAGTGGCGACTGCAAATCCAACATATAATGAATGATTTCTGAACATAGGTGATATACTTAATACAAACAATTCCCAATGTAAGCAAAGGGCTAGAATACGTAAAATGGAGGAGGAAGAAGTGAGTAAATGAAACTGAATCAGTGTATCTGTCCATGTTTTTGTAAGAGTAGTAGCTTATAATTAGGAAGCCAAGGGACCATTAT	.......((((.(((((...((((((...(((((..((((((((((.(.((((..((((((((...(((...)))...)))).((((...(((.(.((.((((((..........((((((((((((((.....)))....)))))....))).)))........)))))).)).)..)))..))))))))..)))))))))))).....)))....)))))..))))))..))))).)))).......	TCTGGCTAGGCTGGTTTAAGAGC	-
GE-m0045	scaffold127:110184:110270:-	-20.8	GE-m0045-5p	-	9	9	-	ATTTTGATGGAACTGATGAACCGAAGGAAGCCTTATCTTGGTTGGAGGATAATGAAGGGATCTTTGAGGTTATGAGATGCTCAGATG	..(((((.(.(.((.((((.((.(((((..(((((((((......))))))....)))..)))))..)))))).)).).))))))..	AACTGATGAACCGAAGGAAGCCT	-
GE-m0046	scaffold128:540548:540619:-	-21.8	-	GE-m0046-3p	6	-	6	TTGCTTACAGGTATCAATTGCACCTTCTAGAGTCTACTCGCTCACAAGTAGCAATTGAACCTTCCAAAGCAT	.(((((..((((.((((((((..(((...((((......))))..)))..))))))))))))....))))).	-	CACAAGTAGCAATTGAACCT
GE-m0047	scaffold129:397445:397547:+	-39.2	GE-m0047-5p	GE-m0047-3p	52	1	50	GCAACACAAACGTAGGTGAAAGATGCAACCAAATCTTATATTGTAACAATACGTTCACTAATATATATGATTTGGCTGTATCTTTCATCCACTCTTGTGTTTG	..(((((((..((.(((((((((((((.(((((((.(((((((((((.....))).)).))))))...))))))).))))))))))))).))..)))))))..	TAGGTGAAAGATGCAACCAAA	TGGCTGTATCTTTCATCCACT
GE-m0048	scaffold12:1286629:1286700:+	-20.8	-	GE-m0048-3p	6	-	6	TCGCTTACAGGTATCAATTGCACCTTTCAGAGTCTACTCGCTCACAAGTAGCAATTGAACCTTTCAAAGCAT	..((((..((((.((((((((..(((...((((......))))..)))..))))))))))))....))))..	-	CACAAGTAGCAATTGAACCT
GE-m0049	scaffold12:1360259:1360325:+	-23.8	GE-m0049-5p	-	7	7	-	ACTCTTTACATTCCTTATGTACTTAAACCCTTAGGTCTTGGGTTCGAGTGGATGTGGGAGGGGAGTA	(((((((...((((.(((.(((((.(((((.........))))).))))).))).))))))))))).	TTCCTTATGTACTTAAACCCT	-
GE-m0050	scaffold132:328782:329101:+	-78.2	-	GE-m0050-3p	10	-	10	ATCCGTTTATAGTATTCATGGTTTATTACGTTTTAAAACTCATCAAATTAGTCCCTCTAACATGATATTTGATAATAAACGGTAAAAGAAAATGGTAAAAAACTATTTTGCCCTTAACTTCATATATACTTTTAATTATTATTTTCGCTTAACTTTTTCAAAATTTTTTTTCCATCTGATACGTGTCCTTATATCACTAATCAGTGTTAAGAGATGAAACTATCCATATATGTGTAACATTTGACCACCTATTAACTAGTTATAAGGATTAATTTGATAAGTTTTTGAAACGTAAGAAACCATGAACACTATAAACGAAT	...((((((((((.((((((((((.(((((((((((((((.(((((((((((((........(((....(((((((.((.((((...(((((.(((((((.....))))))).))...))).....)))).)).)))))))...)))........(((((....((((((..((.(((((..(((.........)))..)))))))..))))))))))).............((((((....................)))))).))))))))))))).)).))))))))))))).)))))))))).))))))))))...	-	AAACGTAAGAAACCATGAACACT
GE-m0051	scaffold133:452874:452959:-	-28.6	GE-m0051-5p	-	507	504	-	ATCAAGTAATTCTTGAGACGATGAACTTGCTGCGAATGATATTCATTTTGTAGCGATGGTCTTGTCTCGAATAATATCACTTGGTG	(((((((.(((.(((((((((.((.((((((((((((((...))).)))))))))).).)))))))))))..)))...))))))).	TCTTGAGACGATGAACTTGCT	-
GE-m0052	scaffold1344:52035:52148:-	-36.2	GE-m0052-5p	-	7	7	-	GTCTGAGTCGTCTGACATGGTAGGTGAGATCCTCGAAAATTACGCTGCTAACATTCTGAAAAGGGCTTGGCGCGTGCACGTCACGCTGTCCATGAGTTGGGGCGGTTCTAGGCG	(((((((((((((.((((((..((((.(((..........(((((.(((((..((((....)))).))))))))))...))).))))..)))))...).))))))))).)))).	TCTGACATGGTAGGTGAGATCCT	-
GE-m0053	scaffold1346:75576:75849:-	-53.3	GE-m0053-5p	-	6	5	-	ATGAGAAGAAATTTAGGAACTTTCTAGGGCTTCTTTATTTATAGTGGAGAGCGAAGAAAATAACTATAGAAAGTTTGAAGAGGGCCTTCGACATGAAATCAAGACCTATGTCTCTTATGTTAAACATACCAATTATGAGAAATTAATGAGTTTGCATTGCGAGTAGAGAAAATCATTGAGAAAGCCCGTAAATTTGAATAATAAAATAAAAGCATAGCAATCAGAGTTGGCCATTAAGAGGCTCTAGTAGCAAGGTACCTAAGATAAGTGGTAG	...........((((((.(((((((((((((((((..((((((((.................))))))))..(((((((..((((.(((((((((...........))))))(((((((..............)))))))..(((((((.(((((.......))))).....)))))))))).)))).....)))))))............((.((((.......))))))....))))))))))))....))))).))))))...........	ATTTAGGAACTTTCTAGGGCTT	-
GE-m0054	scaffold135:804460:804608:+	-26.5	-	GE-m0054-3p	19	-	18	CCGAATGTATAAGCTCTAGTGGTTCTTTGGCTTTATTACCTTTTGTCTTAAAAGGCCTCTTAGTCATTTTACCTTATGTTGACGTCTAAAACTGGTTCAGTCAACTTGCTAGTTCGTACAAGCCCAAGACTGTAGATCTGTAAAAGATA	.......((((.(.((((..(((.(((.(((((.....(((((((...))))))).......((((.............))))......(((((((..((....)).))))))).....))))).)))))).)))).))))).......	-	CAAGCCCAAGACTGTAGATCT
GE-m0055	scaffold1364:36774:36945:+	-30.7	GE-m0055-5p	-	7	7	-	TGAAAAAGAAAAGAAAACAGTAAGATTGGAGGAATAGGTTTTTATTTTAATGTTCAAAAAATGTAATTTATACATATATTCTACATTAAATGGAGAATGTCTTAAAGAAAATGTTTTGAGAGGGTGTGTTTAGCGTTGCTCTAATTTCATATTGGAAGTCTGATCAACATTT	.......((..(((...((((((((((((((.(((..((((((..((((((((.......(((((.....))))).......))))))))..)))))).((((((((......)))))))).(.((....)).)))).)))))))))..)))))....)))..)).......	AAGAAAACAGTAAGATTGGAGGA	-
GE-m0056	scaffold1377:68896:69023:-	-87.9	GE-m0056-5p	-	29	29	-	CGTCTCTCCGGAATCTCGAACCTGGTGCCTGAGGGCTTAACATCAAATTTTAGCTTAATTGGTATCAGAGTAGCAATGAATTTGGTGTTAAGCCCTCAGGCACCAGGTTTGAGACTTCGAGGAGGCGA	(((((((.((((.(((((((((((((((((((((((((((((((((((((..(((...(((....)))...)))...))))))))))))))))))))))))))))))))))))).)))).))))))).	GAATCTCGAACCTGGTGCCTG	-
GE-m0057	scaffold139:805557:805832:-	-86.6	GE-m0057-5p	-	7	7	-	GTCTGAGTCGTCTGACATGGTAGGTGAGATCCTCGAAAATAGCGCTGCTAACATTCTGAGAAGAGCTTGGCGCGTACGCGTCACACTGTTCGCGAGATGGGACAGTTCTGGGCGAGCAGATCTGAGCGATCAGAACCAGGCGGAGCGGTCAGGATTAGGCGGAGAAGCGGAGCGGTCAGAATCAGGCGGAGAAGATGAGCGGTCAGAATCAGGCGGAGAAGCGGAGCGGTCAGAATCAGGCGGAGAAATCAGCTGTCAGCTCCAGGCGAGTAGATC	(((((..(((((((...((((((.(((..((.(((.........(((((...(((((((.....((((.((.....(((.(....((((((((.(((.........)))..)))))))).(((((....))))).((.(((......))).))...).))).....)).))))..)))))))..))))).((...(((.((.((.(..((.......))..).)).)).)))...))...))).))..))).))))))....))))))).))))).	TCTGACATGGTAGGTGAGATCCT	-
GE-m0058	scaffold140:291107:291230:+	-38.7	-	GE-m0058-3p	6	-	5	AACATTTAATCGCCGATGTGTTTTCAATGCAAAGATTAAAATGATTGTGTTTTTACTTGAGCTTTTTATGCCACATACACAATCGTCTTTACCATTGGATTGAAAATACATAATGGTTAAATGT	.(((((((((((...(((((((((((((.(((....((((((((((((((.......((.((.......))))...)))))))))).))))...))).)))))))))))))..)))))))))))	-	CATTGGATTGAAAATACATAAT
GE-m0059	scaffold140:78937:79040:-	-20	-	GE-m0059-3p	5	-	5	TTTGCTCTGCTGCAGTTTTCTTGTAGAAGAGTATTAAAGTGAAATGAATTAAATATACAAGTTATCATTATTATTTTTTTAATGAAATTGGAGCTCCAAGCACT	..((((..(((.(((((((....((((((((((.(((.((((..((.((.....)).))..))))..))).))))))))))..))))))).)))....))))..	-	TTTTTTAATGAAATTGGAGC
GE-m0060	scaffold140:366784:366971:-	-40.1	-	GE-m0060-3p	6	-	5	TGAACTTGGATCAGGTTTTACTTTTAAGAGAAACTGAGATGGGTCCCTCTCATAAAGTGATTGCTTTTTACTTTTTTGCTTTGCTACAAGTTTTCTGGTAGAAAAGTATTAAAGTGAAATGAATTAAATATACGTGTCTACAAGTTATTATTATTATTTTTTTTAATGAAATTGGAGCTCCAAGCACT	....((((((((.(((((((...((((((((((.(((((.((...))))))).....(((((.(.(((((((((..((((((.((((.((....)).)))).))))))..))))))))).))))))((((.((.((....)).)))))).......))))))))))))))))).))..))))))....	-	TTTTTTAATGAAATTGGAGC
GE-m0061	scaffold141:659019:659310:-	-65.6	-	GE-m0061-3p	11	-	11	AAATGGGCTGTTAAGACCCACGCTTTAGCTTAAGGGGGTAAAAGTCCAACAAGCCCAAAAGTTAGGACGACGTCATAAGAATGCAAGTTGATGTGTCCAAGCCCACGAGAACAGTATTTAGTGAGCTCGTAATATGATTAATAACTCGTTTATCACCTTGGTCAACAAACCTTAGAATAGGATCAGCTCATTCATCATCTCGTATGTGAACTGCTCGTTCATCAGGTCGTCAGAATATTAGCTCAATATGACTAATCTAGTTGACCTTCTAGAAGCCTGAAACAATCTAATT	...(((((((((..(((((.(.(((......))).))).....))).))).))))))...(((.((((.((((((.............)))))))))).)))..((((((...(.....((((((((.......(((((((................))))))).....(((......)))...))))))))...).))))))...(((((.....)))))((((((..((((((..((((((..((.......))..))))))..)))).)).))))))............	-	GTTGACCTTCTAGAAGCCTGAAA
GE-m0062	scaffold1435:46655:46787:+	-24.3	-	GE-m0062-3p	9	-	9	TGTGATGATTTTGTTTTATCACATTCATTGATTTCAAAAGCAATTCATTATATTTAAAAAAAAAAACAATTCATTATCTTCTGTTGAAGTTAGTCAAGCAAGGGAATCGATGACTGATAGACATTTTTTTCAC	.((((.((...(((((.((((...(((((((((((....((......(((....)))...............((((.((((....)))).))))...))...))))))))))).)))))))))...)).))))	-	AGGGAATCGATGACTGATAGACA
GE-m0063	scaffold1459:26153:26390:+	-42.5	GE-m0063-5p	-	7	7	-	TAGAATAAATAATCATAGACTTGTAGGAATCCTAAAACTACTAGGAAAATATAATAATTATGATTTTCCTTTGTTACGTATCCAAGCTTGCATTAGATGTTAATTTATAGGATGTTCATAGGAGTTGTCACACGATGTTAGGATAATATATATTTTTATTTCAATAATATTAGTTAGTTTCTAGTTTTGAATTTGAATAAAGATATTGGGTTCAAATAGGACTAGATTAGATTTAAAT	.........(((((.(((.(((((..((((((..........((((((((((((...)))).)))))))).(((.(((..(((......(((((..(((......)))..))))).....)))..))).)))..((((((...))))))(((((((((((.((((((.(((((.......))))).)))...)))))))))))))).))))))..))))).)))))))).........	AATCATAGACTTGTAGGAATCCT	-
GE-m0064	scaffold146:420795:420996:+	-45.3	GE-m0064-5p	-	10	10	-	AGCATAGCTTACACTGAGTACTCTTAAAGAACTTAACTTGGAGAAATCACAAAAAACCTCATACCTAGAGCCATATGTTTCATGCACTAGGAACGTTCTCAAGGTTTCAACTTGCGATAGAGATTTAAGAAAGGAACATGAAGACATCTCTGTATCCACCACTGTGAAATGAGTTCTTTTTGAGATATTAGTTGAGCCTGCA	.(((..(((((.(((((...(((..((((((((((..(((((....)).)))..........((((.(((....(((((((........))))))).))).))))...........((((((((.....................))))))))...(((....)))...))))))))))..)))...)))))))))).))).	ACACTGAGTACTCTTAAAGAACT	-
GE-m0065	scaffold146:594050:594252:+	-41.1	GE-m0065-5p	-	10	10	-	AGCATAGCTTACACTGAGTACTCTTAAAGAACTTAACTTGGAGAAATCACAAAAACCCTCATAGCTAGAGCCATATGTTTCATGCACTAGGAACGTTCTCAAGGTTTCAACTTGCGATAGAGATTTAAGAAAGGAACATGAAGACATCTCCATATCCACCACCGCAAAATGAGTTCTTTTTGAGATATTAGTTGAGCCTACAA	......(((((.(((((...(((..((((((((((...((((((..((.........(((.......)))...((((((((............(..((.((((.......)))).))..)............))))))))..))..)))))).................))))))))))..)))...))))))))))......	ACACTGAGTACTCTTAAAGAACT	-
GE-m0066	scaffold146:638760:638961:+	-36.3	GE-m0066-5p	-	10	10	-	AGCATAGCTTACACTGAGTACTCTTAAAGAACTTAACTTGGAGATATCACAAAAAAGGTCATCATGAAAGCCATATGTTTCAGGCGCTAGGAACGTCCTTAAGGTTTCAATTTGCAATAGAGATTTAAGAAAGGAATACGAAGACATCTCCATATCCATCGCTACGAAATGAGTCCATTTGGAGATATTAGTTGAGCCTGCA	.(((..(((((.(((((...((((.((.(.(((((...(((((((.((........(((..........)))...((((((........))))))(((((.(((((((...........)))))))....))))).......)).)))))))......(((...)))..))))).).)).))))...)))))))))).))).	ACACTGAGTACTCTTAAAGAACT	-
GE-m0067	scaffold147:350727:350805:+	-21.5	GE-m0067-5p	-	15	15	-	GAGGGTGAACAGTGGACGTAGACATCTTTTTGAGCCGAACCACTCTAAAAATCTTCTATGTCTTCTCCTCCTCGCCTCT	..((((((..((.(((((((((....((((((((........))).)))))...))))))))).)).....))))))..	AGTGGACGTAGACATCTTTTTGA	-
GE-m0068	scaffold1488:89812:90053:-	-33.8	-	GE-m0068-3p	6	-	6	TAGATGAATGACTACAGAAGAGCAAGAAGATATATAACTTGCAATCTTGCATAGATACATCTAACTGACAGGACCTTGAAATGTTTTACTTTCATCCAAATTGGTTTACAAAAGCAATCAAATCTCAAGAATAGACGAGCAACGTATCTTGAAGCCAATAAAGAACTTAAAAAAAAGCGCCAGTACTAAAAATATGCAACCAAGATTGAATGATTTGTAATCTAGAATGCCTTAATCATCAC	..(((((..........(((.(((...((((.(((((.((.((((((((((((..........((((...(((...(((((........))))))))..(((((((..................((((((....(((.....))).)))))))))))))...(..(((......)))..)))))........))))))....))))))...)).)))))))))....))))))..)))))..	-	ATGATTTGTAATCTAGAATGCCT
GE-m0069	scaffold148:77792:77888:+	-22.4	-	GE-m0069-3p	8	-	8	TAAACATGTTGTTGCAGTGTTAATGCATCGAAAAGAAATTTCATATGATCATATTAATTGGTACTACTCGAAGGAAGCGCTGCAACTAACATACGAT	.....((((((((((((((((..(.(.((((..((.....(((..((((...))))..)))..))..)))).).)))))))))))).))))).....	-	TACTCGAAGGAAGCGCTGCAACT
GE-m0070	scaffold148:423947:424206:+	-47.3	GE-m0070-5p	-	5	5	-	TAGGCATGGATTAGAATTAAATGCATTAAGGGCACAATGGTCATTTCTACTTCAAATATTCATGGAATTGGTGTGAGCATCACATGGAAAGAAATTAAATAAGAAGCACATTGCATATCATGTGGAATTAAATAATGGAAGAGTGACATATCAAATTAAATTATGAAAATTTTGGAAATTAGTTGTCATACACTAAAACAAAGTATAAATACTTTAATGACCAATTGCCCTTGGATGGATGAATTACTACGAGATATTAT	...........(((((((..((.(((((((((((...((((((((.....((((((..((((((((.((((((((.((.((.(((.......((((..(((.((.(((...)))...)).)))..)))).....)))))...))..)))))))).))....))))))...))))))..(((((........)))))...((((((....))))))))))))))..))))))).)))).)).)))).)))...........	TTAGAATTAAATGCATTAAGGGC	-
GE-m0071	scaffold14:1381308:1381377:+	-58.2	GE-m0071-5p	-	9	9	-	GAAAACCTCCTCTGTTCACAGTGTAAGAACCAATTTTTGGTTCTTACACTGTGAACAGAGGAGGTTTTCC	(((((((((((((((((((((((((((((((((...))))))))))))))))))))))))))))))))).	TCTGTTCACAGTGTAAGAACC	-
GE-m0072	scaffold14:1460475:1460574:+	-63.7	GE-m0072-5p	-	6	6	-	GATTTCTGGGTTCCTGAGAACCCAAATGAACCTTCATCTGGGTTCGAATCGATGAACCCAGATGGAGGTTCATCTGGGTTCGACAATGAACCCAGATGAT	....(((((((((.((.(((((((.((((((((((((((((((((........)))))))))))))))))))).)))))))..))..)))))))))....	TTCCTGAGAACCCAAATGAACCT	-
GE-m0073	scaffold14:1039051:1039167:-	-54.2	-	GE-m0073-3p	6	-	6	CGGATCAGTTATAGGGCTTCTCTCCTTTGGCAGGTAATTAGATTATAGTCATAGATCATTGGTGTTTGCTCTATATCTCAATGGCCCGCCAAAGGAGAGTTGCCCTGCAACTGTTTC	.(((.(((((.((((((..((((((((((((.(((.(((((((.((((.((.(.(((...))).).))..)))))))).))).))).))))))))))))..)))))).))))).)))	-	CGCCAAAGGAGAGTTGCCCTG
GE-m0074	scaffold14:1070703:1070920:-	-36.6	-	GE-m0074-3p	5	-	5	CAAAAACTATCTTGAGCATGATTCCCTCCTTTGACTTATATTTCTCCACCACCTCATTGCCAATTAAAACAGCATCCATAAATCCTTCCTTCAACAAAAGTACCTTGAGCTTCTGATATTGTTTGGCATAAAAAGCCCTGAATCGCAGAGATAACACCTTTGCAATAATCTTGTAAAGACTTGCAAGTCAAAGGAAAGTCTGCTGGCCATTTAAAACG	............(.((((.((((...(((((((((((.((..(((..((........((((((.....((((.(((......((....(((......)))......))......))).))))))))))................((((((.......)))))).........))..)))..)).))))))))))).)))))))).)............	-	TCAAAGGAAAGTCTGCTGGCC
GE-m0075	scaffold14:1381266:1381376:-	-68.6	GE-m0075-5p	-	9	9	-	GAAAACCTCCTCTGTTCACAGTGTAAGAACCAAAAATTGGTTCTTACACTGTGAACAGAGGAGGTTTTCCATTGTTTTTGGTTCTTACACTGTGAACAGAGGAGGTTTTCC	((((((((((((((((((((((((((((((((((((((((..((..(.(((....))).)..))....)))..))))))))))))))))))))))))))))))))))))).	TCTGTTCACAGTGTAAGAACC	-
GE-m0076	scaffold151:265526:265612:+	-64.9	GE-m0076-5p	-	17	17	-	TCTGGGGCAAACCTGGATGATTTGATGAACATCATTTGGGATCGTCCCAGATGATGTTCGTCAACATCATCTAGGTTTGTCCTAGAT	(((((((((((((((((((((((((((((((((((((((((...)))))))))))))))))))).))))))))))))))))))))).	ACCTGGATGATTTGATGAACATC	-
GE-m0077	scaffold152:173679:173848:-	-34.8	GE-m0077-5p	GE-m0077-3p	19	1	18	TGCACTGTAGATCCATTGGGTCGGACTATTCTGGTCGCCATAATTTATCTATAACAATATATATTATGGTGAGAGAGAAAATATTAAATTTAGAGAAAATTACCTAGATATTATGTTTTATGATAAGGGTACGACTTGAACTCTTGATCTTTTAGGATTAAATGAAGTGT	.(((((...(((((...((((((((...(((.(((((......((((((.((((.((((((((((..(((((...........................)))))..)))).))))))))))))))))....))))).))).)).))))))....)))))......)))))	ATCCATTGGGTCGGACTATTCTG	GAACTCTTGATCTTTTAGGATTA
GE-m0078	scaffold1532:47661:47756:-	-66.9	GE-m0078-5p	-	39	39	-	CCTGGAAGGATCCCCACGATTGAAGACCTATCTGGGTCTCCAGATGGCGATCATGGAGACCTAAATGGGTCTTCGATCATGGAGATCCTTCTGGGC	((((((((((((.(((.((((((((((((((.(((((((((((((....))).)))))))))).)))))))))))))).))).)))))))))))).	TCCCCACGATTGAAGACCTATC	-
GE-m0079	scaffold1587:85613:85684:+	-18.9	-	GE-m0079-3p	6	-	6	TCGCTTACAGGTATCAATTGCACCTTCTAGAGTCTACTCGCTCACAAGTAGCAATTGAACCTTTCAAAGTAT	..((((..((((.((((((((..(((...((((......))))..)))..))))))))))))....))))..	-	CACAAGTAGCAATTGAACCT
GE-m0080	scaffold158:217916:218105:+	-52.2	GE-m0080-5p	-	5	5	-	GTCCTTTGGTGAATGCATTTTGGTTTCGGTTTGCTGTTGTGTACATGCAGGTAGGTGTTTACACTGGCGTCTGAGTCCGCATTTAGTACTGGGGGTAGATTTTTGAGTCCACATCGTAGGAGATTGCATCCGGACACGTTGGAAGCATTGATGTGTGTGCAAAATTGGATACGTGCTTCATTTCGAGGTA	..((((.((((((.((((...(..((((((((.......((((((((((....(((((((...(((((((....(((((.((.((((.(((.((((.((((....)))).)).)).)))...)))).)).)))))))))))))))))))..))))))))))))))))))..)))))))))))..))))..	GAATGCATTTTGGTTTCGGTTTG	-
GE-m0081	scaffold15:972969:973093:+	-92.5	GE-m0081-5p	-	12	11	-	AGGTTTGAACCCAGATAAGGGTTCGTCTCCTCTGGGTTCGAACTCAGATGGAACCCAAACGACTGGGTTCGTCTCGTCTGGGTTCGAACCCAGATGAGACGAACCCTCATCTGGCTTCGAGCCTA	(((((((((.((((((.((((((((((((.(((((((((((((((((((((((((((......)))))))....)))))))))))))))))))).)))))))))))).)))))).))))))))).	CCAGATAAGGGTTCGTCTCCTC	-
GE-m0082	scaffold15:1474407:1474573:+	-83	-	GE-m0082-3p	10	-	10	ATCTGGGTGGAGGCTTCGCAATCTCCTCCAACAAAACTAAGGAGACGATTGGAGGAGGCGTGTGGCCTCCTCTACCATTTTGTCGGAGGAGGCCACAAAGCCGCCTCCTACTCCATCTGGCTTCACAGCCTCATCCTTGGAGAAGACTGTGAAGCCTGCTTTTCAGG	.((((((.(.((((((((((.(((.((((((.........((((......(((((.(((.(((((((((((((((......)).)))))))))))))..))).)))))..))))....((((....))))......)))))).))).)))))))))).)..))))))	-	CCTTGGAGAAGACTGTGAAGCCT
GE-m0083	scaffold15:410723:410798:-	-19.3	-	GE-m0083-3p	338	-	335	TGTTCCACATTTGCCTGGTTTTGAAGGTGGCCTATGTGTACTACCTTTGGCTGTGGAAAATGAGGAGATGAGAATG	..((((.(((((.(((((((..((((((((..........))))))))))))).)).))))).)))).........	-	TTTGGCTGTGGAAAATGAGGA
GE-m0084	scaffold1609:50146:50223:+	-19.7	GE-m0084-5p	-	7	7	-	CCTCTCAACAGAAAGACAATGTGGATGTAGACACATTTATTTGTCGAATCATGTAAATCTTGTCTTTTTGTTCTTCCT	......(((((((((((((..((.(((..((((........))))....))).))....)))))))))))))......	GAAAGACAATGTGGATGTAGACA	-
GE-m0085	scaffold161:200214:200502:-	-53.4	GE-m0085-5p	GE-m0085-3p	6	5	1	AACTCCACCAAATGCATAATAGACTGGAGATTAGACCGGTAAGAGACCTATCACCACCAATCTTTATATTGCTCCCTGAGGTAATAAATGTTTCAGGTGTGGACAAATAGGGTATTATTCTAATCAATGTCCAAAGAGACAACCAGTTCACATGGCATACGAGAAGATGAGGAAGAAAAATTTGATCCAGAGAAGAGAAGGGAGGAGAAGAAGTAAACCCGGAGGAATGGACATATGAAGATGAATGAATATATTTGATCATCTAGTGACTTATGTATACATCGAAGAA	...........((((((((...(((((((((((((((((........((.((.((.((..(((((.(((((((......)))))))..((((((.....((((((..((((((...)))))).....))))))..)))))).(((.......)))(((.(.....)))).(((..((....))..))).....)))))..)).)).))))........)))).........(((......)))..........))))))).))))))...))))))))...........	AATGCATAATAGACTGGAGATTA	ATCATCTAGTGACTTATGTATACA
GE-m0086	scaffold168:236573:236659:-	-50.8	-	GE-m0086-3p	9	-	8	TTGTTCAACGAACAAGTTCGACGTTAGTGTGAACAAGTTTCCGAACGTGAACTTGTTCAAACCAACGTCGAAGTTGTTCGTTGAACA	.((((((((((((((.(((((((((.((.(((((((((((.(....).))))))))))).)).))))))))).))))))))))))))	-	GTTCAAACCAACGTCGAAGTTGT
GE-m0087	scaffold168:547501:547583:-	-23.4	GE-m0087-5p	-	9	9	-	CTACAAAGACAATCAAAGCGATCAGGAGGTCTTCTCATCTAATCGCTGGGTGTGACAGCTGATCGTTTGGATAATCTGCTCAT	......(((..(((.((((((((((...(((....((((((.....)))))).)))..)))))))))).)))..)))......	AATCAAAGCGATCAGGAGGTCTT	-
GE-m0088	scaffold16:1246587:1246898:+	-41.8	-	GE-m0088-3p	11	-	11	GGTTTCGGTTTCAGTTCTATAACGGTTTCGGTTCCGATTTTGGAACCTTTTTTTAAAATGATAATTTGAAATTTAAAAATTAATATTAAACTATATTTTAAAATTAAAAAAATAAATCGATACATAAATGAAATAAAAAATTTAATTATTTGAAGAGCAAATTACTCACAACTAGCATTATTATTTATTACAATCGAAAACTACTTTTATATTTTATAATAATAATACTGACCTCCCTTAGTCCCCTTGATCGCGTTGGATCGTTTACCCTTGATTGTGTTGGATCGTTTAATATAATTGAAAAATGATAAA	....(((.((((((((.(((((((((((.(((((((....)))))))...((((((((((.((.(((((.(((........))).))))).))))))))))))....................((((((((.........(((((....)))))(((.......))).............))))))))(((((((((............((((....)))).....(((((......))))).....(((((......))))).......)))))))))..))))))))..))).))))))))..)))....	-	TTGGATCGTTTAATATAATTGAA
GE-m0089	scaffold172:176626:176926:-	-70	-	GE-m0089-3p	28	-	28	GCTATGTTTTGAGATCGGTGGAATCTTTGTTTCTGTTCCCATCTCTGAGCTTCAGGATACTCTAAAGGTCACCACCAAGTGTTCTGCTGGCTAATGCCACCATTAATTCCTAAAGAAAGAAAAATAATGAGTCAAGAATGATGGGAGACTGCTCTTAATACAACTTGGATAAGTCTGGACCTTTTGGTAATTTAAGTTGGGCTTTCATTAGATGGTTTGTTATAGGGTAAATGTGTGTATTATGCCACCACTGATTTTGGTATGCTCAAGAATATGATGGATTCTCTGATCTGTTCATTGG	.(.(((.....(((((((.(((((((((((((((...........(((((..(((((((((.....(((....))).))))))))).(((((((((((((.(((...(((((((.(((......(((((((((........((((((....))))))...((((((((((........(((....))).)))))))))))))..)))))).....))).)).)))))..)))))).)))))).))))(((.......)))...))))))))).)))).))))))))))))))...))).).	-	GAATATGATGGATTCTCTGATC
GE-m0090	scaffold176:508613:508752:-	-48.3	-	GE-m0090-3p	6	-	6	ACAACTACGTGTCCATGGTCCAAGGAGAGTTGGTAATTACCAAGCGCACCCCTAAAACCATTGAAATGACGTATAATGCTTTTATATTTTGAATGGATAAAAGCGTTGCCTACCTCTCCTTGGACTTGGCGGCTAGTTGG	.((((((.((..(((.(((((((((((((..((((........((((..........(((((.(((....((((((.....))))))))).)))))......))))))))...))))))))))))))))..)))))))).	-	GCCTACCTCTCCTTGGACTTGGC
GE-m0091	scaffold179:1203587:1203687:-	-38.8	-	GE-m0091-3p	7	-	6	TATATGCGAACCCAGATTTGTGGGTTCGATTAGAACATTGAACCCAAAAAACTAGGTTCATAATCGAACAAAATCGAACCTAGAAACTGGGTTCGATTCGT	......(((((((((.(((.(((((((((((.......((((((..........))))))...........))))))))))).))))))))))))......	-	AAATCGAACCTAGAAACTGGG
GE-m0092	scaffold17:1854196:1854271:+	-27.8	GE-m0092-5p	-	6	5	-	CAAAAGAAATGAAACCGACCTGAATGACCCGATCCGACCCGATCCGTGAGTGTTCGGGTCGGTTTCCATGTTTAAT	..........(((((((((((((((.((((((((......))).)).).)))))))))))))))))..........	GAAACCGACCTGAATGACCCGA	-
GE-m0093	scaffold17:392450:392705:-	-57.3	-	GE-m0093-3p	9	-	9	CTCAGATTGTTAGTTTTAGTTTTGCTTGAGGACAAGCAAAATCTTAAGTTTGGGGGTGTGATAACTTTATTTTTATAGAGTTATTTTATCTTTTTAAACTTGAATTCTTGCTTAGTTCTTGATATTTTTATTATTATTAAGTAAATTATTTCATATTTCTTTTATTTTTATTTTCAGAATAAAATTGGTTAAAAAAAGCGCATGTGGACCTCACCAAGTAATATTGTTCGAGACAAGATTATCGCTACAAAATGAA	.(((..((((.(((..(((((((((((((((((((((((.(..(((((((((((((((.(((((((((((....))))))))))).)))))..))))))))))..).)))))).)))(((((((..........)))))))..................(((((((((.......)))))))))(((((........((....)).......))))).........)))))).))))))))..)))))))..))).	-	TTGTTCGAGACAAGATTATCGCT
GE-m0094	scaffold17:644076:644177:-	-65.8	-	GE-m0094-3p	6	-	6	ACCCATGACCTAGGGGTTAAGTACAAATGGGAAACAAGATGTGTACCAGCTCAAATAGTACACACTTTGCTTCCCATTTGTACTTAACCCCTAGATCATGGG	.(((((((.((((((((((((((((((((((((.((((.(((((((...........))))))).)))).)))))))))))))))))))))))).)))))))	-	TTCCCATTTGTACTTAACCCCT
GE-m0095	scaffold181:68707:68808:+	-39.3	-	GE-m0095-3p	6	-	6	GAAATCCCCCAACTTAACGTCACCCAACTTAATCAATTCTTCAAACTAACCTAATAATTATTGGGTTGGGTTGAGTTGGGTTAGGTTGAGTTGATTGATTGG	..((((...(((((((((.(.((((((((((((............((((((((((....)))))))))))))))))))))).).)))))))))...))))..	-	GTTGAGTTGGGTTAGGTTGAGTT
GE-m0096	scaffold181:106914:107168:+	-34.8	GE-m0096-5p	-	7	7	-	CACAACTTACTAGATTAGGTGCACTTTGGCCAAATTGTGCATTGATTAACTTACCAATGCCCTTATTGATTTCCATTTACATATTTCACTTAAATGTCACCTAATAATTATGTTCTAACTTATCAATACACTAAAAAAAACACATTCTTGCCATCATGGTCAAATTCACACAACTTTATACATGTGAATAATTCTTTTGATTTTTTTTTTCCATGCATCAATCACCCTAAATGCGCTTCAATCCATCCTAATTCA	............(((((((((((.(((((....((((.((((((..........))))))...(((((((........(((((.........................)))))........)))))))..............((....))....((((((((((((((((............))))))).......))))..........)))))...))))....)))))))))))).))))............	TAGATTAGGTGCACTTTGGCC	-
GE-m0097	scaffold182:114375:114606:-	-55.3	GE-m0097-5p	-	15	14	-	CGCACGCTAGTTCGTTTGTAAAACTGTTCGCCTAATATTATGTCTGGTCGCGAAAAAATTGATTCATGATCTATTCCATTAACTCTCAAGATGCCGGATCAGTCAGAAACTCATCTGTTCGCCACCTCAATTGAATATTCTGTTCGCTGGAGAGTCCATCTCCGCCATGCCTCTCAAACCGCGAGTCAGCAGAAGCCGAAGACGCCATGCAAGATGCAGCTCAAAGCGTGCC	.(((((((((((((((((((...((.((((.((((((((......(((.(((((...((((((((...((((................))))...))))))))((((......))))))))).))).......))))))((((((((((((((.....))))))................))))).)))....)).)))).).)...))).))))).))))...))))))).	TTCGTTTGTAAAACTGTTCGCCT	-
GE-m0098	scaffold182:506283:506365:-	-21.4	-	GE-m0098-3p	10	-	9	ATTCAGGGTTCACTCCACGATTCCAGTTAGCTGATTAATCAAGTTTAAGAATGGGTCGTTGGAATGTCAGGTGAGGCCTACCA	....(((.((((((..((.(((((((...(((.(((.............))).)))..)))))))))..)))))).)))....	-	ATGGGTCGTTGGAATGTCAGGTG
GE-m0099	scaffold183:94063:94227:+	-90.9	-	GE-m0099-3p	7	-	7	AAAAGGAGGTTTTCCTCTTCGGATCAGAGGCTAACCCAATTTCAGGTCAGCCTCTGATCCGAAGAGGAAAAATTCCTCTCAGGGTCAGCTTCTGACTCGATTTCGGGGCAGCCGCTGACCCGATTTCTGGTCAGAGACTCTGATCCGAAAAGGAAACTTCTCAAA	....((((((((((((((((((((((((((((.(((........))).))))))))))))))))))))))).(((((....(((((((.((((((((.((..(((((.(((...))).)))))..)).))))))))...)))))))....))))).)))))....	-	AGAGACTCTGATCCGAAAAGGAA
GE-m0100	scaffold183:528746:528985:+	-33.3	GE-m0100-5p	-	6	5	-	ATGTTGATATAAAATTTAAGAATGACTGTTAAAATAATATATAAATAATAATAATAATTTTCATGCTATCATGCGTTTTTCAATTAATAATTTTTATCATGTTTTATTATAAATATTTGTGTGGTGAAGTGGTTTGGAAGTCAGATAAGAGATTCGAAATGGAAGTTTGAGAAAGTGAATGTATTTTAGAAGTGTTTATTTTGAAATTTATAGGTTTTTTTAAATTTGGGTTTTTAAGAA	.(.((((....(((((((((((.((((..((((.......(((((((..........((((((.(((.((((.((..((((.........((((.(((((..(((((((((........))))))))))))))..)))).........))))..))..)))).))).))))))..((((.....))))....))))))).......))))..)))))))))))))))......)))).).	AAAATTTAAGAATGACTGTTAA	-
GE-m0101	scaffold1868:72383:72755:+	-139.1	GE-m0101-5p	GE-m0101-3p	1093	289	785	GATGGTTCCAGTGAATCGGATCGTCTTCCTCTCTGTCCGTTGGCTTGTCCTGAGTTAGAGATCAAAATAAAGTAGTAAATAACAAAGTAGAATCACATGGGTCATGTCCTTGGCAAAGGTTGAGCAGAGTCGGGACTGCCCATCTTTTATAACTCTGCGTGGCCGAATAAACACGAGTGCTTGCTTTTGTATTTGCTGTGGACTGGTCCATTTGCATGTGTGAGTGTGGTAAATTGAACAATCTCTGAAGGGGGTTGGGGTCTGCTAGATTGCCCTACGAAGATGGTGCACCTCAGCGGATTTGGACTATCTTTACTCATATGCAAGCCCATAGACAGGGAGGAGGACGGATCCCATTCACTGGATTTGGACT	......((((((((((.((((((((((((((((((((.((.(((((((..(((((.((((((...............................((((((((.(..((((..(((((((((((.(((((((.(((....)))..........))))))).)))))......(((.((((....)))).))).))))))..))))..).)).....)))))).(((..((..........))..))).......((((.(((((((((.((.(((((.........)).)))..))))))))))).)))))))))))))))...))))))).)).))))))))))))))).))))).))))))))))........	TCGTCTTCCTCTCTGTCCGTT	AGACAGGGAGGAGGACGGATC
GE-m0102	scaffold186:351005:351114:+	-25.8	-	GE-m0102-3p	5	-	5	CCTTACCTGAAGGGGGCTTTGTGTATTTTGCTCTTGAAATGTACATTATATTCAAGGTGATTTGACACATATTGATAAAGAATTTGTACAAAGCACCCGCCGGTGTAGTG	..(((((((..(((.((((((((((..((.((((((((.((((...))))))))))(((......)))..........))))..)))))))))).)))..))).))))..	-	AAGAATTTGTACAAAGCACCCGC
GE-m0103	scaffold18:1942437:1942505:+	-22.4	GE-m0103-5p	-	18	18	-	GGACTCATCGTCTGTAGATCCATCTGAATGTTGAAAGCATCTAGATGGTCGTAGGGGTCGGAGTTTCCC	(((..(.((((((.((((.(((((((.(((((...))))).))))))))).)).))).))).)..))).	TCTGTAGATCCATCTGAATGTT	-
GE-m0104	scaffold1983:35635:35707:-	-32.3	-	GE-m0104-3p	11	-	11	AAGCCACCCGGACGGGCGGCCACTGGACCGACCGTCGCAGATCGGACCAATGGTAGCGCCCGTTGCCAACGCT	.(((......((((((((((((.(((.((((.(......).)))).))).))))..))))))))......)))	-	CGGACCAATGGTAGCGCCCGT
GE-m0105	scaffold1983:39256:39333:-	-38.2	GE-m0105-5p	-	15	14	-	TTGGCGCAGTCCGCGCCGGGGTTCGTTGTTCGGTCGTAGGAGCGAGGAGCTTGGAGCCCTTGCCCCGACGACGCCGGG	((((((..(((.(.((.((((((((((.((((.((....)).)))).)))...))))))).)).).)))..)))))).	CCGCGCCGGGGTTCGTTGTTC	-
GE-m0106	scaffold19:397488:397578:-	-23.3	GE-m0106-5p	-	9	9	-	AGCTATAAGGTCAGACTTTAAGCTCAAGTTCCTTGAGAGCGAAAAGGAATTGGATCAGAGTAGGAAGTGAGCTAGAGAAGGTCATGTAGCA	.((((((.((((...(((((.(((((..((((((((...(((.......)))..)))....))))).))))))))))..)))).)))))).	TCAGACTTTAAGCTCAAGTTCCT	-
GE-m0107	scaffold1:6621520:6621677:+	-23.9	GE-m0107-5p	-	9	9	-	GTGTTTTATTTAAAGTCAGACGATATTTTGGATAAAAACGAAACTATATAGGGGAAAATAAATAATCTGTCAATAGTCAGTGAGTTTTTGGGATTATCCATTTTTAATTTTTTTTCCTCTTTTAAATATTTAAAATGTCATTTTTCTTTTTAGAAAGT	...(((((...((((..(((.(((((((((((((...............(((((((((.((((.....((..((((((.............))))))..)).....)))).)))))))))......))))))))))))).)))..)))).)))))...	TAAAGTCAGACGATATTTTGGAT	-
GE-m0108	scaffold203:41812:41985:-	-56.3	GE-m0108-5p	-	15	15	-	AAACCAGATTTCTTAAAGGATGTCAAAGCTTGAACTCTCCAGAAACACTGATCAATTCGTTACTTATCTACTGTTTTTGCTCATCTTTGTGAAATTGGTCTTCTTTTGCGCCTGCAAACTGGCCGTTCACGATATCAAAAGTCAAGCTTTGACACACTTTAAGAAATCTTATAT	.....(((((((((((((..(((((((((((((.((...((((((((..(((.............)))...)))))))).......(((((((..(((((....(((((....)))))..)))))))))))).......)))))))))))))))..))))))))))))).....	TCTTAAAGGATGTCAAAGCTT	-
GE-m0109	scaffold20:349103:349330:+	-33.7	GE-m0109-5p	-	5	5	-	TGACAAAAAGATTGGAGAAGGTGACTATGGACCTGTATACAAGGTAAACTTGCAACTGGCTCGTGTTAGAGTTTTCTATTAATAGTTAGGTCTTTATTTGACATTTAATTTTTAGGTATCCAACAATTACTAGTATGACATTAGAATCTCATTCACTTGCTTATCTTAATATTACAATTTAATTCACAAAAATACTCTTCATGGCACATCACTCTAAAAATGATTTTA	...........((((((...(((.(((((((...((((.((((.....))))...((((((..((.((((....)))).))..))))))(((.......)))...((((.((.(((((..(((..(((.(((((.....)))))))).........)))..))))).)).)))).................))))..))))))))))....))))))...........	ATTGGAGAAGGTGACTATGGACC	-
GE-m0110	scaffold20:464362:464692:-	-63	-	GE-m0110-3p	69	-	69	TTTATTGGTATGAGTGGCTTCATTTGATGTGGATCCGTGAATCGGTGGAGATCCAAACTGTATTTTTTTTTTTTTTAATGATAGAATTCAATTTTTATTCCCTTTAGAGTGACTGTTTTTAATGTGTGAATTTTTTTTAATGAATTGTAGAGAATTTGTTAGTGTTGAAGTAATAAAATTTAAGATAAAATCAATTTGTATTAGGTTTATAAATATTGGGTTTTTGCTAAAAATTGAAAAAAAAATATATATATATTAGTTGTGTAGAGTTTTTTTCTGGAATACCTGTTGGTCAGAAGACTGTCGGATGAATTGCTGATAATGCAGTCTT	...((((.(((.(((((.((((((((((.(((((((...........).))))))...((((((((((((((.......(..((((((((((.(((((..(((...((((((.((((((.(((.(((..(((((..((((((((((......))))))))))....))))).)))..))).))))))...)).)))).....)))...))))).))))))))))..)........))))))))))))))((((((.....))))))......(((((((....(((....))))))))))..))))))))))))))).)))...))))...	-	CTGTCGGATGAATTGCTGATA
GE-m0111	scaffold217:51237:51399:+	-71.7	-	GE-m0111-3p	6	-	6	AGCGCCTATGGTCGGTGTGTCCTAACTTTTTAAATGGTTATGACCATTAATCTCGGAAATTCATTGCATCTAACATAAATAGAAGAGAGGAGAGAAAACAATGAATGATTGAGATTAATAGTTCTTACCATTTAAAAGTTAGGACACACTGACCATAGAAGTA	.((..(((((((((((((((((((((((((.(((((((...(((.(((((((((((..((((((((..(((..(...............)..)))...))))))))..))))))))))).)))...))))))))))))))))))))))))))))))))..)).	-	TAAAAGTTAGGACACACTGAC
GE-m0112	scaffold219:75708:75782:+	-49.9	-	GE-m0112-3p	11	-	11	GTTCGACCCCAGACGAGACGAACCCAGTCGTCTGGGTTCGAACCCAGATAAGGGTTCGTCTCCTCTGGGTTCGAA	.(((((.((((((.(((((((((((....((((((((....))))))))..))))))))))).)))))).)))))	-	CCAGATAAGGGTTCGTCTCCTC
GE-m0113	scaffold219:75777:75851:-	-54.2	-	GE-m0113-3p	11	-	11	GTTCGAACCCAGACGAGACGAACCCAGTCGTCTGGGTTCGAACCCAGATAAGGGTTCGTCTCCTCTGGGTTCGAA	.((((((((((((.(((((((((((....((((((((....))))))))..))))))))))).))))))))))))	-	CCAGATAAGGGTTCGTCTCCTC
GE-m0114	scaffold2202:10452:10521:-	-25.3	GE-m0114-5p	GE-m0114-3p	6	5	1	TCGGAGCTAAACGGACGAGTTGAAGAGTGGTTTCTAAAAACCTTCGAAACGCGTTCGTTTAACGTTCGAA	((((((.((((((((((.(((...(((.(((((....))))))))..))).)))))))))).).))))).	ACGGACGAGTTGAAGAGTGGTTT	ACCTTCGAAACGCGTTCGTTT
GE-m0115	scaffold220:400752:400964:+	-37.3	GE-m0115-5p	-	18	18	-	AATAAATAAGGATGAGACTTAAACTTTTAACCTTCCAAAGTAAGAAAATTACTTAATCACTCATATTAAGGAGTGATGTATGCAAAACGTGCATTGTATTTGGTTCTTATTCTAGTATTGAGTACAATTTTGAATGTTTTACTCTTTTTTTTTTTTTTTTTTAATATCTTTTCTATGAAATGTTACAAGGTTCATCTCTCATAATTAGTTACA	......(((..((((((..(.((((((((((......((((((.....)))))).(((((((........)))))))(((((.....)))))((((((((((((.((......)).))))))))))))......................................((........))...)))).)))))).)..))))))..)))......	GATGAGACTTAAACTTTTAACCT	-
GE-m0116	scaffold220:518368:518716:-	-63.6	-	GE-m0116-3p	5	-	5	TAAGGCCTAAACGAAAGATTAAACCGTCGGTATCTTTATTGTCACCATACACAGATCCTGATCGTGCAAAAAAGAAAACAAAAGTGTCAATGGAATAGGTGGCAGAAACTTTACCGGTAGTGGATGATATGGTTGAAAATGTGTACAAGCAGTTTAAAGCTTCATATTCTTTAGACCTCAGATATTGATAAATTATTTACCTTTGTTTAATCCGATTACTAATATAATATGACTAACTTTTAATAATTGTTTTGATTTTAGACGCTACGTTAACGGTTATCCGATGGCATTCACCCCTGAAGAGTTTCGTACCATTGAGAGTGAGGATAGTTGGTTGATCAGAGCATAT	....((((........((((((.(((....((((((((((.(((((((((((.........((..........))........))))..)))).....((((..((((((((..(((..(((((((.(((((.(((...(((..((.(((.((((((((..(((((((..((((...((.(((...((((((.........))))))..))).))...))))...)))))))..(((...........)))....)))))))))))..))..))).))).)).))).)))))))..))).))))))))...))))))).))))))))))..))))))))))).))....	-	GAGAGTGAGGATAGTTGGTTGAT
GE-m0117	scaffold224:301648:301914:+	-52.3	GE-m0117-5p	-	11	11	-	ACTAGATATATCTGATTTTAAAAAGTAAAGACTAATTAATTAAATTCATCTATTATATTTTTTTTCTAAAACAAATTATCTCTCTTATTTAATTATATATAGAGAGCTTTTATAATCAGGTATATTTGATTTGAAAAAGTAAAGACCAACCAATCAAATTTATTTATTGTATTCTCTTTTTTAAACAAATTCTTTCTCCTATTTAATTAAAACGTAATAAATAAATTTAATTAGTTGATCCTACTTTTTAAAATTAGATATACTTGA	...((.(((((((((((((((((((((..((.((((((((((((((.((.((((((.((((..................(((((((((........))).))))))......(((..(((...(((((.((((((((((..((...(((..(((.......)))..)))..))..))))))))))))))).......)))..)))...)))).)))))).)).)))))))))))))).)).)))))))))))))))))))))))...	TCTGATTTTAAAAAGTAAAGACT	-
GE-m0118	scaffold228:299370:299673:+	-97.1	GE-m0118-5p	-	6	5	-	GTATTTTTTCATCAAGTCATGACATCACTACTCACATCGAGGTAACCAGTATTAATAACACTGGAGTATATTGATGTGATTAGTGTTTTAGCTACTGGTTTTTTTTTCAAGTCATGGCACCACTACTCACACCAAGGTAACTAGTATTAATAATACTCTATTATATTGGTGTGATTAGTATTTTGGCTACTGATTTTTTCTTTCCATCTCTTATCGCACCACTAGTCACACCAAGGTAACTAATGTTATTAACGTTCGTCACAATTGATGTGACTAGTGGTGTCATGTTTTGGTGGAACAAAAT	......((((((((((.(((((((((((((.(((((((((.((.((.....(((((((((.(((..(((.(((.(((((((((((...........(((.........((((((((((...((((.(((((((((.((((..((((((...))))))...)))).))))))))).))))......)))).)))))).........)))...........))))))))))).))).))).))).))))))))).....)).))..))))))))).))))))))))))).))))))))))......	ATCAAGTCATGACATCACTACTC	-
GE-m0119	scaffold2298:15585:15833:-	-48.8	-	GE-m0119-3p	408	-	408	CAATGGAGTATTGTTATATACGATTCATTGCCACATAGGATCTCAAGTGATTTGACACATAGAAAGAACCAGGTGACACCTTTAAGGTACTTGTTGCCTTTTGTGTTAGCAAAGTCTGGTTATTTTGAGGAGAAACACATGAAAAAGAGATGAGACTTCTTTACCATATAGATGTTGAACCATAAAAGCATACCAACTCAAAAGGATAATAATAGCTGCGGTGGATTTGTATGTAAGTATATCGAGTAT	.......((((..((((((((((((((((((......((.(((...(((......)))......))).))((((...))))....(((..(((((((((((((.((..........((((..(((((.((...((((((((..((((((.......))))))..)))...).))))...)).)))))....)))))).))))))).))))))..))))))))))).))))))))))..)))).......	-	CGGTGGATTTGTATGTAAGTA
GE-m0120	scaffold230:48626:48720:+	-60.5	GE-m0120-5p	-	5	5	-	GTCATATCTGATGACGAGGAGGACATCGAGCCTCCGAATAATTAAAAAGCATATAATCCGAAGGCTCGATGTCCTCCTCGTCATCATATATGACT	(((((((.(((((((((((((((((((((((((.((......................)).))))))))))))))))))))))))).))))))).	ATGACGAGGAGGACATCGAGCCT	-
GE-m0121	scaffold230:49828:49922:+	-60.5	GE-m0121-5p	-	5	5	-	GTCATATCTGATGACGAGGAGGACATCGAGCCTCCGAATAATTAAAAAGCATATAATCCGAAGGCTCGATGTCCTCCTCGTCATCATATATGACT	(((((((.(((((((((((((((((((((((((.((......................)).))))))))))))))))))))))))).))))))).	ATGACGAGGAGGACATCGAGCCT	-
GE-m0122	scaffold236:256906:257147:+	-45.4	-	GE-m0122-3p	10	-	10	AGTACCTTAGATTTACATTTAAGGTTATAAATTCTCTCATGAGGCGACACTTCACTGTTGCATGCATTTCAAGCATAATAAAATTGTATTTGTATATTTACTTATGCTACAAGTGACCAGTTAGTGCAATTTTTTATCATGTTCACGATAAGAGTTCAAGTTTTATTACATGTATTTATCATCATATGTTGAAAATTCTCTCTTAATTGAAGAGTAGATAACTGTTAATGTTATAAGAATAT	.....((((.....(((((...((((((..(((((..(((((.((((((......))))))((((.......))))...(((((((((((.......((((((.......))))))......)))))))))))...)))))....(((((((((....((((((...((((((..........))))))..))))))..))))).)))).)))))..))))))...)))))..)))).....	-	AAGAGTAGATAACTGTTAATGTT
GE-m0123	scaffold237:464245:464389:-	-28.6	-	GE-m0123-3p	19	-	19	GACTTGTTGATGACAGCTTTTTTTTTTTTTTTTTTAATAGAAACTTAATTAAGAATGTAAAAGAGATTTTTTTTTTTATTTTTTGAGAGAATCATTATATCTTAACCAACAGAAGAGGAAACAACAGCTGAAACTTCAGCAGGTG	.(((((((((.(.(((((.((.(((((((((((...............((((((.(((((....(((((((((...........))))))))).))))))))))).....))))))))))).)).)))))...).))))))))).	-	AAGAGGAAACAACAGCTGAAACT
GE-m0124	scaffold23:687377:687472:+	-30.3	GE-m0124-5p	-	13	12	-	ATGTTTGCAGTATGATCTTCGCTGTTACAAGATACGAGGTTATTTTGTAGAGGCAGAGATTCTACCTGGTGTCAGAATCACGAACCAGCAAACATC	((((((((.(((.((((((.(((.((((((((((......)))))))))).))).)))))).))).((((.((........)))))))))))))).	TATGATCTTCGCTGTTACAAG	-
GE-m0125	scaffold23:391429:391774:-	-72.1	GE-m0125-5p	-	26	25	-	TTTGTGTTGTTTTGGTAGTAGTTGAGATTCCGGCTGAGAATAAAAAAGAATAATCAATTTTCAGTTTAAGACATGTTTTCCTTGAACCACAGGTACCAAGTGATATTGAAAATACTCACAGAGTTCTCACCTGATTTTTGGTGACATGCGATATATGGTGTATCGGTAGTAGCTGAGATTCCACCTAAGTAGAAATCATAGACAAACCAGTATCACTACTTTGAAATCCTTTTGCCATATATATCAAATGTACAAGCAGATATTGAAGATTATCAATATGACATGCTCTTGCTCACCTCAATGAGATTGGTATTCTCAATATAATTAGTGGAACTAGAAGGCAAAT	(((((.((((((((.((((.(((((((.(((((((((((((...............))))))))).(((((((((((....(((((((...)))....((((((((((.....((((...))))..(((((........)))))....(((((((...))))))).......(((.(((((.((....)).).)))).)))......)))))))))).((((((.(((....(((..(((((.....)))))...)))))).))))))....))))...)))))).)))))((((......))))..))).).)))))))...)))).))))))...)).))))).	TTTGGTAGTAGTTGAGATTCC	-
GE-m0126	scaffold244:44343:44595:-	-77.3	GE-m0126-5p	-	8	8	-	AATAAACTAAACCCCTAGGCGGGCTGTGCCTTAGCTGACTGTGCAGTCTCTTCTTGAAAGGTCTTGGTTTTGGACTTCTATTAAAAGTAATGGGCTTTTACTAACCCATTTAAGGTATCATAAAAATACCCATAACATCAGCCCCCTAGCTTTCAGTGCGATCTGTGGACTTGATTACACTGAAAGCTGATAGTTTGCTACAAACTGGAACTGAGTTTGTCGGTACAGATTGGCTTGGCGGGAATGGTTACTT	....(((((..(((((((((.(((((((((...(((((.(((.......(((.((((.((((((.......))))))...))))))).((((((..........))))))...(((((.......)))))....))))))))....((((((((((((.((((.........)))).))))))))))))..........(((((((.......))))))).))))))).)).)))))).)))..)))))....	ACCCCTAGGCGGGCTGTGCCT	-
GE-m0127	scaffold247:108108:108179:+	-24.9	GE-m0127-5p	GE-m0127-3p	9	7	2	GGGTTTTCAGTGACTGAAAAACTGTAAGTGACTGAAAAACTAACTAACGATTTTTCAGTGACTGAAAAACTG	((..(((((((.(((((((((.(((.(((.............))).))).))))))))).)))))))..)).	TGACTGAAAAACTGTAAGTGACT	TAACTAACGATTTTTCAGTGACT
GE-m0128	scaffold247:146052:146206:+	-114.1	GE-m0128-5p	-	7	7	-	GGTTTCCGATTTGGAAACCCAGAAGTCGTCTGGGTTTCCGATCTGGAAACCCAGAAGTCGTCTGGGTTTCCGATTTGGAACCCCAGAAGTCGTCTGGGTTTCCCATTCCAGATCGGAAACCCAGACGACGGTCTGGGGTTCCAGATCGGAAACCC	(((((((((((((((..((((((.(((((((((((((((((((((((((((((((.(.(.((((((.((((.....)))).)))))).).).)))))))......))))))))))))))))))))))))..))))))..))))))))))))))).	TTGGAAACCCAGAAGTCGTCTG	-
GE-m0129	scaffold248:236884:237024:+	-23.7	GE-m0129-5p	-	10	9	-	TCCATCATATAAATGTTCTACCTCATGTTGGATCACTTGGGCATAAATTTTTGTCACATGCAAGCACTTAACTGATATTCATTACTTTAACAGTAGTAAAAGTAGTAAAGCAGCATGATAGAGGATCATTCAATCATCACA	...........((((((((...((((((((.....((((((((........)))).....))))..(((.((((......((((((.....)))))).....)))).)))))))))))...)))).))))...........	AAATGTTCTACCTCATGTTGGAT	-
GE-m0130	scaffold248:542150:542236:-	-56	-	GE-m0130-3p	191	-	191	CACTGTCATTGTCCTCCATGTCTTCTCCAAATAGTCCTTGTTGAAAAAGAGGACGATTTGGAGAAGACATGGAGGACCGATGCCAGT	.((((.((((((((((((((((((((((((((.((((((.........)))))).))))))))))))))))))))).))))).))))	-	TTTGGAGAAGACATGGAGGAC
GE-m0131	scaffold24:98640:98778:+	-57.6	-	GE-m0131-3p	7	-	7	GAGGTCTGCTGCCGCAGGAGAGATGGTACTCCTATAGTATTTCTTTATTGCTTTTCTCAAATCACATAAGCTTGTGTTGTGTGATAGTTTGAAAAATGAAGCTATTGCGTGTGCCATCTTTCCTGCGACACAAGACCTG	.((((((..((.(((((((((((((((((.((.((((.....(((((((...((((....(((((((((.......))))))))).....))))))))))))))).).).))))))))))))))))).))..)))))).	-	TGTGCCATCTTTCCTGCGAC
GE-m0132	scaffold24:120805:120903:+	-45	GE-m0132-5p	-	5	5	-	ACGGTAGTCTTCTGTCGCAAGAGAGATGGCACCTAGTGACTAGCACATGTTTGCAAAATGAGGCAATTGGTGCCATCCTCCTGCCACAGGAGACTCCCT	..((.((((((((((.(((.(((.(((((((((..(((.....)))....((((........))))..)))))))))))).))).))))))))))))..	TCTGTCGCAAGAGAGATGGCAC	-
GE-m0133	scaffold24:122872:122970:+	-45	GE-m0133-5p	-	5	5	-	ACGGTAGTCTTCTGTCGCAAGAGAGATGGCACCTAGTGACTAGCACATGTTTGCAAAATGAGGCAATTGGTGCCATCCTCCTGCCACAGGAGACTCCCT	..((.((((((((((.(((.(((.(((((((((..(((.....)))....((((........))))..)))))))))))).))).))))))))))))..	TCTGTCGCAAGAGAGATGGCAC	-
GE-m0134	scaffold24:142342:142422:+	-50.5	GE-m0134-5p	GE-m0134-3p	251	247	2	TTGGAGAAGGTTCACTGTCGCAGGCGAGACGGCAACGGACGATTCGGTGCCGTCTCCCTGTCACAGTGAACCCCCTGCAAC	(((.((..((((((((((.(((((.(((((((((.((((...)))).)))))))))))))).))))))))))..)).))).	TTCACTGTCGCAGGCGAGACGG	GTCTCCCTGTCACAGTGAACC
GE-m0135	scaffold24:152412:152579:+	-67.1	-	GE-m0135-3p	7	-	7	GTATAGGGCTTCCGTCGCCGGAGAGATGGTGCCCAGCTATCAAGCTAGAAGAAGCATTGCAAACACATCTACATATATATTCTGATGATCATGACCATCAATCAGAATAACTATATATTGGAAAGCTAGCTAGCTAGGCATCATCTTTCCTCGACTGAAGCCCATCAT	.....(((((((.((((..((((((((((((((.((((....((((((.....((...)).......((((.(((((((((((((((((.......))).)))))))....)))))))))))...)))))))))).)))))))))))))).)))).))))))).....	-	GCATCATCTTTCCTCGACTGA
GE-m0136	scaffold24:1370248:1370397:+	-33.7	GE-m0136-5p	-	6	6	-	ACAAAAGGATATTCGATTTGTCGTGAGGCGGCCGGCAACAAGTTTTGCGATCCACGTTGAGAGGAAATTTCAGTGTCAACACGCTTGCAAGCATTTTCTGATAATTCTGGATCTGCTTAGCATGATCGCAGATCAGAACTACCATTTTTA	.......((((((.(((((.((.(((.(.((...((((......))))...)).).))).)).)))...)))))))).....(((....)))...((((((....(((((((((((...))).)))).))))))))))............	ATTCGATTTGTCGTGAGGCGGC	-
GE-m0137	scaffold252:31864:31929:+	-40.4	GE-m0137-5p	-	35	35	-	CGGATCTGGTTTCCGTGGAAACTAGATCGACGACCATCGATGTGGTTTCCAGGGAAAGCAGATCGC	..((((((.(((((.(((((((((.(((((......))))).))))))))).))))).))))))..	TTCCGTGGAAACTAGATCGAC	-
GE-m0138	scaffold257:247639:247739:-	-20.3	GE-m0138-5p	-	6	6	-	ATTGTTGCATAAATGTGATGAATTCTGAGTTACAAAACAAGAGACATTTGTATGCTGTTTTTAGATGAACAAGTCATGATTAATTTCATTTGTGTGATATG	..(((((((((((((.(((.((((.(((.((........(((((((.........)))))))........)).))).)))).))).)))))))))))))..	AAATGTGATGAATTCTGAGT	-
GE-m0139	scaffold25:100054:100145:+	-38.6	GE-m0139-5p	-	23	23	-	GTTTTTCAGGGGAATGACGTCTGGCTGGATGTCTTTTTCGTTCAAGAAGAAAACCAAAGGTATCGGACCAGGCTTCATTCCCTTCAGAAACA	((((((.((((((((((.((((((.(.(((((((((....(((.....)))....))))))))).).)))))).)))))))))).)))))).	GGAATGACGTCTGGCTGGATG	-
GE-m0140	scaffold25:1400011:1400117:+	-40.8	GE-m0140-5p	GE-m0140-3p	108	1	106	CAACACTATGACACTTCTAAGTTCATTTTCATAATTTAGTTTTCATGGTTTTCAATGAAAAAATAAATTAAACTGTGAAAATGAACTTAAGAGGTGTCATAATCTTG	......(((((((((((((((((((((((((((.((((((((((((........))))......)))))))).))))))))))))))).))))))))))))......	ACTTCTAAGTTCATTTTCATA	TGAAAATGAACTTAAGAGGTGT
GE-m0141	scaffold25:801229:801315:-	-27.4	GE-m0141-5p	-	8	8	-	TTTGGCATGCACGACACGCTATGAGCTGGGCCTGGCTCTATCCTGGTCGACCTGGAGAAGTTGAGAGTGTGGTCGTCCAGAGCCCTG	...(((.((.((((((((((.(.((((...((.((.((..........)))).))...)))).).))))).))))).))..)))...	ACGACACGCTATGAGCTGGGCCT	-
GE-m0142	scaffold25:1459066:1459314:-	-200.7	-	GE-m0142-3p	5	-	5	ACCCAGATTCTGGGTTCACTGAGGAACCCAGGAGTCTGGGTTCACTGATGAACCCAGATTCCTGGGTTCCTCAGTGAACCCAGAATCTGGGTTCACGAACGAACCCAACTGGGTTCGGTCGTGAACCCAGACTGGGTTCGCTGATGAACCCAGGTTCTGGGTTCGCTGACGAATCCATCAGGAACCCAGATCTGGGTTCCTCGGTTCGTCAGCGAACCCAGATCGAGTTCTCAGGAACCCAGATCTGGG	.(((((((((((((((((((((((((((((((((((((((((((....)))))))))))))))))))))))))))))))))))))))))))(((((((.(((((((....))))))).)))))))((((((((((((((.((((.((((...(((.(((((((((((((((((.((...(((((((((....))))))))).))))))))))))))))))))))..)))))))))))))))).))))))	-	CCAGATCGAGTTCTCAGGAACC
GE-m0143	scaffold2621:4329:4504:+	-71.3	GE-m0143-5p	GE-m0143-3p	988	46	929	AATGATTCAGTTACCGGCGGTCTCTAATTCGCTTGGTGCAGGTCGGGAACTGATTAGCTGTTTGTTTAGCCAGATGGCGACTTGTCATTGGTTGATTCTATCAGTTGAATGGAAAAGCGAATAAGATCCCGCCTTGCATCAACTGAATCGGAGACCGAGGTGAGAGGAGTTGCATG	...(((((..(((((..((((((((.(((((.((((((((((.(((((.((.(((.(((.((((((((((..((((((((((.......)))))...))))).))))))))))..))).))).)).))))).)))))))))).))))).)))))))).)))))...))))).....	TCTCTAATTCGCTTGGTGCAG	GCATCAACTGAATCGGAGACC
GE-m0144	scaffold264:358756:358931:+	-64.8	GE-m0144-5p	-	6	5	-	ACAATGGGTGCCGACAGAGTGGAAAGTGGCTGTCGGTGGGCTTATTAGGTTTTTGAAACAAAAACAAACCCGCGAAATGACCGATTTACCCTCTATTGAAAAACCCCGCCTCATACCGCCTCAGCCTCCAGAGGCGGGGTTTTTTGGTTGCCCCGCCTCTAGAGGGTGCCTTGAGG	.....((((..(((.((((.((.(((((((..(..(((((((....))(((((((...)))))))...)))))..)..).)).)))).)))))).)))....))))..(((((...((((.....(((.(((((((((((.........))))))))))).)))))))...)))))	CCGACAGAGTGGAAAGTGGCTGT	-
GE-m0145	scaffold2658:8076:8142:-	-20.6	GE-m0145-5p	-	2560	2436	-	AAGATTATCTTTTTTATCGTAGGTATGAATCTATCTAGATTCATATTTAGAATGAAATTGATTTCGT	..((..(((..((((((..(((((((((((((....)))))))))))))..))))))..))).))..	TTTTTATCGTAGGTATGAATCT	-
GE-m0146	scaffold267:77518:77734:+	-58.1	-	GE-m0146-3p	8	-	8	TTCCCCATCAGTGCATAACATAATCATAAGCTACATGTACTAACACCACCTTGTCTTTCGTGTTTTTCCTCTTACCATATGAGAAAAGGCAATCCATGTCATGGTGGACATTGTAGTGTGCTCTTAAAATGAATATGTATTGATGTTTTTGTATGTGTTTGTGGTTGTATTCTCTGGTTATGCATGTGCTTATGGACGGTCTTGTGCTGAGTTGCTT	.......((((((((..((....((((((((.(((((((.((((.(((((.((.(.....(((((((.(((.........))).)))))))......).)).))))).......((.((((.......((((((((((((.((....)).))))))))))))....)))).))...)))))))))))))))))))...))..)))))))).......	-	GTGCTTATGGACGGTCTTGTGC
GE-m0147	scaffold26951:213:321:-	-35.6	-	GE-m0147-3p	13	-	12	AGGAGCCTCAGGCCCCAAGGCAGTGAGGCGACATCGCCTTGCCTAACCTCACCTCGCCTTTTAAAACATCGTTTGTATTGGACTGTCGCCTCATCGCCTAGCCTTGCCC	.((.((...((((....((((.(((((((((((((.(..(((..(((.......................))).)))..))).))))))))))).)))).)))).))))	-	ATTGGACTGTCGCCTCATCGCCT
GE-m0148	scaffold26:212269:212381:+	-49.5	GE-m0148-5p	-	5	5	-	GGAAGTTAGCGGCGATGGGTGGGTTGTGCAATGAAAAAATTTTAAACGAAAATTCATTTTTGTTAATTTATGTGTTTTTTCGTTGCCAATTCCACCCATGCCATTGATTTCCT	(((((((((.(((.((((((((((((.(((((((((((((....((((((((....)))))))).........)))))))))))))))).)))))))))))).))))))))).	GGCGATGGGTGGGTTGTGCAATG	-
GE-m0149	scaffold26:1268384:1268735:+	-54.6	-	GE-m0149-3p	11	-	11	TTCATCACAATAACTAATTTAAGAGTTGAGGTTTACCTTCACCTTATAATCAATGCAAATTTATTTCTTCAACCAATGTCAGACGATCTAACAGAAAGAACATATAAAAAAAACAACTACCTTAAAAAAAAAAAAAAAAACCAACTAACAAAAAAGAATTTAGATTACAAATAAACTAATCAATGATACAAGATGCAAGATGTACTTGGATAAATGGATCCAAGCTATCTCAACCTTCTACAAGTCCCCTATTATAGAAATTTTGTGGCTTTAAAGGTCATGGATGATTGTACATCCAATTAATGCTTTGGTTGAATTTGGTGAATTTTGACTAATTGGACTACTTCATACC	.............((((((....((((((((((((((.........(((((((.(((..(((((...(((......(((.(((...))).)))....)))...)))))......................................................(((((.........)))))................(((((..(((((((......))))))).)))))..((((((((((((....(((...)))....))))))).....)))))..((((((......)))))).....))).))))))).....)))))))))))))))))))).............	-	GTGAATTTTGACTAATTGGACT
GE-m0150	scaffold272:222897:223147:-	-52.9	-	GE-m0150-3p	408	-	408	CACAGTGGAGTATTGTTATATACGATTCATTGCCACATAGGATCTCAAGTGATTCGACATATAGAGAGAACCAAGTGACACCTTTAAGGTACTTGTTGCCTTCTGTGTTAGCAAAGTGTGGTTATTTTGAGAAGAAACATATGGAAAAGAAATGGGACTTTTTTATCGTACAGATGTTGAACCATAAAAGCGTACCAACTCAAAAGGATAATAATAACTGCGGTGGATTTGTATGTAAGTATATCGAGTGT	.(((.(.((.(((..(((((((((((((((((((((((.(((((......)))))...((((((((.(...(((((...((((...)))))))))...).)))))))).......))))))...(((((((.........(((((((((........)))))))))(((....(((......)))....)))......)))))))...............))))))).))))))))))..))))).).)))	-	CGGTGGATTTGTATGTAAGTA
GE-m0151	scaffold27:359235:359416:+	-30.6	-	GE-m0151-3p	22	-	22	CATTTTGTTTGCGTTTTTATCGATCGGAGAAGTCTGTTGTTTAGTTTGTTAACAGTCGAGAAATGGTACATATATTTGTGGGTTTTATTAGGTCTAGGGTTCATCTTTTCTCTTAAATCTAGAAAGTGAATTTTGTTTTTGTTTCGAATGTCTCTGATGATGTTTAAAGCATAAAAACTTTC	.......((((.(((((((((.((((((((...((((((..........))))))((((((......(((....(((.((((((....((((...((((.....))))...)))))))))).)))........))).....))))))...))))))))))))...))))).)))).......	-	TCTGATGATGTTTAAAGCAT
GE-m0152	scaffold27:766955:767063:-	-47.2	GE-m0152-5p	GE-m0152-3p	37	21	15	CTTCAGTATCTATTCATCCATTTTTACTCAATCCAAGGGTTATCAATTTTGAATTTATTCACTTTTTTTCACTCTTGGATTGAGTGAAAATGGACGGATGGTTGTTGAA	.(((((((.((((((.((((((((((((((((((((((((.........((((....)))).........)))))))))))))))))))))))).)))))).)))))))	TCATCCATTTTTACTCAATCCA	GATTGAGTGAAAATGGACGGAT
GE-m0153	scaffold280:18255:18357:+	-65.2	-	GE-m0153-3p	7	-	7	CCCAAGACTTGAGAGTTTAAGTACATGGGGAATGCAAGGTGCGTACTATCTGAGGTGTGTACACACCTTACATTCCTTATGTACTTAAACCCTCAGGTCTTGG	.((((((((((((.((((((((((((((((((((.((((((.((((((((...)))).)))).)))))).)))))))))))))))))))).))))))))))))	-	TTCCTTATGTACTTAAACCCT
GE-m0154	scaffold280:242133:242244:+	-24.1	GE-m0154-5p	-	202	200	-	CAGTAAATTATTGAATGATGACATAGGAGGAGCGGATTGTATTTGCTTATGAATCATGCCGATCAAAGTAAGCTTTCTCTGAGGTTCCTGTTTCCTTATTTACAGTTTTCTC	.((.(((((..(((((((.((.(((((((...((((.....(((((((.(((.((.....)))))))))))).....))))...))))))).)).))))))).))))).)).	TTGAATGATGACATAGGAGGAG	-
GE-m0155	scaffold283:294265:294568:-	-50.9	-	GE-m0155-3p	5	-	5	TCCTTTTTTCCTCTCCCATATTTTGATTTCTACAAATATTTTACATTTCTGTTGAAATTTTTTGTGCATCTACTAGGAAATGGTTTTTTTTTTTTAAAAAAAAAAGTGCACGTATTTATTGTGTCCTCAAAAAACATTTTGATCATTTATGTCTTAAGTCATTAAAATTTGAACAAATTAACTTTGTTTGATAATCTTGATTCATTCTCTCAATTCTTCATAATCAATTTATATTTTTTAAAGAACACAGTAAATAAAATTAGTATTTAAAAGAGAAGTTAGGGTTTGAGAAACTCAAAAAAGG	.((((((((..((((....((((((((((((..(((((((....(((((....)))))....(((((((...(((.....)))(((((((((....))))))))))))))))((((((((((((.((..(((((.((((((((.(((((.....))))).))))))))(((((((((.....))))))))).....((((((...................)))))).......)))))..)).)))))))))))).....))))))).....))))))))))))..)))).....))))))))	-	AGAGAAGTTAGGGTTTGAGAAAC
GE-m0156	scaffold284:309168:309305:-	-35.1	GE-m0156-5p	-	6	5	-	TGTGTTTGGGACAAGTGATCTTTGTTTAAGACATGTGTTTTTCGTTCTAGATAAGTGATTTTTGTTCGTGACTTATGCTTATGTATTCAAGATATGTTGTCATGTGTTTGAAACATGTGGCATTTATCTGGAATATAC	...(((..(((((((.((((((((((((.(((...........))).)))))))).)))))))))))..))).........(((((((.(((((...(((((((((((...)))))))))))..))))).))))))).	ACAAGTGATCTTTGTTTAAGACA	-
GE-m0157	scaffold286:285288:285598:-	-91.7	GE-m0157-5p	-	7	7	-	GTTCCTGGTGTTGAACTGGACGACATTGAGCCTGCTTCAAGTGCTATGTCAACCGTCTACCAACTTGGTTCATTATACAAGGGAGCGTTTTTTAATAGTAAGGAAGAAATGAGTATAGCTATTGGAGAATATGCTTTGAAAGCGAAATTTGAATATCGGGTTAGACGTTCAGACACGGAGCGATTTGAGGCCAGTTGCAAGGACAAAACGTGTAGCTTTATAGTTCGTGCCAGATGTAGGAATGGTTGCTCCATGTGGTTTGTGTTGAAGTATGAGGCGGAGCACACGTGTCGTCAGACAGCCATGGAATC	(((((..(.((((..(((.(((((((((.((((((((((..((((...(((((((...((((.((((..........))))((((((((((((((((((..................)))))))))))..)))))))..........(((((((.((......)).)))))))((.(((((((((.......(((((((.(.......).))))))).....((((.(((.....))).))))))))))))).)))))).)).))))))))))))))))).)).)).)))))))))).)))))..))))).	TTGAACTGGACGACATTGAGCC	-
GE-m0158	scaffold2879:13597:13929:-	-67.6	GE-m0158-5p	-	8	7	-	GGGATCTATCCACACGAAGGTAGAGGAAAGACTTATATAAGGGTGGGATATCAACTCATATAACTCATATAAATGCTATGAGAACTATTATTATTATTATATTAGTATATATGATTCTAGTGAATAAATATACACATCGACATATGATGTACTAAAATCAATATTTATTATATACTTCAAGGTTGGATGGGCGGGGTTGCTAGAATATTGGCCGTTCGGCAAACTATAGTGTTTGGACCTATAATGCTTAGGGTTTTTTTTTTTATTTTATTTTAATTTTAATTTTTGGATTCGAAGTTTTTCTTGTGCTAATCTTGGTGCTGATATGACTTA	(((.((((((..(((.((((((.(((((((((((.((((.((((((....)).)))).)))).((((((.......)))))).....((((((..(((((((......)))))))..))))))((((((((..(((((.......)))))..........))))))))...(((((.....(((((((((.(((.(((.....))).))).))))))))).......)))))..((((((..........))))))..................(((((........)))))..))))))))))).)))....))).)))..)))).))))).	CACACGAAGGTAGAGGAAAGACT	-
GE-m0159	scaffold288:92200:92274:+	-48.2	-	GE-m0159-3p	11	-	11	GTTCAAACCCAGATGAGACGAACCCAATCGTCTGGGTTCCAACCCAGATAAGGGTTCGTCTCCTCTGGGTTCGAA	.(((.((((((((.(((((((((((....((((((((....))))))))..))))))))))).)))))))).)))	-	CCAGATAAGGGTTCGTCTCCTC
GE-m0160	scaffold288:379403:379609:-	-39.2	GE-m0160-5p	-	7	7	-	CTAATGTTGGTTGAGAATGTAGATGAGTGAAATGCGTTTCCTTGGGGACATTATACATTCAAATTAACACTGTATTATTTGAGAACAGCACTTAGAAAATGTAATTATTATGGGTTTCCTTATGCTTTACAGGTTGGTTTTTATATGTTTTGTTTCATGTGTTCATGTATATTTTATATTTATATTGTTTTGACCATTTAACATTAT	.((((((((((((((((((((((((...((.((((((.......((((((..(((.((..((((((((.(((((.....((((...((.(((((...((((....)))).))))))).)))).....)))))))))))))..)).)))..))))))........)))))).))...)))))))))..)))))))))....)))))).	TTGAGAATGTAGATGAGTGAA	-
GE-m0161	scaffold289:71333:71617:-	-61.7	-	GE-m0161-3p	6	-	5	TTCATACCAATTAGTATGTTTACTAAGTTTTCAGACTCAATTAGTATGATGTGATTTCAGATAATTGAGTTCTTTATCGCGGCTTGCATGGATTGATATTTCAATAGTAATTCTTGATTCCTTAGGAAATAAACTTATATATCATTCGAATATTCTTAAGAATTTATTTATGTTGGTTAAGAACTTTAACGGTTATATTTATTTATAAATACATTTTTCTTGAATTTTTAAAAGTTATTTGATAGTATGTGAGTTCATATCTTGACTTTCAGGCTAGGGTGTGAC	.(((((((..((((((....)))))).......((((((((((...(((.......)))..)))))))))).......((.....))....(((((....))))).......(((((....((((((.((.(((((((((((...(((((((...(((((((((((...((((..(((((.....)))))..(((((......)))))..))))......)))))))))))....)))))))..))))))))))).)).))))))...)))))....))))))).	-	GTTCATATCTTGACTTTCAGGCT
GE-m0162	scaffold289:135656:135845:-	-36	GE-m0162-5p	-	11	10	-	ATCCTTTTTCTACTCCGAATAGTCCGTCTTAACCTGTAAAAATGAACACTTTGTCAACATACTAGAAAATAAAATCAATCTCACTAACCACTTACAAGTTCTCTTCTTACCTTATTTTTCTTTCCATCACCTCCCATTCCGCAGAAGAAAAGAAGAGGAAGATGACGACTCACGGCGGTAGATAAAGGAG	.((((((.(((((((((...(((((((((....(((((....(((........)))...))).)).................................((((((((((......(((((((.....................))))))))))))))))))))))..))))..))).)))))).)))))).	TACTCCGAATAGTCCGTCTTAA	-
GE-m0163	scaffold28:798581:798867:-	-77.5	GE-m0163-5p	-	6	6	-	CATGGGACACTCAGTTGGTGTGTTATACTAATGTTGGTGTAACTTTCGAATAATAATGTGATATGTGACTTTTTTTTTTATAAAAAATAATGTTGATGTTTCTCCTCATCATCGAGAAAATTTTCAAATTTTCATTTAAAAATATATATTTTATATCATTTTATTATTGGAATGTCACACTAACATTAATTTTTTATAAAAGAGAAATATCATATGACTCATATGTCACCTTAGTATTGAAAGTTCACACCAAAATCAGCATGGTACGTGAACTAAACGACCCATGA	((((((......((((.(((((((((.((.((.((((((((((((((.((((.(((.(((((((((((.(((((((((((((((((((((((((((((........)))))....(((((((....)))))))........(((((.....)))))(((((((....)))))))........))))).)))))))))))))))))))...........))))))))))).))).))))))))))).))))))).)).)).))))))))).))))......)))))).	TCAGTTGGTGTGTTATACTAATG	-
GE-m0164	scaffold290:276483:276559:+	-24.5	GE-m0164-5p	-	11	11	-	GAACCCAATTACCTAGATTCGTTGAAACCAGAAGATGAACCAAGGTGTCTGGGTTCATTTGATAGGTGCTTGGGCTT	...(((((.((((((...(((.(((..(((((..((........)).)))))..)))..))))))))).)))))...	ACCTAGATTCGTTGAAACCAGAA	-
GE-m0165	scaffold290:61264:61343:-	-27.2	GE-m0165-5p	GE-m0165-3p	7	2	5	AGTCGTTAGAGTGTCAGGCGAGACCTACCAGATACTAGTCTAGAGGGAATCTGGTCTGAGTCTCGTCACATATAATGTGA	...(((((..((((..(((((((((.(((((((.((........))..)))))))..).)))))))))))).)))))...	TCAGGCGAGACCTACCAGATACT	AATCTGGTCTGAGTCTCGTCACA
GE-m0166	scaffold292:119947:120256:+	-53.77	-	GE-m0166-3p	7	-	7	TATCTCTATTAGGGATAGCGCAACACTCAACAAAGATTAAGTAGATTAATGAGTCATCTCCAATAGAGATTCTTCTGTTATTCTTCATTTAGGCTTTATCAGTTTCTCATTCTCTATCTCAATTACTTCATCTTTTTTCTTCATTGAATTTCCATTTATTTTTATTTGTATGTATTGAGATAGTTTTATGTTGATGCTTGGTTCATGTTCCGAAAAAAAAAAAAAAATCTAAATGAATTTTAACTAATCCAAGAAAAAAAAAATTTTAAATGGTTTTAAGGTTGATGTGTTGTAGCTTCTCAAAGCGATC	.(((.((.((.((((.(((((((((((((((((((..((((((((.(((((((..(((((.....)))))..))).)))).)))..)))))..))))....((.((.(((...((((((((((.((.............................................))))))))))))....)))..)).))((((........))))..........((((((.....(((((((..................))))))).....))))))...))))).))))))).))))))))))).))).	-	AAGGTTGATGTGTTGTAGCTTCT
GE-m0167	scaffold292:305873:305953:+	-42.5	GE-m0167-5p	-	8	8	-	ATTTTTTCTCTTCTGATCAGAGGGTGACCCGAATTCGGGTCGATCCGAAATCGGGTCACCCCTGACTCGAAGAAGTAATTT	........(((((.((((((.(((((((((((.(((((......))))).))))))))))))))).)))))))........	TTCTGATCAGAGGGTGACCCGAA	-
GE-m0168	scaffold292:94731:94872:-	-25.5	GE-m0168-5p	-	7	6	-	TGTTATATGCAGTCTGAGATCTCATATATAGCTTTCAGACAGATAAGAAACAAGTGCTACATATATACCTATTGTTGGTGTTTAATTTATTTTTTTCATTATTATTGTCAGTTGTGTATATTGTCTTTGTCATGATATCATT	....((((.(((.(.(((((...((((((((((....(((((((((((((.(((((........(((((.......)))))......))))).)))).)))))..))))))))))))))...))))).).).))))))....	AGTCTGAGATCTCATATATAGCT	-
GE-m0169	scaffold2947:8279:8381:+	-71.7	-	GE-m0169-3p	5	-	5	ACCCAGATCTGGGTTCGCTGACGAACCCAGATCGGGTTCTCAGGAACCCAGATCTGGGTTCCCTGACGAACCCAGATCGAGTTCTCAGGAACCCAGATCTGGG	.(((((((((((((((.((((.((((...(((((((((((((((((((((....)))))).))))).)))))).))))..)))))))))))))))))))))))	-	CCAGATCGAGTTCTCAGGAACC
GE-m0170	scaffold2954:2248:2377:+	-28.7	-	GE-m0170-3p	6	-	6	ATTTTATTTGGCAACAATCAATTTGATTTAAAGATATTATGTGTTCATCTTGAAATGGTAATTTGGTTAGCAAATTTACAGAATGAATCAAGATATTCTTTGAATCGATTATGGTTGAGCAAGAAATTTG	..........((..((((((..((((((((((((((((.((.((((((.......((..((((((.....))))))..))..)))))))).)))).))))))))))))...)))))).))..........	-	CTTTGAATCGATTATGGTTGAGC
GE-m0171	scaffold296:271867:272189:+	-54.5	GE-m0171-5p	-	5	5	-	AAGTCATCCATCAACAACTAATATATATAGGGCAAGCACAAGTGAGAATTTAATTTCAAAAGCATAACACTCATGCTTAAAAATAAGAGCCAAACTCTAGTTGCGATCACCAATGAGTCATCCCACATGCACTAATTTATTTACACATGAATGTAAAGACTCATTAGTCATCTCCGAGGTACCTAGAGGCACTTCTTATGTACTCACATACACATAACAAACCACACATGATATAGGGCTCCATATAATATCACAAATGTGCCTACTAATATCAAAGAATAAAAGTAAGCCTAGATATAACATTACTTTATGGTGCCATCTCA	........(((((..((.((((.(((((.((((..(((((.(((((((......)))..((((((.......))))))........(((((...((((((.((((((.((.((((((((....((((((...(((.....)))..))))..))....)))))))).)).)))......))).))))))........(((((....)))))..........................))))).........))))...))))).((((..(((......)))..)))).))))..)))))..)))).))..)))))........	TCAACAACTAATATATATAGGGC	-
GE-m0172	scaffold296:85301:85623:-	-52.4	GE-m0172-5p	-	5	5	-	AAGTCATCCATCAACAACTAATATATATAGGGCAAGCACAAGTGAGAATTTAATTTCAAAAGCATAACACTCATGCTTAAAAATAAGAGCCAAACTCTAGTTGCGATCACCAACGAGTCATCCCACATGCACTGATTTATTTACACATGAATGTAAAGACTCGTTAGTCATCTCCGGGGTACCTAAATGCACTTCTTATGTACTCACATACACATAACAAACCACACATGATATAGGGCTCCATATAATATCACAAATGTGCCTACTAATATCAAAGAATAAAAGTAAGCCTAGATATAACATTACTTTATGGTGCCATCTCA	........(((((..((.((((.(((((.((((..(((((.(((((((......)))..((((((.......))))))........(((((..((((..((((.(....))))))))).(((((..(((.((((((...((((((......)))))).....)))))))))....)))))................(((((....)))))..........................))))).........))))...))))).((((..(((......)))..)))).))))..)))))..)))).))..)))))........	TCAACAACTAATATATATAGGGC	-
GE-m0173	scaffold297:19961:20108:+	-34.5	GE-m0173-5p	-	7	7	-	GAGGTCATTGTTGTCGAGGTCGCAGATTAGCTGGTCGCACCACATAATCTTTCAAACGACCTTTCTTGATCAGTTCCTCAATGACATCCTTCAAATTCCAGCAATTTGAAGTGTTGTGCCCGACCTCATATGATAGATACGAAACTTG	((((((..((((((.((((..((.((((((..(((((...................)))))....)))))).)).)))).))))))..(((((((((.....)))))))))..........)))))).....................	TTGTCGAGGTCGCAGATTAGCTG	-
GE-m0174	scaffold299:93129:93263:-	-34.7	-	GE-m0174-3p	5	-	5	CTTCTAAGGATGATGTTGTATGCTGATGGGCAGTCAATGATAAAAAATAAGCTAACGTCATAGCTTGTTGGTCCGAATCTCCAAAAGAAAGAGGGAGTTTGATTTGCCCCATTGGTTTGACTGCATCCCCAATAA	.......(((((..((((...((((((((((((((((........(((((((((......))))))))).........((((...........)))).)))).))).))))))))).))))..))))).......	-	TTGCCCCATTGGTTTGACTGCA
GE-m0175	scaffold29:1709577:1709786:+	-56.1	GE-m0175-5p	-	13	12	-	GCTTTTGCGTGCTCACTTCTCTTTCTGTCAGCTTCCAGTGACCGGAATCTGATCACTTTTGGGATCAGTTCACGGCTACCTGTTTTCATGTTCCAGAATCATTAAAAAAGTTTAAGCCTGCAGGTAATTAACAGAGACCACAGACGAGCAACTTCTTATCGTAAGATAAGTTGGATGGAGCTGGAGGAGGATTGGTGAACAACTTACGAT	((....)).((.(((((..(((((((.((((((.((((((.((((((.((((((.(....).))))))))).))).)))((((((((.((((((.(.....(((((....))))).....).)).....))))))))..))))........(..((((((....))))))..)..))))))))))))))))..))))).)).........	GCTCACTTCTCTTTCTGTCAGC	-
GE-m0176	scaffold29:7139:7245:-	-67.6	-	GE-m0176-3p	11	-	11	CGAACCCAGACGAGACGAACCCAGTCGTCTGGATTCGAATCCAGACGAGACGAACCCAGTCGTCTGGGTTCGAACCCAGATAAGGGTTCGTCTCCTCCTCTGGGTTC	.(((((((((.(((((((((((....((((((.(((((((((((((((...........))))))))))))))).))))))..)))))))))))....)))))))))	-	CCAGATAAGGGTTCGTCTCCTC
GE-m0177	scaffold29:1165671:1165850:-	-96.5	GE-m0177-5p	GE-m0177-3p	7	5	1	AAGCACTGGGTTTGAACCCAATAACCCAGTTGAAGGTTCAACTGAACCCAGATAATCATCTGGGTTCAAACTCACAGAAGGGTTCGTCTGGAACCCTCATCTGGGTTCAAACCCAGACGACTGGGTTCGGCTGGGTTCCAATCCAGACGAACCCTCATCTGGGTTCGAACCCAGATGAGG	.....(((((((.(((((((..((((((((((..((((....(((((((((((....)))))))))))))))......(((((((.....)))))))..(((((((....)))))))))))))))))....))))))).)))))))......((((((((((((....))))))))))))	TTTGAACCCAATAACCCAGTT	CTGGGTTCGGCTGGGTTCCAATC
GE-m0178	scaffold29:1493951:1494271:-	-52.2	GE-m0178-5p	-	8	8	-	TATTTTTTTAAAACGGACTCAATTGTTACATTTATTGTAAGAATATTTTGGTATTTTTACACATGATTTAAGATTCAATTATTATATTTTTTAAAAAATAATATAAATATTAAATCATTAATTTAATGTGTTATTTTTGTACTTGTCCAATTTTTTTAAACTCATGACGTGATGATATTGTTAATAAGACATTTCGTGTTCTTGTTCTTTAAACTAGTTTTAAAGTAAACATCATGATTTTACACAATTAATTAAACTATAAACATTTTATTGAAATTATCTTTTAATATAAAATTTAACTGAGTCCCCGTTAAAGTTAAA	.....((((((...(((((((...((((.((((..(((((((((((....)))))))))))((((((((((((...((((...(((.......((((((((((((...(((((....)))))....)))))))))))).....)))..)))).))))))).))))).(((((((........((((((((((...))).)))))))(((((((.....)))))))....)))))))................................((((((((.....))))))))..)))).)))))))))))...)))))).....	AAACGGACTCAATTGTTACATTT	-
GE-m0179	scaffold29:1786620:1786818:-	-33.4	GE-m0179-5p	-	9	9	-	TTAGTTTTCAACAGTACTGTTCAGTTTTCAGACAAAAAAACAAACGATCATTTAGTCTAGGTTTTTGGTACTTCGATTGTAACCACATTTAGTTATTTTTCATCTTCTTTCTTTGAAATTTTTTACTTTTATTATTTCAACTTCTCTCTATGTTGTACTTTTTTTTTTTTAATACATGAACTGTACTGGGGCAGGCCCA	...((((.(..((((((.(((((((.((.(((.(((((((...((((.(((..((.((((((...((((((.......)).)))).))))))....................(((((((..(........)..))))))).....))..)))))))...))))))).))))).)).))))).))))))..).))))...	ACAGTACTGTTCAGTTTTCAGAC	-
GE-m0180	scaffold2:460990:461094:+	-25.6	GE-m0180-5p	-	17	16	-	GAGAGAATGGGTAATTGTCGTGGACGTAGGCCTTTGTTCTTGTCGAACCACGTAAAACTCTTGTTGCGTCTTGTTTGTTTTGGTCCTGATAGTATTGGTTCTGTG	.(.(((((.((((.((((((.((((..((((....((((.....)))).((((((........)))))).......))))..)))))))))))))).))))).).	GTAATTGTCGTGGACGTAGGCCT	-
GE-m0181	scaffold2:1529860:1530055:+	-36.6	-	GE-m0181-3p	7	-	7	AAATTTCTTTCTTTTACAGGGTAAGGAGTATGCTCTTGTAGTTGACTCAGATAATGCAGCAGCTGTTGTTGACCCGAGTATCCTTGTCATGATTTTAATATTATGTTTCTCCTGTTACCTTAGTATATCCTTGTATTATTGCATTTTCCATTATTATGGTAATTGCATTCCTTGACTTTTTAATAGAAATCTTGAA	.......(((((.(((.((((((((((((((((((..(((((((.((((.....)).))))))).......))..))))))......((((((......))))))...............(((((((....)))))))..(((.((.((((....)))).)).)))))))))).))))).))).))))).......	-	ATTCCTTGACTTTTTAATAG
GE-m0182	scaffold2:64110:64331:-	-40.6	GE-m0182-5p	-	10	9	-	GAGAACAAATAGTGGATGTAGGTAAAGTTAGCCGAACCACTTAAACACTTCTTCGTCTCCTGTTTTACCTTTAGCTCTTTTACACTTGTTATTTATTATTGTATGTTATATTACTTGTTTCTGCAGTGTTGAGTCTGGAAAAATCTTGTTGACTGATTTAAAACGTCAACAGTTTGGAGCTAAAAGAAAGGGCTCAACTGCATCATTTCGCTATTAATACCA	.......(((((((((....(((..((((((((.........(((((.............)))))..(.(((((((((............(((((.(((((((.(..(((.....)))..)))))))).)))))...........((((((((...........))))))))...))))))))).)....)))).))))..)))..))))))))).......	AGTGGATGTAGGTAAAGTTAGCC	-
GE-m0183	scaffold2:3052972:3053173:-	-31.1	GE-m0183-5p	-	10	10	-	ATGATTGTAATCTTGACTTAAATTTATGACTTAAATGTATTTATTTACTCTCAATCTAATGATTATTGTAATATACTCTTAATTCATCTGCTTATTCCACCATTGGATTAAAAGCAAATGATTGGATGACTGTTGAAGACTTGAAGTCATAAAATTTAAATCAGCATTTTATTAATATTAATATAAACTTTATGCAATACAC	.((((((((...((((.(((((((((((((((....((.((((...((..(((.((((((.(((........................(((((..((((....))))....)))))))).)))))))))..)))))).))...))))))).)))))))).)))).....(((((....))))).........)))))).)).	TCTTGACTTAAATTTATGACTT	-
GE-m0184	scaffold301:416008:416165:+	-44.9	-	GE-m0184-3p	7	-	7	CTCATGTATTGGCATATGGGTTTCCGGCATCGGACACGTGGTAATATCCGCCGAAATAACGGTCGACCCCGGCAACGGCCGCTCGGTGATTATCCACCGGGTCGTATATCATAACACATAATCGTTCATGATCGGACACGTAGTGCCTCTTATAATCC	....((((..(((((.((.((.((((((((.((((..((((......))))........((((((..........))))))(((((((......)))))))......................))))))).))))).)).)))))))...))))....	-	TCATGATCGGACACGTAGTGCCT
GE-m0185	scaffold302:298383:298463:+	-21.1	GE-m0185-5p	-	7	7	-	TACATGTGTGTTGAGTATCTTCACCACGTATGACAGATTTCCTTAAGTACTAGTGGTGTAGATTTTTAGATTACAAATGTT	.((((.(((((((((.((((.((((((((((...((.....))...))))..)))))).)))).)))))..)))).)))).	TTGAGTATCTTCACCACGTA	-
GE-m0186	scaffold30:894125:894237:+	-81.6	GE-m0186-5p	-	12	12	-	TTCGCCTCCCCCACCTCTCGAACCTGGCACCTACTAGCTCAATTGGTACCCACTTCTCTAAGAATTTGGTATTAAGCCCCTGGTGCCAGGTTCGAGAGGTGGGGGAGGCGAAA	(((((((((((((((((((((((((((((((.....(((....(((((((...((((...))))...))))))))))....))))))))))))))))))))))))))))))).	CCACCTCTCGAACCTGGCACCTA	-
GE-m0187	scaffold3116:1795:1940:+	-25.1	-	GE-m0187-3p	5	-	5	CCGGATACCAGATTCAATCTTGAGTTGAATGATGTAATTATCTACCTTCTTTATTATTATTTGGCTTCTCTATTGACATCTATTAGTGAAGATTTCAAAGACACTTCTTAATTTTTCATTATGCTTGATTGGAAGACTGTTGTTTG	.((((((.(((.(((((((..((((..(((((...((((((((....(((((((((.((..((.............))..)).)))))))))......))).......)))))..)))))..)))))))))))...))).))))))	-	TCATTATGCTTGATTGGAAGA
GE-m0188	scaffold317:282041:282153:-	-73.2	-	GE-m0188-3p	6	-	6	CCCATGACCTAAAGGTTAAGTACAAATGGAAAGCAAGGTGTGTACCATTTGAGCTAGTAGCTTAGATGGTACATACATTGCTTCCCATTTGTACTTAACCCCTAGGTCAGTGG	.((((((((((..((((((((((((((((.((((((.((((((((((((((((((...)))))))))))))))))).)))))).))))))))))))))))..))))))).)))	-	TTCCCATTTGTACTTAACCCCT
GE-m0189	scaffold318:43748:43884:+	-30.3	-	GE-m0189-3p	33	-	33	TATTATCGTAAAGATACAATGTCTCTAGGGATGGGAATGAGGCCAATAATTGTAATAAGTTGTTCCCATCATGAATGTTGGTGTTCGACAAATGAAGGTGCCTCAAATTCCTCGTACTTGTGTTATCTATGAAAAAA	.....(((((..(((((((.((..(.((((((.....((((((.(((((((......))))))).((.((((...(((((.....))))).)))).)).)))))).)))))).).)))))))))...))))).....	-	ATTCCTCGTACTTGTGTTATC
GE-m0190	scaffold318:475921:476048:-	-33.5	-	GE-m0190-3p	6	-	5	TAAGGTGTGATGTTGTTCCTGTTGGGGTTGAGTTTGGGTGTGTAATGGTTGGTGATGGTTGCAGTTTTCGATTATGAGCAGGCAGTTGATNCGAAGCCGCAGAACCGGAACCAGCGGGTGACGCTGAC	...(((((.(.......((((((((..(((..(((((((((....((.(((.(.(((((((.......))))))).).))).))....)).....))).))))..)))..))))))))).)))))...	-	CGCAGAACCGGAACCAGCGGG
GE-m0191	scaffold3213:10614:10845:+	-39	GE-m0191-5p	-	10	9	-	AAAAAAGTCCAAACCGTCAATCAATTAACTGTTAATGGTGACTTAGGTAGTTAAAATTGTAATATAATAATCTAAACTTGAGATATTTTAGAAAATTTAACTTATAAATTCATTATTTTATGATGAAAATCCGATAATTTACATGTTACTAACAACTATCAAATGTAAAAATATTTTTCTACGTATTATGTTAATGTTGACTTTCAGTTGACTGATGATTTGAATTTTTTTT	((((((((.((((.(((((.((((((....(((((((.((((.((.((((..(((.((((((..(((...((((((..........))))))....)))..)))))).((((((((...))))))))..........(((((((..................)))))))....)))..)))).))....)))).)))))))....)))))).))))).)))).)))))))).	AAACCGTCAATCAATTAACTGTT	-
GE-m0192	scaffold322:362985:363066:-	-51.9	-	GE-m0192-3p	10	-	10	CTGGAAACCCAGACGCCGTCTGGGTTTCCATGATCTGGCATCTGGGTTTCCATGGAAACCCAGATCGGCGTCTAGGTTCCAA	.(((((.((.((((((((((((((((((((((((((((...))))))...)))))))))))))).)))))))).))))))).	-	CATGGAAACCCAGATCGGCGTC
GE-m0193	scaffold323:291237:291383:+	-35.4	-	GE-m0193-3p	5	-	5	GGCATCTATCAGCCTGTATGCCCCGAGCACGCATGGTTATGTGTCTAAACGCTTTAATCGCTGAATAACTAGTTGACTGCATGAAGGTTTGACCGAGTGATAAACCATAAAGACGATCTGCTCGTGACTACAAGGCTGCTCGATGAG	..((((...(((((((((.(.(.(((((((((((((((((..(((.((((.(((((..((.(.(((.....))).).))..))))))))))))...)))....)))))...).))...)))))).).)))).))))))...))))..	-	CTGCTCGTGACTACAAGGCT
GE-m0194	scaffold326:264322:264450:+	-21	-	GE-m0194-3p	26	-	26	CCACCCACTTGCTCTATAAAATGTCGTGAGATCAATTTATTAGTTGCACAATTTTCTCCACGTATATAGATTGGTTTTCCTTTTTTTTAGGAGTTGATCCCCGGACCGTATTTTAGAGTCATATTATAA	..........((((((.((.(((((..(.(((((((.........((.((((((.............))))))))..((((.......))))))))))).)..)).))).)).))))))..........	-	ATCCCCGGACCGTATTTTAGAGT
GE-m0195	scaffold327:230435:230568:-	-28.1	-	GE-m0195-3p	170	-	163	AGCTTCAGTTGGTCTTCATGGTTGAAGCAAAGGAAGTTGAGTGCACCGTTTTCACTATTCAGAAGAATTGATGATTGCATGTGTTTCAATCTTTAAGTGGGAGATTGTTAGAATTGTGAAGCCTAAAAGAATTT	...(((..((((.((((((((((..(((((..(((((((((.((((.((..((((.((((....)))).).)))..))..))))))))).))))..........)))))..)))))))))).))))..)))...	-	AGATTGTTAGAATTGTGAAGCCT
GE-m0196	scaffold328:244911:244983:+	-18	GE-m0196-5p	-	5	5	-	GACCTTGGTTGTTTCATGAAGCTTATTGACTGACTTCAATGATCAGTTTTTGAGGTTTCTAACAACTTCAAAA	......(((((((....(((.((((..(((((((......).))))))..)))).)))..)))))))......	GTTTCATGAAGCTTATTGACTGA	-
GE-m0197	scaffold329:341475:341581:-	-49.3	-	GE-m0197-3p	11	-	10	TTAAGTTGGGATTCTCAATCTTGATTTAACATCCAGGTTGGGAATCTCAACCCTAAGGTTGAGATTCGGAATGTGAATTTGAATCAAGATTAGGACTCCCAACCTAG	....(((((((.(((.(((((((((((((.((.((.(((..(((((((((((....)))))))))))..))).)).))))))))))))))).))).)))))))....	-	GAATTTGAATCAAGATTAGGACT
GE-m0198	scaffold32:373437:373522:+	-22.9	-	GE-m0198-3p	11	-	10	GTGATTTGCGAGCTACAATAGTAGAGAGCTCGTTTCTACGAGTTCGAATGTCCGAAGTCTGATCATGAGCTTGCCTACTCGGATTA	.(((((((...........(((((.((((((((.((...((.((((......)))).)).))..))))))))..))))))))))))	-	GAAGTCTGATCATGAGCTTGCCT
GE-m0199	scaffold338:273697:273800:+	-26.6	-	GE-m0199-3p	27	-	27	ACAGTTCATTGTTTATGCTTGGACAGAAAAATCACGGTCATGATATGGAGCTTCTCTCTCTACAGTTCTCCCTACCGTGTTTTCCTGTCCAAACACAACCACTG	.((((...((((....(.((((((((.((((.((((((...((..(((((.......)))))....)).....)))))))))).)))))))).)))))..))))	-	ACCGTGTTTTCCTGTCCAAAC
GE-m0200	scaffold33:752650:752732:-	-25.5	GE-m0200-5p	-	7	6	-	GCTTCAGGGCCAGGACCACAGTTTGACAGCTTAAACTTGCTTCTGCATAATGTTGTTAAATTGGTTGATGGAAAATGAATGCA	((((((...(((.(((((..((((((((((.......(((....)))....)))))))))))))))..)))....)))).)).	CAGGACCACAGTTTGACAGCTTA	-
GE-m0201	scaffold342:195890:196143:-	-55.2	-	GE-m0201-3p	11	-	11	TCACAGTGGAGTATTGTTATATACGATTCATTGCCACATGGGATCTCAAGTGATTTGACATATAGAGAGAACTAAGTGACACCTTTAAGGTACTTGTTACCTTCTGTGTTAGCAAAGTCTGGTTATTTTGAGGAGAAACACATGGAAAAGAGAGGGGACATCTTTACCATACATATGTTGAACCATAAAAGCATACCAACTCAAAAGGATAATAATAGCTACGATGGATTTGTATGTAAGTATATCGAGTGTAT	..(((.(.((.(((..(((((((((((((((((.(((.(((..((((..(((......)))...))))...))).)))((((....((((((.....))))))..))))((((........(((.(((((((.........((((.(((((..(....).))))).))))...((((((..........))))))....))))))).))).......))))))))))).))))))))))..))))).).)))..	-	ATGGATTTGTATGTAAGTATA
GE-m0202	scaffold344:148857:149070:+	-80.6	GE-m0202-5p	GE-m0202-3p	13	1	12	GCTTGTCAGTGCTCTCTGTCGACCTCAAAATATACCACAATAATTACTTGAACATGTACAACCCAATTATCAAGATCCAAACAGGTCATACCAACAAATCCAACCGAACCCTCGAGATGGAAGGAACATCATCCTTCAAAAATATGCTGATCTTATAGGGAACTAAATAATCGTTGTTGTGGTATTTTGAGGTCGGCGGAGAGCAATGACAAGA	.(((((((.((((((((((((((((((((..((((((((((((((((........)))...(((...(((.((((((......(((...)))......((((.((((....))).).))))((((......)))).............))))))))))))............))))))))))))))))))))))))))))))))).))))))).	TCTCTGTCGACCTCAAAATATAC	ATTTTGAGGTCGGCGGAGAGC
GE-m0203	scaffold3567:2845:3072:+	-36	GE-m0203-5p	-	5	5	-	TTTCTTCATCTAAAGAACTAGCAGGAACGAGAACTTCAGTAAGACAATCCCAAAGTTTTGGAAGCTTATCAAATAATGAAGCACCAAACTTCTCACATAAATGCCTCAATGCAAATTCAGACCCTCTTCGGCTAATAAAGCCTTCAACTCTTGACCGATCTTCACCACCAGCTAGAATGTTAACTCTTGATTTCTGTTTTCCTGTATTACTTCCAAAGGAGAGGAAAT	(((((((.(((...(((.(((((((((..((((..((((...((((.((...((((((.((..(((..(((.....)))))).))))))))..........(((......)))................((((.....)))).((((...))))....................)).)))).....)))).))))...)))))))..)).)))...))).))))))).	TAAAGAACTAGCAGGAACGAGAA	-
GE-m0204	scaffold357:242945:243102:+	-67.9	-	GE-m0204-3p	144	-	144	GTGGCCGAAAAGCACTGTAGGCGGTGGCGCGTGGGCCCCACGTGCCGACGACCGTCGGAGTCATGCGTCTGTAGCCGTTGCTCGCTTGCTGCGCATGCCCTGCAGATATTCCCTACGTGGCGCGCTCTGGCGCTTCCACCTTGGTGACACGTGGCCTA	..(((((.....(((((.(((.((.(((((..(((((((((((((((((....)))))...(((((((..((((.((.....)).)))).)))))))................))))))).).))))..))))).)).)))))))).....)))))..	-	TCTGGCGCTTCCACCTTGGTGAC
GE-m0205	scaffold35:605870:606036:+	-45.2	GE-m0205-5p	-	8	7	-	AAAAAAAAAAATCAAATCGGTTTTAGTGAGGCCTTTAATCCCAGAATCGAGTTTTATATGTCATTGAAAATCCGATGTCGGGTTTCCTAATCCCACTTGAACCGACGTCGGGTTGTTCATCTTCTTATTAATTTACGGCTACACTTAAACCGGTGGTTTTTGTTATA	......((((((((..(((((((.((((.((((...............(((((..(((.(....(((((((((((((((((....................))))))))))))).))))....).))).)))))..)))).)))).)))))))))))))))......	ATCAAATCGGTTTTAGTGAGGC	-
GE-m0206	scaffold35:666583:666731:+	-105.7	GE-m0206-5p	-	8	8	-	TCGTGAACCTTGACTGGGTTCACTGACGAACCCAGCTGGGGTCATCAGGAACCCCAATCTGGGTTCTCGGGAACCCAGATCTGGGTTCCTGGGTTCGTCAGTGAACCCAGAACCTGGGTTCATCAGTGAACCCAGTCAGGGGTCACGAA	((((((.(((((((((((((((((((.(((((((((((((.(((((((((((((..((((((((((....))))))))))..))))))))).........)))).)))))...)))))))).))))))))))))))))))).)))))).	TGACTGGGTTCACTGACGAACC	-
GE-m0207	scaffold366:276868:277179:-	-76.2	GE-m0207-5p	-	5	5	-	AAAACATCGGATGAATTGGAGAATGAAGCAGCCATCAAGAAACATCAGTCGAGTGAATTCCGTTTTGTCAAAAATCTCCGTTGAGGCCTCATCAGTGTAGCATTTTCTGGCAGTTTCTGCAACGGCCATGACCTTCTTATACAAATGTTCGAGTAACTGGTCATCGTCATTTGCGTACTGATAGGCCATTGAAAACTTGAGATCCTCCATTAACTGAAGATCAGGATTGCCATGGTGATATGGACCGATTGAAACCACTAAGGGATCATAGCACCTTCGGTTTGCTTCGATCCTGCGAAGCATTGGTGAAAC	....(((((.(((..(((.((.(((((((((((............(((((...(((.(((.(((.........(((((.(((..(((((.(((((((..(((.......((((...))))...(((.((((((..(((..((....))..))).....)))))).)))...))).))))))))))))......)))..)))))........))).)))..))).)))))....((((.(((((.((...((....))....))..))))).))))...)).))))))).)).)).)))..))))))))....	ATGAATTGGAGAATGAAGCAGCC	-
GE-m0208	scaffold36:47591:47664:+	-21.8	GE-m0208-5p	GE-m0208-3p	21	2	19	AAGAGCAGCCGTCAATCTGAGCTCGTTTCTACTGTGTTGAAGAGGAAATCAAGCTGTAGAAGGCGGCAAACAGA	.......((((((..((((((((.((((((.((.......)).))))))..)))).)))).)))))).......	CAATCTGAGCTCGTTTCTACTG	GAGGAAATCAAGCTGTAGAAGGC
GE-m0209	scaffold36:441935:442022:+	-24.6	-	GE-m0209-3p	11	-	11	AGCATTTGACTGGTAATTTATGTATATATGAAAATTGTTAGCATCATGCAATTTTTATTGGATATAGGAATTACTAGCTCTGGATGAA	..(((((((((((((((((.(((((..(((((((((((.........)))))))))))...))))).)))))))))).)).)))))..	-	ATTGGATATAGGAATTACTAGC
GE-m0210	scaffold36:1977455:1977665:+	-22.89	GE-m0210-5p	-	10	10	-	TGAGTCAGTGATATTTGGACGAACGGTATGCCTACTAATTCCAACTCCAAAATCTCTCGCAATCTTTTTCATCAATATTTTTCATCGCCATCAAACCAACGACACTAAGATCAGACATTATGCGTATATTTTTAAGTTGACAATTTGTCATCCTTTATAGTAAATAATAAATACGAATATCCCATATTTTTCTATCAATGTCAGTCTCTCT	.(((..(.(((((((.((..(((.((((((...........(((((..(((((....(((((((((........................................))))).........))))...)))))..)))))...((((((......((((.....)))).....))))))....)))))).)))..))))))))).)..))).	ATATTTGGACGAACGGTATGCCT	-
GE-m0211	scaffold36:354009:354145:-	-29	-	GE-m0211-3p	7	-	7	GTGATTTTTGGGAGACGGACTCCGAAAATTGTTAAAAGTAATTATTTTGATGAATAGTTATTCTAGATGAATAGTATTTTTAGACGAAAAGTGTCCGTGTGAATAGTAATTTTTGGAAAGCGGACCTTACTAATCAA	.(((((...(((...((...((((((((((((((..(((((((((((....)))))))))))(((......)))....((((.(((.........))).))))))))))))))))))...))..)))....))))).	-	TAATTTTTGGAAAGCGGACCT
GE-m0212	scaffold36:1433626:1433755:-	-27.3	-	GE-m0212-3p	42	-	42	TGCATAGATTTTTGTCTTTCAAGCATGTTTTATTGAATTTCAATGTATATGTTGTTTCTTTTTTCACTTATTGATTGCAACCTATTATACACAGTTCCATAAAGCTGCAGAAAGATGATTCCGTTTTGCT	.(((.((((..(((((((((..(((.(((((((.(((((....((((((.(((((.((..(........)..))..)))))....)))))).))))).)))))))))).)))))))))....))))))).	-	TAAAGCTGCAGAAAGATGATT
GE-m0213	scaffold36:1461047:1461157:-	-60.3	GE-m0213-5p	GE-m0213-3p	19	10	9	GACACTGATCATGGTGGTGGTGGTGAAGTGTAACAAGGGAGAGTGATCATGGTGTTATTGTTATTGCGTCTCCCTTGTTACACATCACCACCACTACCACTACTGATACTG	.......(((((((((((((((((((.((((((((((((((((((((.(((((...))))).))))).))))))))))))))).)))))))))))))))....))))....	TGGTGAAGTGTAACAAGGGAG	TCCCTTGTTACACATCACCAC
GE-m0214	scaffold373:190185:190540:-	-61.4	GE-m0214-5p	-	6	5	-	TTTGCCATGCCAAAATCAGATATCTTTGGATTCATATTTTGATCAAGTAATATATTACCAGTTTTCAAATCTCTATGAATAATTCTTAACCTTGAATACTTATGGAGATATAATAATCCTTGAGATATTCCTTCAATAATTTTAAAACGTTTGCTCCAATCTAGCAGCTTCCTTTTAGATCCATCTATCAATGGAAAAGAGAAATTGTGAAAAACCTATAATACATTTTAATCAAGAAAAGAAATAACATGAATATTAATGGAAAAATTTTCAACTTGATGAAACTTAGGTACTAGTAGAAATTAAACGAACTGACCAAAAATGTATGAATCCAAACTTTTATTCGGCATGTACTC	.....((((((..(((.(((....(((((((((((((((((.(((.((((....))))..........((((((((((...((((........))))..)))))))))).....(((..(((((.......)))))..)))......((((((.......(((((((.(((((((....(((((......))))))))).))).)))......(((((.....((((........(((((.......(((........)))......))))).....)))).....))))).)))).......))))))...))).))))...)))))))))))))..)))))).)))))).....	CAAAATCAGATATCTTTGGATTC	-
GE-m0215	scaffold377:197445:197556:-	-36.5	GE-m0215-5p	-	7	7	-	TCAAACTCGTTCGTGGACGCTCTGTTTATGCCTACGGGTCCCCTTGGAGGGGTTAAAGGCCACTGAGGTTTAGTCCCGAGCATCAATGCCCTGTCTACGCCTACGGGTCCCC	....((((((.((((((((...((((.((((...((((.(((((...)))))....(((((.....)))))...)))).)))).))))...))))))))...))))))....	TCGTGGACGCTCTGTTTATGCCT	-
GE-m0216	scaffold37:166294:166395:+	-66.2	GE-m0216-5p	-	12	11	-	CTGATCTGGGTTCGCATCGTCGCGCACCCAGATCAGATTTGGGTTCGTCGTCGTCGCAAACCCAGATGATCTGGGTTCACGTCGTCGCGAACCCAGATCAGA	(((((((((((((((..((.((.(.((((((((((..((((((((.(.((....))).)))))))))))))))))).).)).))..))))))))))))))).	TTCGCATCGTCGCGCACCCAGAT	-
GE-m0217	scaffold388:250041:250115:+	-46.1	-	GE-m0217-3p	11	-	11	GTTCGAACCCAGATGAGACAAACCCAGTCGTCTGGGTTCAAACCCAGATAAGGGTTCGTCTCCTCTGGGTTTGAA	.((((((((((((.(((((.(((((....((((((((....))))))))..))))).))))).))))))))))))	-	CCAGATAAGGGTTCGTCTCCTC
GE-m0218	scaffold389:133659:133780:+	-39.6	-	GE-m0218-3p	7	-	7	AACTTAGATGAAACTTCACCTGGGTTCGAATCGACGAGCCAAATCTAGGTTTGAATTGATGGACCCAGATGAAAACCAATTTGGATTCGAATCGATAAACTCAAATGGACCTTCATCTGGGT	.(((((((((((..((((..((((((...(((((((((((((((...(((((..(((..........)))..))))).)))))).))))..))))).))))))..))))..)))))))))))	-	AATCGATAAACTCAAATGGACCT
GE-m0219	scaffold38:1698391:1698522:-	-50.7	-	GE-m0219-3p	20	-	20	TTATATGCTAGCTGTTTGGTTAGCAATTCAAGAAAGCGATATTGGTGGGGTTCAATCCGAAGACGGATTTACACATTGAAGTTGTAAAATACGATCTCAGATTGAGCCGCGCCAATATCACTTTGCATCTGA	.....((((((((....)))))))).......((((.((((((((((.(((((((((.((.((((..(((((((......).))))))...)).)))).))))))))).)))))))))).))))........	-	TTGAGCCGCGCCAATATCACT
GE-m0220	scaffold39:690520:690700:+	-42.9	GE-m0220-5p	-	10	9	-	TATGAGTGTGCCAGTTAAGGACTTGTTCAGCCTGAGTTGGAACTTTTCGTCCTTTAGGAAGGATTTCAGTTGGTTAAATGAAAGGTCTAGAATACAGGTGAGAAGACCGATCTTCAACAGGTTCCAAAGGTGGAAAGTCTTTGTCGTAAGAAGAAGCCATAAAACATGGTAATGGCTTAGG	........(((....(((((((((.((((.(((...(((((((((...((((((....)))))).(((.(((.......((....)).......))).)))(((((....)))))...)))))))))))))))))))))))))..))).....(((((((...........)))))))...	CCAGTTAAGGACTTGTTCAGCCT	-
GE-m0221	scaffold39:694852:695032:-	-42.9	GE-m0221-5p	-	10	9	-	TATGAGTGTGCCAGTTAAGGACTTGTTCAGCCTGAGTTGGAACTTTTCGTCCTTTAGGAAGGATTTCAGTTGGTTAAATGAAAGGTCTAGAATACAGGTGAGAAGACCGATCTTCAACAGGTTCCAAAGGTGGAAAGTCTTTGTCGTAAGAAGAAGCCATAAAACATGGTAATGGCTTAGG	........(((....(((((((((.((((.(((...(((((((((...((((((....)))))).(((.(((.......((....)).......))).)))(((((....)))))...)))))))))))))))))))))))))..))).....(((((((...........)))))))...	CCAGTTAAGGACTTGTTCAGCCT	-
GE-m0222	scaffold3:807069:807334:+	-79.4	-	GE-m0222-3p	6	-	5	CTCTTTTTGTGGGTCCTTCTATCCCACTGTGGCCTATGAATGACTGGCCTTACGCACATAACACTCATGCGACTTATTCGATGTTCTGGCAATATGAGGTCCACCATGTATAGTGAAGATGGTCCTTACTATGGGTATATGATCCTGCTCGGTGGTCTGCTGGGGCAGTTGTTCTGCTGGTTGCTGAGCTGGTTGAAGATGCTACTGAATTGGTTGAGGATGCTGCTGTTGGGGTCACTGATTTATAGGTCGCGCCACATACTCTC	........(((((.........)))))((((((((((((((.(.(((((((((((((((..(.((((....(((.(((((.((((((((((.......(.(((((..((..((.((..(((..(((......)))..)))..))))))..))))).)))))))))))(((.(((.(((((((....))))))).))).).))...))))).))))))))))).))).).)))))))).).))))))))))))))............	-	TCACTGATTTATAGGTCGCGCC
GE-m0223	scaffold3:1472288:1472424:+	-18.8	GE-m0223-5p	-	7	6	-	TCATGGGGGGTTTGACTTACAACTTAACAACCTATAAGCTAACAATTTACAAATACCTTTTTTCTAAAATTTGCATGCATGGTGTCACAAACAACATACAGCTCGTATAGGTCTAGCCAGCAAGATCAAATCATGAA	(((((....(((((((((.(...(((...(((((((((((............(((((.......................)))))..............))))..))))))).)))...).))).))))))))))).	TTTGACTTACAACTTAACAACCT	-
GE-m0224	scaffold3:2690990:2691251:+	-79.2	GE-m0224-5p	-	5	5	-	TCTTTGAATCACAGATCTGAGTGTGACCGAGGCGGAGTGCTGCTATATCCTCCTTAAATCACAAGTGAGTAAAGTAATATTCCTATGATTTAAACCAGTAAATTTATAAGTATTTTGATTGCAAACTTAGTATCATGTTTATAACCAAAACATCTATGAGGTTGCTGATTCAAATTTTGAGAATACCACCTTGCCCATTTATGGTTTAAGAAGTATATGACAGTACCCCACCTCCACTACACTCAAACCTGTTGTTTAAGAA	((((.((((.((((...((((((((...((((.((.((((((.(((((.((.(((((((((.(((((.((((.((..(((((.((.(((((.((.((((((.((((((.((.(((((.(((.((((..........)))).))).))))).)).)))))).)))))).)).))))).)).)))))..)).)))).))))).))))))))).)).))))).)))))).)).))))...))))))))...)))).)))))))).	ACAGATCTGAGTGTGACCGAGGC	-
GE-m0225	scaffold3:612451:612617:-	-25.9	GE-m0225-5p	-	8	8	-	TAATTATAATATTACATGGTCAATTGGATGATTGAATGATCAAGGAATATTTTCAAAAATAATTTAAATATGATTTCATTGATTAGTAAAAGATATGAACTAAGGGCATTTTGGGAACTTCAAAGTACGAGATGAATCATGACAATGGGCATGTGTGTGTGTGGCAT	...(((((....((((((.(((.(((.((((((...((((((((((((((((.............))))))...))).))))))).....................(((((((...(((....))).)))))))))))))..)))))).))))))....)))))...	ATTACATGGTCAATTGGATGATT	-
GE-m0226	scaffold40325:114:230:-	-35	-	GE-m0226-3p	10	-	10	TTATGTTGGAAGCCCCAACAATTCTCAATCTTGATTTAACATCCAGGTTAGGAATCCCAACCCTAAGATTGAGATTCCAAATGTGAATTTGAATCAAGATTAGGACTCCCAACCTAG	...((((((.....))))))..(((.(((((((((((((.((.((.(((.((((((.(((........))).)))))).))).)).))))))))))))))).)))............	-	GAATTTGAATCAAGATTAGGACT
GE-m0227	scaffold403:148270:148360:+	-19.4	GE-m0227-5p	-	20	20	-	CTGTCTTCAGTCCATACATCATCTAAGACAATGAGAAATCTTTTCTGATTCAACGTTTCCTTTAGACTGACTTGTAGAGGCTCAAGATTGT	..(((((.((((..(((((((((((((..((((...((((......))))...))))...)))))).)))..))))..)))).)))))...	TCCATACATCATCTAAGACA	-
GE-m0228	scaffold403:126400:126614:-	-35.2	-	GE-m0228-3p	8	-	8	GACAACATAGAGAAGCCTAACAGGTGCAAATTGAATAATTACTATATACACTCAACTACCCATATCAATTTTGGCTCATGTTTTAAGACCACTAATGTTCTTAAACATACCTTATCTATATCAAACGAGACCCCCAATTTCTGGAAGCATGAAATAACAGCCTTGGCAGTTCCAGACGTGTCCAATTTGCCTGCTTGATGGGACTCCAGCACCTA	.........(((...((((.(((((((((((((..........................(((.........)))...((((((.((((.((....)).))))))))))....................(((.....((.(((((((((.................))..))))))).)))))))))))))..))))).)))).))).........	-	AATTTGCCTGCTTGATGGGACT
GE-m0229	scaffold406:96888:96984:+	-57.8	-	GE-m0229-3p	5	-	5	TCGATCTGGGTTCCCAATAGTCGATCTGGGTTCCCAAAACCCAGATCGATGTTTGGGTTTCCATGGAAACCCAGATCGTCGTTTGGGTACCCAGACG	.((.(((((((.(((((..(.(((((((((((.(((((((((((((....))))))))))...))).))))))))))).)..))))).)))))))))	-	GGAAACCCAGATCGTCGTTTGGG
GE-m0230	scaffold406:103268:103364:+	-57.8	-	GE-m0230-3p	5	-	5	TCGATCTGGGTTCCCAATAGTCGATCTGGGTTCCCAAAACCCAGATCGATGTTTGGGTTTCCATGGAAACCCAGATCGTCGTTTGGGTACCCAGACG	.((.(((((((.(((((..(.(((((((((((.(((((((((((((....))))))))))...))).))))))))))).)..))))).)))))))))	-	GGAAACCCAGATCGTCGTTTGGG
GE-m0231	scaffold407:15850:15964:-	-83.8	GE-m0231-5p	GE-m0231-3p	12	9	3	TGTGCAAATCCAACATTGTCCAAATCCAGCTCTATGGCAGCATCCAATTTGCACCCATTATCCAACATTGGATGCTGCCGTAGAGCTGGATTTGGACAATGTTGGATTTACACAG	((((.((((((((((((((((((((((((((((((((((((((((((((((...........))).))))))))))))))))))))))))))))))))))))))))))).)))).	CAACATTGTCCAAATCCAGCTC	GCTGGATTTGGACAATGTTGGA
GE-m0232	scaffold408:280357:280651:+	-65.2	-	GE-m0232-3p	7	-	7	TTGTGTTTTCAGTCTACTGTACGGTTTTGTTTTATTCTGTTTTACTATAGCACCTCCCCTTCATCTATAAATAGGAGAGGATTTCTATTGAAAAAAAGAGAGGATTTCTGGAGTGCTGTTATTCTGCCGAAATAGTGAGAGAGTGAACAGTGGACGTAGGTATCTTTTTAGGCCGAACCACTCCAAAATCTTCTTGTCTTTCTGCGTCTCGCCTCTGATATCTTCTTCTCGTTCTTTTCACTTTGCATGCACCACACCAATCACACGAAACTGCAGCTTGGGCCCATGAACAATC	...(((((...(((((((((..((((((((......((((......))))..((((.(((............))).)))).((((....))))....((((((((((.(((((((((((((((((..((......))..)))))).))))(((.(.((((......)))).))))...))))))))))))))))).......(((((...((...(((...................)))....))))))).............))))))))))))..)))))....)))))...	-	ACACGAAACTGCAGCTTGGGCCC
GE-m0233	scaffold408:282529:282823:+	-65.2	-	GE-m0233-3p	7	-	7	TTGTGTTTTCAGTCTACTGTACGGTTTTGTTTTATTCTGTTTTACTATAGCACCTCCCCTTCATCTATAAATAGGAGAGGATTTCTATTGAAAAAAAGAGAGGATTTCTGGAGTGCTGTTATTCTGCCGAAATAGTGAGAGAGTGAACAGTGGACGTAGGTATCTTTTTAGGCCGAACCACTCCAAAATCTTCTTGTCTTTCTGCGTCTCGCCTCTGATATCTTCTTCTCGTTCTTTTCACTTTGCATGCACCACACCAATCACACGAAACTGCAGCTTGGGCCCATGAACAATC	...(((((...(((((((((..((((((((......((((......))))..((((.(((............))).)))).((((....))))....((((((((((.(((((((((((((((((..((......))..)))))).))))(((.(.((((......)))).))))...))))))))))))))))).......(((((...((...(((...................)))....))))))).............))))))))))))..)))))....)))))...	-	ACACGAAACTGCAGCTTGGGCCC
GE-m0234	scaffold41:245403:245496:-	-58.4	GE-m0234-5p	-	15	15	-	TTGGTTATGGGTCCAATGACCTAGAACTATTTGGTTCTAGGTTCGTCTCCCAACTTAGAACCACGTGGTTCTAGGTCATCGGACTCAAAACCAT	.(((((.(((((((.(((((((((((((((.((((((((((((........)))))))))))).))))))))))))))).))))))).))))).	GTCCAATGACCTAGAACTATT	-
GE-m0235	scaffold41:536510:536641:-	-61.5	GE-m0235-5p	-	6	6	-	ACACGGGGACTCGGACTGGGGGCACCTTTGGGGCTGACACGGGGACTCGGACTGGGGGAACCTTTGGGGCTGCCAGTACTAGGACTCGGACTGGGAGCACCTTTGGGGCCGCCAGTACTAGGACTCGGAGTG	((.((((..((.(((((((.(((.(((..((((((..((((((..((.(((((((.((..((...))..)).))))).))))..))))...))..))).)))..)))))).))))).))))..))))..)).	TCGGACTGGGGGCACCTTTGGG	-
GE-m0236	scaffold41:927225:927422:-	-41.9	GE-m0236-5p	-	17	16	-	TACCCTCTCATATTCGTGTGGATCTCTTTCTCATCTTTATGTTGTAGATGGATTCTTTTCATATAAAAACAGTATTTCGAGTCATATATTAATATTTTTATTTTGATTGATTTGAATAATAAATAATAGTAATACGTAAATTTTTATATATAATGAAGGTTTAAAAGAAAAGAAAAGGCCATGCGCATGGCGTGGGCA	..(((.(((((...(((((((.(((.(((((..(((((.((((....(((((.....))))).....))))....(((((((((......((((....)))).....)))))))))....................(((((((((((.....))))))))))))))))..))))))))))))))).)))).).)))..	TATTCGTGTGGATCTCTTTCTCA	-
GE-m0237	scaffold42:365267:365338:+	-20.7	-	GE-m0237-3p	6	-	6	TTGCTTACAGGTATCAATTGCACCTTCCAGAGTCTACTCGCTCACAAGTAGCAATTGAACCTTCCAAAGCCT	..((((..((((.((((((((..(((...((((......))))..)))..))))))))))))....))))..	-	CACAAGTAGCAATTGAACCT
GE-m0238	scaffold42:877058:877179:+	-24.9	GE-m0238-5p	-	8	8	-	GGGAGTCATCATGGCACTGGACTCTTCTGAGAAGAAGGAGGTGGTGATCAAGATCGAGGGTGACAAGACCATGAACAGCAACAGCAGCAAGATTTGGAGAGAGTCAAGTTATGATTTTTGAA	.......((((((((....((((((.((..(((......(.((.((.......(((..(((......))).))).......)).)).)....)))..))))))))..)))))))).......	ATGGCACTGGACTCTTCTGAGAA	-
GE-m0239	scaffold430:267649:267864:+	-83.7	-	GE-m0239-3p	8	-	8	TGGGTTCACTCCGACGAACCCAGATCTGGGTTCGTCTCTCGCTTCTACTTCTTCTTCCTTTCTTCTCGCTTCTTCTTCTTCTTCTGTCATTCTTCCTCCGCTTCTTCCGCTTCTTCGGCTATTCTTCCTCCTCGGAGTAAACCCGATTTGGGTTCACTCCGACGAACCCAGATCTGGGTTCGTGACGGACGAACCCAGATCTGGGTTCGTGATCTG	((((.....))))((((((((((((((((((((((((.(((.................................................................(((......))).............(((((((.(((((.....))))).)))))))((((((((....))))))))))).))))))))))))))))))))))))......	-	GACGGACGAACCCAGATCTGGGT
GE-m0240	scaffold433:267861:268051:+	-40.1	-	GE-m0240-3p	6	-	6	TGAAAGTGTTCAGTTGATGTTATATTTAGTCATAATTGTTCTGATGATTATAGGAGGTTTTGGATTTGGAAGAAAAACTTCAGTAGTGTGAAGCTGAAATTGACCGTAGTAGGAAAGCAAATGAGCTGAATATTTTTCCTTTCAACAGCTTCACGAAGGAACTGTATGTACATTGATTGATGAAATTTATA	...((((..(((((((((((.((((.((((.((((((((....))))))))..((((((((............)))))))).....((((((((((...((((.......((((((((......)))........))))).)))))))))))))).....)))).)))))))))))))))....))))...	-	GAACTGTATGTACATTGATTGAT
GE-m0241	scaffold43:103081:103166:-	-28.4	-	GE-m0241-3p	30	-	29	CGGCTGAAGGACAACCAGGTGGTCCTGGAACGGTGGCTGAAGGACAACCTGGAACGGTGGCTGAAGGACAACCGGGAACGGCGGCT	.(((((..(.....((.(((.(((((....((((.((((.(((....)))....)))).)))).))))).)))))...)..)))))	-	CGGTGGCTGAAGGACAACCGGG
GE-m0242	scaffold43:127537:127623:-	-23.8	-	GE-m0242-3p	14	-	13	ACTAATATGATTCACACTCGTCACACTTGGTGTCACTATAATGATATTCAAGGTTCTTCATGAGTGACAGTAGGTGTGTTATATAGA	.(((.(((((...........((((((((.(((((((...((((.............)))).))))))).)))))))))))))))).	-	TTCATGAGTGACAGTAGGTGT
GE-m0243	scaffold442:265292:265648:+	-82.7	GE-m0243-5p	-	7	7	-	TATAAAAACCAATAAACCATAAAACTCGGACCTGTGTTTTAAAGAATAAAAAAGAAAAGATATTTAAAATCTCAAATTTTAAAAACCAAGTTATGTGTAGCATTTAAACATGAAACCATGTTTAATGAGGTCATATAACTTGATTTAGGGTTTTCCAAAAAAAAAAAAAGGCATCTTATGCAACATTAAAACTCTGTTCCATGTTTTATGAGATTATATAACCCGTTTTATGGTTATCAAAAAAACAAAATGCATCTTTTGCCTTATTAAGACATGGTTTCGCGTTTTATAGGGTCATATAACCCGATTTTTTTTTTTTTTTGTGTCCCTATTTTATGGCTTGTTTAGGTTCAGATA	......(((((((((.((((((((...((((....((((((((...................))))))))...((((((((((...(((((((((((...((((.(((((((....)))))))))))....))))))))))).))))))))))..(((((((((((((((((((...)))).....((((((.(....((((((((((((((.....((((((........))))))..............(((.....))))))).))))))))))....).))))))..((((......))))...))))))))))))))).))))...)))))))).)))))..))))......	AATAAACCATAAAACTCGGACCT	-
GE-m0244	scaffold446:215495:215594:+	-55.3	GE-m0244-5p	-	14	14	-	TTATAGGTGTTTTGATTGTAAAACTGGTACCATTAAGGCAAGTTTCTTTGATAGTAACTTGTTTTGATGGTACCAAGTTTATAATCAAAACACTTATAAG	((((((((((((((((((((((..((((((((((((((((((((.((.....)).))))))))))))))))))))..)))))))))))))))))))))).	TTTGATTGTAAAACTGGTACC	-
GE-m0245	scaffold446:83308:83612:-	-53.7	GE-m0245-5p	-	5	5	-	TCGTTAGGAGTATTATCGTCATTTCATACGCCTTCAGGAGATATTTCGAGTGTTTGCTTTAAAGTTAGATGATATTTTAGATAAAATAAAACTATATAGAAAAAATGGATAATATGTCAAAAGATAGGGGTTTTTGCGATTTTTCCTATATCTAATTAGCATCGTCAATTTGTTGTAACGGTCTACTTGATTAAAACTTTGTTGGATTTACGCATCACACTTATCACTCTTTATCTTTAACAATTATGAGCTAGCAAGCTGGCAACGTGATAGCGATATGAGCTGGCAATTCATATGTTTAATTA	..((((((.((((.((.((((.(((((((((..(((.((((((....(((((.((((....(((((.((((((...(((((((.............(((.((((((.(..((.((.((........)).)).))..).)))))).)))))))))).....)))))))))))...)))).((((.....)))).......((.((........)).)).......)))))..))))).............(((((....)))))..).)))..))).)))))).)))).))..)))).))))))..	TATTATCGTCATTTCATACGCCT	-
GE-m0246	scaffold446:166393:166594:-	-111.6	GE-m0246-5p	-	8	7	-	ACTGGATCGAATTGGTCGATCGGACATGGGATGGCCGAACTACCATCTGACTGAGTCAGTTGAGTCGATCGGGGGTGAGTTAACCTGTTATATAAAAAGACGCTTTTTTATGTAATGAGCTAACCCACCCTTGATCGACACAACCGAACTAGCCAGGTGGTAACTCGGTCATCCCACTCCCGATCGATCAATCCGACCCAAC	..(((.(((.(((((((((((((...((((((((((((..(((((((((.(((..((.((((.((((((((((((((.((((.(.((((((((((((((....)))))))))))))).).)))).)))))))))))))).)))).))..))).)))))))))..))))))))))))...))))))))))))).))).)))..	ATTGGTCGATCGGACATGGGATG	-
GE-m0247	scaffold446:169754:169955:-	-111.6	GE-m0247-5p	-	8	7	-	ACTGGATCGAATTGGTCGATCGGACATGGGATGGCCGAACTACCATCTGACTGAGTCAGTTGAGTCGATCGGGGGTGAGTTAACCTGTTATATAAAAAGACGCTTTTTTATGTAATGAGCTAACCCACCCTTGATCGACACAACCGAACTAGCCAGGTGGTAACTCGGTCATCCCACTCCCGATCGATCAATCCGACCCAAC	..(((.(((.(((((((((((((...((((((((((((..(((((((((.(((..((.((((.((((((((((((((.((((.(.((((((((((((((....)))))))))))))).).)))).)))))))))))))).)))).))..))).)))))))))..))))))))))))...))))))))))))).))).)))..	ATTGGTCGATCGGACATGGGATG	-
GE-m0248	scaffold44:243792:243899:+	-39.6	-	GE-m0248-3p	10	-	10	AGACCAACATTGGTCTCCATCATCGAAGATTGGTCTAGTCTCCGACAATGAAGATCAGAGGCTCTCCACCTTAGAGACCAGTATCCGACTGTGGAGACTAATTGGAGA	...(((..((((((((((((..(((...((((((((((((((.(((......).)).))))))...........))))))))...)))..)))))))))))))))...	-	GACCAGTATCCGACTGTGGAGAC
GE-m0249	scaffold451:146274:146449:+	-29.8	GE-m0249-5p	-	7	7	-	TTATATATGTAAGAGAGAATTACTAGAAAGCCTCCCATAATTTATCTTATTACAATCGGAAATCATTTTTAACTTTTGTTACAATGACCTCCCATCTGTTAACGATTTGACCATGAGTAACAGTCAAAATTAACGGTAGTAAGGGTATTTTGGTCAATTTACTTTATTTTATTTTT	...........((((.((((((((((((.(((.............((((((((....(((..(((((..((((....)))).)))))..)))....((((((...((((((...........)))))).))))))))))))))))).))))))).))))).))))...........	AAGAGAGAATTACTAGAAAGCCT	-
GE-m0250	scaffold456:59881:60046:+	-32.1	GE-m0250-5p	-	15	15	-	GATGCTATTAAGGATGACATTGTAGGTGAACTTCGAACTCTATTGGGTTTCTCTTTCTAAAAGGAACAAAGGAAAAATAAAAGGGAAAAAATGGTTATTTTTAGCAGAGCGGATTAATACTATGACCAATAAGTTGTTTCCCCTATGAGTTCTTGTGCATGCATCT	...........(((((.(((.(((.(.((((((.((((((....)))))).(((((....))))).................((((((.(((((((((..(((((......).))))....))))))).....)).))))))....)))))).).)))))))))))	AGGATGACATTGTAGGTGAACTT	-
GE-m0251	scaffold456:117907:118036:+	-29.8	-	GE-m0251-3p	9	-	8	AACTTTAAAAAGTTAAGACATACTAATTAAATTTATCCATTGCATTTAAATCAGATAGAAAAGAGAATTTATTATAAGAGAAATAATGTAATAAATGAATTTAATTGATTTGTCATAACTTTTTTTAAAT	......(((((((((.((((...(((((((((((((..((((((((....((..((((.(((.....))).))))..)).....))))))))..)))))))))))))...)))).)))))))))......	-	AATTTAATTGATTTGTCATAACT
GE-m0252	scaffold45:1390689:1390876:-	-36.7	-	GE-m0252-3p	14	-	13	TAGATTTGGACAGTGTATCATTATCAGGCTAGAGTAATTCTTTCTATCACCTAACCAGACTCCCTGGGCTATTAGAGAGATCCCTGCCACATTAGACTTTTAAAAGTTTTGTCAAGAGTATAAATACAAATTAATTCTATCACAGAGCCAGACTCCTTGGACCATTATAGTGACGCCTGCCATAATAG	......(((.(((.((.(((((((..(((((((((...((((((((........((((.....)))).....)))))))).........................(((((((..(((((..............)))))...)))))))...))))..))).))...))))))).))))))))......	-	CTTGGACCATTATAGTGACGCCT
GE-m0253	scaffold464:93102:93394:+	-56.6	GE-m0253-5p	-	5	5	-	CATTGGAGGTTTAGGAAGTGAAAGAATAAGCCCATGAGGTTAGTGTACACATCTTTGAAAATTTTTATTTTTATTAGTTTGATATTAATATGTAAATTTATCTTAAACTTGATAAATTTGTTTTTTTGATGTGTTAAATAATTTTATATGTTATTTGTATGTTTTTAGCATATTATTGGAGTAAAAAATTGATTGAAAAATGATTTCAAAAAATATTTTCGAAAAATAACTCCTTAGGTCAAATATTAAGTGAAGAAGAAACTATGGGCATTTTTGTCATTTCTTTTCCATTT	...(((((....(((((((((((((((..(((((((((((((....(((((((...((((...........(((((((.....)))))))..((((((((((........))))))))))))))...)))))))....)))))))((((((((............))))))))....(((((((((.(((..((((((.....))))))..))).)))).........)))))...............(((.........))))))))))))))).))))))))))))))...	TTAGGAAGTGAAAGAATAAGCCC	-
GE-m0254	scaffold46:1253867:1254078:+	-29.9	GE-m0254-5p	-	6	6	-	TCAAATATTATAATAATAGATTGTCAGGGCGCACTTGATTTGTTTAAATTTGATAGGTCTCAATAGATTTAATAGACATTTTTTTAAAAATCCTTGTAATTAATTCAAAGAACAAATTGACTTGATAAAATGACTTCAATATCCATTAATCAATTCTTACTCGATCAAAAGGTTGCAATGTATCCACGATTTATTCTTATCATGAGATTGAA	((((.(((.((((.((((((((((..(((.(((.(((((((((((...(((((..(((..(((..(((((..((((......)))).))))).)))..)))...))))))))))))).((.(((((..((((...........)))).))))).)).....(((((....))))))))))).))))))))))))).)))).)))...)))).	TAATAATAGATTGTCAGGGCGC	-
GE-m0255	scaffold46:763197:763529:-	-125.7	-	GE-m0255-3p	6	-	5	ATGTGGCAAAGGTTGACATTCCTTGAACCACAGGTCTGAGATAGTACATGACAAAGTGCATAATAGAGTATATGGAGGCATGTCCTCATTGATTAAAGTTTAAACCAATGACCTATAGGTATTTTGGTTGTAAACTTGGTGTTACCAAGGCATTATGTTTGCAACCAAAATACTTACAAGTCTTTAGTTCAAACTTTGGGAGTATCACCTTATCTATTTCTTTGTGGTTAAAAAAGAACATATCTTTACCATGCTCTTCTCTATACTCTATTTTGCACTCTGTTTTACATTGTCTCAAACATGTGGTTTAAGAAGAGCCAACCTTCATCACAC	.(((((..(((((((.(.((.(((((((((((.((.(((((((((....((((.((((((.(((((((((((.(((((((((((((........(((((((.(((.((.(((...((((((((((((((((((((.(((((((.....))))))).))))))))))))))))))))...))).)).))).)))))))))))........(((.((((......)))).))).(((((.....)))))..))))).))))..))))))))))).)))))).))))....))))))))).)).))))))))))).)).).)))))))..))))).	-	ATGTGGTTTAAGAAGAGCCAACC
GE-m0256	scaffold472:50422:50487:+	-27.3	GE-m0256-5p	-	5	5	-	TGGATATGGGGAGGGGTGTCGAACCATGCCTCTTGAGGCATGGTTGCTGGGGCCGACCACAGCCAC	(((...(((.....(((.(((((((((((((....))))))))))..))).)))..)))...))).	GAGGGGTGTCGAACCATGCCT	-
GE-m0257	scaffold476:251986:252053:+	-32.1	GE-m0257-5p	-	7	7	-	GCGAACCCAGATCGGAGTGTCTGGGTTCACTCCGAGGACGAACCTCAGGAACCTAGATCTGGGTTCTT	..(((((((((((((.((.(((((((((..((....)).))))).)))).)))).)))))))))))..	ATCGGAGTGTCTGGGTTCACTC	-
GE-m0258	scaffold477:375886:376177:-	-47.6	GE-m0258-5p	-	5	5	-	ATCTACTATGTGAGCACCAGAACTTCTATGTCTCTCTCCATCGTCGCCGTGTTATCTACTATGTGTCCAAAGCTTTGAAATTGTGGTATCACCGCCATCCCTCTTTCCAATTTTTTTTCTAGGTTTTTCGATTTCTCATATCTCAGTTTTGCTTTAGTTTGTTTTGACTGATGTTTTATTGTTTGATTTTAGTATAATTTTAACACTAATGGAAAGATTGTCCTTCCTAGCTAGTTGTTTCGCATCTAGGTTAATTATTTTTGGATTTTTTGTGTGTTTTTACATCTGGGTT	(((((..(((((((((((((((..((((......................((((((((..(((((..(((((((..(((...(((((...)))))............((((((((((..((((((.........((...(((.((((...((.((((((......)))))).))...))))...)))...)).........))).)))..))))))))))...)))..))))..)))...))))).)))).))))......))))..))))).))))..)))))).))))).	TGAGCACCAGAACTTCTATGTC	-
GE-m0259	scaffold478:51019:51096:-	-22.3	-	GE-m0259-3p	6	-	6	GAGCGTTGGCTTACAGGTATCAATTGCACCTTCCAGAGTCTACTTGCTCACAAGTAGCAATTGAACCTTCCAAAGCAT	..((.((((.....((((.((((((((..(((...((((......))))..)))..)))))))))))).)))).))..	-	CACAAGTAGCAATTGAACCT
GE-m0260	scaffold47:1129610:1129701:-	-33.4	GE-m0260-5p	-	12	11	-	TCTTTTATTAATAGAATCAGAACCGTCGGTTCAAAGAACCGATGGAACTATAACCATTTTAAACCGACGGTTCTGGTTCGGTTCTAGTTCTA	.........(((.((((((((((((((((((.((......(((((........))))))).)))))))))))))))))).))).........	ATAGAATCAGAACCGTCGGTT	-
GE-m0261	scaffold488:71927:72001:-	-25.8	GE-m0261-5p	-	9	9	-	ACTTGAGTTCACAAGCTGATTGTCTGACGAGCTATATATCTGGCGAGTTGGATCCTTAGCGAGCTGAGTTTAAGC	.(((((((((((..(((((..(((((((..((((......))))..)))))))..)))))..).)))))))))).	ACAAGCTGATTGTCTGACGAGCT	-
GE-m0262	scaffold48:866555:866701:+	-30.6	GE-m0262-5p	-	5	5	-	ATTTAATTTCAAATTATCGCACTTATTCCAAGCTTTCAGGGAATTTAAAGGCATTTCTCTTAGAAGTTGACAAAATTCGAATTCTCAAAGATGTCCATGCTCTTCAAGATCCGAAATGGAAAGAAGTAGTGGTAGAAGAAATGAAGG	.....(((((...(((((((((((.(((((...((((..(((.(((.(((((((..(((((((((.((((......)))).))))..)))).)...)))).))).))).))))))))))))..)))).)))))))..))))).....	AAATTATCGCACTTATTCCAAGC	-
GE-m0263	scaffold4:1208406:1208562:+	-32.7	GE-m0263-5p	GE-m0263-3p	11	10	1	TTAACTGAGGTTCCGACCTACTGAACATAGCTCGACAAAATTCTATTAAGCCATATTAGCTGAGGTTCCAATCTACTGGATATAGTTTGACTTAAATTTTTTGAATTAAGCTATCATTTGTGAACTATGGCGCGTGTAGATCAATGACCTCCTGAGC	......((((((..((.((((((..(((((.((.(((((..........(((.((.....)).)))((((......)))).(((((((((.(((((...))))).)))))))))..))))))).)))))...)).)))).))...))))))......	TTCCGACCTACTGAACATAGCT	CTATGGCGCGTGTAGATCAATGACC
GE-m0264	scaffold505:103707:103851:+	-37.3	GE-m0264-5p	-	7	6	-	ATTAGGTTGAGTTGAGTTGGGTTAGGTTGAGTTAAATAATCTATTGGGTTAGGTTGGGTTGCGTTGGGTTAGATTGAGTTAAATAATCTATTGGGTTAGGTTGGATTGAAAATCCAACTCAAACTCAAAAACGTTTATCCCTAAC	.((((((((((((((((((((((...((.((((...(((((((.(((((((..((((.(((.(((......)))))).)))).))))))).))))))).....)))).)))))))))))).)))))))...........))))).	GTTGAGTTGGGTTAGGTTGAGTT	-
GE-m0265	scaffold506:79924:80168:+	-50.5	-	GE-m0265-3p	18	-	18	CTCTCTTCTTGTTTAATTTTTTCGATCTACTCTCTCTCTTTCTTGCATTCTGTTTTCGTTTGGATTGAAAAATGTTTCTGTTGGGAATAAAAAATAGAACCTGATCAAAATTATTACAGTCAACCCACCTGTCCCACCCGACTATGGAGGTATAGTTTTATACATGCTGTATCTCATTCTTAATTGTTGATGATTGCATTCTGCATTATAAGGAGAGATGATGTCAAAACTGATATAGGTAGAGA	.(((((.((((((((.((((..(.(((...((((((.(((...(((((((((((((..(((.(((.((((....)))).))).)))....)))))))))...((....((((((((((((..........(((......)))....((((((((((.........)))))))))).......)))).))))))))....))))))....))))))))).))))..)))).))).))))).)))))	-	AGAGATGATGTCAAAACTGATA
GE-m0266	scaffold507:213112:213471:-	-58.1	GE-m0266-5p	-	5	5	-	AATTTCAATCTTATTTAGGATTTTAAGCCTCCAAAGAAAATTTCATTAATGACTTTTCGAACTCTCATTAGAAGACCTCTTATCAGAATGTGAAGTCATAAAAATCGAATAGTCTGATTTAACTGAATACAACCTATCTAAATTAAAATGTCTCACATTGCTATCATAATGACGAGAATTGCTCTGCGAATCCTTAAATAGAGGAACATCAACTTACCAAAACATCTAGTTTACCAAATCAACATACCGTTTCCCATTCTCAAAAATCAAATCCGCTACTCACTAATCTTAAAAGTGAGGAGCTAGGTGAGTGATTAGGCGAAAAAATAGAGGGTTCAAGGATTCAAGGATCTTGAAAAA	..((((((.....(((.(((((((((.((((.................((((((((.((...(((.((.(((.....))).)).))).)).)))))))).....(((..((((((((((((.................))))))).....((((.(((((......)))))..)))).((((...)))).(((((.....)))))......(((((((.((((.....))))..........................................(((.((((((.........)))))).)))..))))))))))))..))).......)))).))..))))))))))....))))))..	TTATTTAGGATTTTAAGCCTCCA	-
GE-m0267	scaffold50:201693:201884:-	-129.4	GE-m0267-5p	-	1292	1260	-	TTCACCTCCCCAGAATCTCGAACCTGGTGCCTGAGGGCTTAACACCAAATTTCTTGTTACTCTGATACCAATTAAGTTAGTTATTGTGACTAGCTCAATTGGTATCAGAGTAACAAGGAATTTGGTGTTAAACCCTCAGGCATCAGATTCGAGACTCTGGGAAGGCGAAAGAAATCCCTTTAAGGGGTGGAG	(((.(((.((((((.(((((((.((((((((((((((.(((((((((((((((((((((((((((((((((((.(((((((((...))))))))).))))))))))))))))))))))))))))))))))).)))))))))))))).))))))).)))))).))).)))....((((((...))))))....	CAGAATCTCGAACCTGGTGCC	-
GE-m0268	scaffold511:10377:10451:-	-54.2	-	GE-m0268-3p	11	-	11	GTTCGAACCCAGACGAGACGAACCCAGTCGTCTGGGTTCGAACCCAGATAAGGGTTCGTCTCCTCTGGGTTCGAA	.((((((((((((.(((((((((((....((((((((....))))))))..))))))))))).))))))))))))	-	CCAGATAAGGGTTCGTCTCCTC
GE-m0269	scaffold51200:85:175:-	-34.4	GE-m0269-5p	-	5	5	-	TTTCAGTTAGGAACTGTAACGCTCCTCGCCTCGAATCTCGATCCGTCGAGAAATCGGGGTAAGTGGTGTTACAAGTTATATGAGCATGATC	..((((((...((((((((((((.((.(((((((.((((((....))))))..))))))).)).)))))))).)))).....))).)))..	GAACTGTAACGCTCCTCGCCT	-
GE-m0270	scaffold51:1423304:1423439:-	-24.4	-	GE-m0270-3p	11	-	11	TCCTTAAAACACGGTTTTAGGAGTGACCATGTTTTATGGATGAATCAATATAACACGAATTTTTCGAAAATCAGTTTATCAGAAACCATGTTTTATTGTGCCACAAAACCCGGTTCTGTTGAAATTTTTTTAATTT	(((.(((((((.((((........)))).))))))).)))...............((((...))))((((....((((.(((((.((..(((((..........)))))..))))))).))))....)))).....	-	CAAAACCCGGTTCTGTTGAAATT
GE-m0271	scaffold521:126647:126921:-	-65.9	-	GE-m0271-3p	7	-	6	TGAAGGGCGATCAGGCTGCTGGAAGGTGAAGAACAGATTTGGGAACCAGATCTGGTAAGAATCAAGTGGTAAAAGCAAACTTTCATGATTTTATTTTAGAGAGAAGTCTATCGAGTAGTCCATAAACTGCCTTTGATATTACTGAGCTTTTTGCACATAGATCTGGTGTTGAAGCAGTAGGCAGACGAAAAAGCAAGGCAAGGAACTGAGAAGAAATCGATAAGTGAGCAAGCCGAGAAAATAATGTTGACCTCTAGAAATTTGATGGTTCTGTA	...(((((.((((((...(((((.(((.((.(.(((((((((...)))))))))............((((....((..((((...(((((((.((((((......((((..(.....(((.....(((((.(((((((((((((.((.....))...)))...))))))))))))))).....)))......)..))))......)))))).)))))))..))))..))..)))).........).)).))))))))...)))))).)))))...	-	AATGTTGACCTCTAGAAATTTGA
GE-m0272	scaffold522:76735:76838:+	-24.2	GE-m0272-5p	GE-m0272-3p	626	516	82	CGATCTCTGATTCGAGTAATTCTTGAGACGATGAACTTGCTTCAAATGACATTCATTTTGTAGCGATGATCTTGTCTTGAACAATAGCACTTGGTAGGGTCCAC	.((((.(((..((((((.(((.(((((((((.((.((((((.(((((((...))).)))).))))).).)))))))))))..)))...)))))))))))))...	TCTTGAGACGATGAACTTGCT	CGATGATCTTGTCTTGAACAA
GE-m0273	scaffold531:27985:28354:-	-72.2	GE-m0273-5p	-	7	7	-	ATGATGTCTGAATGACGTGAAATTTTTTGGACACGAAAGTTGTATATGTTTACTGAAATTTGTAAAGTCTGCCAGATTTTGTCCCTTTTATTGTCTATATTAAATTATTGTGATATAGCTTTCAAATAATCTGAAAATGTTATGAAAAATATCATTTACCTGGATTTTACAAAGTTAAATACTCAAGCTGTCAAAAGAGCATTCATTGAATTGGCTTTTTGTTTGGAATTTATTAAAAATAGAATATAGCCTATTAATGTCAAACTTTACGGTAATAAGCAAATGCACTAGTGTTGCGTTTTTAAAATTTGTATATCATTTGACAATGTTCCGAAAGAAGGGGACAAAATTGTCAGTGTGACAAATCATT	((((((((.((((((.((((((((((..((((.(((....(((((.(((((((((...((((((((((((..(((((((((...........(.((((((((........)))))))))...)))..)))))).(((((.(((.....))).)))))....)))))))))))).............(((........)))...((((((...((((((((((((............))))))))...))))..))))))..........))))))...))).)))))......))).))))..))))))).))).)))))))))).((((((........))))))...((((((...)))))).)))).	AATGACGTGAAATTTTTTGGACA	-
GE-m0274	scaffold537:40082:40207:-	-50.5	-	GE-m0274-3p	18	-	18	TATTCACTGTGATATTGGTCCGGTTCACTCAGAGACGATTTATTATCTTCTTTGAGTACAAAAAGCTTAAAGTTTTATGCTGATTTGATGGTCTTTGATTGAGCCGTGCCAATATCTTAGTGCTTA	....(((((.(((((((((.(((((((.((((((((.(((.((((.(..((((((((.......))))))))......).))))..))).)))))))).))))))).))))))))).)))))....	-	TGATTGAGCCGTGCCAATATC
GE-m0275	scaffold539:43056:43149:-	-26	GE-m0275-5p	-	5	5	-	TGTCATCAGTTTGCTGATGTGGAGAACAAGATAAGAGTTTATCCAATTCATTCCACTTTGTTTATGTTACCATATCACAGCAGATTCGATGTGG	...(((((((((((((((((((..((((.((..(((((................)))))..)).)))).)))))))..)))))))).))))...	TTGCTGATGTGGAGAACAAGATA	-
GE-m0276	scaffold53:729493:729597:-	-50.8	-	GE-m0276-3p	1583	-	1582	CAGAATTGCGTCCCTGAGTGGCTCTGGATAAAGCATATCTTTTTCTTTCACATGTCGAAAGAGAAAGATAGGCTCTATCCTGAGCCACTTGAGAACGGAACTCTT	.(((.((.(((.(.((((((((((.(((((.(((.((((((((((((((.......)))))))))))))).))).))))).)))))))))).).))).)).))).	-	CTATCCTGAGCCACTTGAGAA
GE-m0277	scaffold541:128163:128444:-	-60.9	GE-m0277-5p	-	11	10	-	GATTTGTTATAGAGGATTTTGGACATTATAATTATCAGAATTAATATAAATTATTTTTTACCTTATCTGTATGTAATTTGGGTGTAAATTCATTGTAAATAATAAAATAGAAATATCATATTGTTACTCTATCAAAATAGAGAGTGACAATTGTGGACGTAGGTTTGGTTTTAGCCGAACCACGTAAAAATTTGTGTGTGTTGTTCTTCTTCATTGCTTCTTTCTTTGTTTTGGTTGTGTTTGTTGTTTAATCGCAAGTATTGAATTCGAAGAACCGGATCA	((((((((((((.((((((...(((((..((((((((((..(((..((((......))))..)))))))...))))))..))))))))))).)))))).................(((((((((((((((..........)))))))))).)))))((((.((((((((....)))))))))))).................(((((((((((.((((.................((((.(((.....))).)))))))).))))...))))))))))))).	AGAGGATTTTGGACATTATAATT	-
GE-m0278	scaffold54:1413553:1413627:-	-38.4	-	GE-m0278-3p	12	-	11	TCGGTTTCCAGATCGAAAACCCATCTGGGTCTTCAAATCTGAAAACCCAGATGGATTTTCGGATACGGAAACCTA	..(((((((..((((((((.((((((((((.((((....)))).)))))))))).))))).)))..)))))))..	-	AAACCCAGATGGATTTTCGGATA
GE-m0279	scaffold555:172674:173031:-	-57.7	GE-m0279-5p	-	5	5	-	AATGATATGATAATTAATAGAATCTTGATAACTTACATACCACATTATTTGAATATGAATTGAAATAAAATATTTTGGAAATCTAACATTACTCATTTAGATAAAATATTTTGGAAGTATAACATTACTCATATATACATATATATATATATATAGAAAGAGAGAGAGAAATCCAAGGTAAAATTTAGCAACATTAAGTTATAAAAAAGCAAATAATCATTAGTAAGTACTATCATTTGCATTGAGACCCTGATTACTTGGGACTCTCGTAGTGAGTTCCATTCAAATTTAAATGAATGATATAATATTATTGTTGTTATTACTTATTAGGGAGACTATGTGTTGTCTACTTGTCTCC	...((((.((((((..((((..(((((((((.............((((((.(((....))).))))))..(((((((((..(((.......(((.((((((........))))))((((......)))).(((((((......))))))).........)))....)))..))))))))).....((((((((.(((((((((......(((.(((((((((((((((......))))))..))).....)))))).)))((((((.......))))))((((((........)))))).)))))).))).))))))))....)))))))))...))))..))))))....))))...	TAATTAATAGAATCTTGATAACT	-
GE-m0280	scaffold55:842604:842811:-	-35.9	GE-m0280-5p	-	7	7	-	GCAAATATAACCAGGATCAGGTTATGTGTACTCGCAAAACCCGACAAAACGCAGAAAACCGTAGTTCCTTTTTTTTCTTCGTTTTTGCGAATCTCACTCATATAAAGTTAAATCACAATCAAAAGTCATTTAAAAGGAAATTTTAAAGTGAAAAATACTTAGGGGCAATTTTGATAATGTGGGTATATATAACAATTAGTTTGTTTGA	.((((((.(((...(((...((((((((((((((((.....((..((((((.((((((..............)))))).))))))..)).............(((((((...((...........((((((.((((....)))).))))))...........))..)))))))....)))))))))))))))).))).))))))))).	CCAGGATCAGGTTATGTGTACTC	-
GE-m0281	scaffold560:154341:154563:+	-26.7	GE-m0281-5p	-	5	5	-	TCTTTATTCCTCATTATGCTTGATTGGAAGACTGTTGTTTATTCATTGAAATTTTTCTATTTTCTACTTTGTATTTTTTTTTGTTCGTTGTTTTGGTGGACTACCAGTTTACTTTTGTATTCCATTTCTTTACATTCAAATAAAATTTTCATTTCCTATCACACTTGATATCAACTTATCCTAAACTCAACTTTCAAAATTATGTCTTCAATGAGTGTAGGGC	.((((((..((((((..((.((((((((((..((..(((((......(((((......)))))...............(((((((.(.(((...((((((.(((.((......)).))).)))))).....)))..).))))))).....................((((......)))).))))).)).))))))..)))).))....)))))).)))))).	TCATTATGCTTGATTGGAAGA	-
GE-m0282	scaffold567:91053:91122:+	-19.6	GE-m0282-5p	GE-m0282-3p	7	6	1	AAATCCCGTGTCTGAAAAATAATTGATGAGATTTTAAACTTGATTTCAAATCCTTTTTCACATGGGAATG	...((((((((..((((((..(((..(((((((........))))))))))..))))))))))))))...	TCTGAAAAATAATTGATGAGAT	TTCAAATCCTTTTTCACA
GE-m0283	scaffold56:898745:898978:+	-28.8	GE-m0283-5p	-	7	7	-	TAGACTTAATAATTTAAAAATTAGAACGCACTGACCATAGAAATTATATATATATATATGTTTGATAAATATAATGTTAATTGCTTTGAATTTATAAAATACCTAAAATAGACATAAAAATAAAATATTTTGATTCATTATATTCTCATTTTTAAAATTATTTTTTTTCTTATTTAATTTTAATATAATGAATAACTGAAATTAGTGATTCTAACTATTTAAAAGTTAGATCTC	.(((.(((((..((((((..((((((..((((((...(((....(((((....)))))(((((.((((((.(((.((.....)).))).)))))).)))))..(((((((...............)))))))(((((((((((.........((((((((..(........)..)))))))))))))))))))..)))...)))))).))))))...)))))).))))).))).	AATTTAAAAATTAGAACGCACTG	-
GE-m0284	scaffold576:123311:123449:-	-45	GE-m0284-5p	-	10	9	-	TCAATTTGAAACAGTACTGTTCAGTTTTCAGACAAAAAAATAAACAACCACTAAATCTCAAAGTCTGTCTCGAGTCAAACTAGTTGAGGGTCATTTATCTTTTTAATCTGAAAATTGAACAGTATTACTGCAGATTGAA	((((((((....((((((((((((((((((((..((((((((((..(((.......((((((((.((........)).)))..))))))))..))))).)))))..))))))))))))))))))))....)))))))).	ACAGTACTGTTCAGTTTTCAGAC	-
GE-m0285	scaffold57:971454:971631:+	-56.6	-	GE-m0285-3p	6	-	6	CGCGGTCTTGAGGATTTGGAGGTGTTGAGCTCGAGAGGACCCGACCATCTATGCTCCCCTAAAGAATGTTCTTTACGACCATGGATGAGACCTCTTGAGGTTGGCTTTGGTCTTCATCCTTAACAGCCTGGGCATCCTCGGTATAAAACTCTACATCTTTGACCGCCTCCTCGCCGAA	.((((((..((((((.(((((.((((((((((((((((...(...((((((((.((...((((((....)))))).)).)))))))).).)))))))))(..(((....)))..)...)))))))(((.(((...))).)))......))))).))))))))))))............	-	AAACTCTACATCTTTGACCGCCT
GE-m0286	scaffold583:29667:29778:-	-30	-	GE-m0286-3p	21	-	20	GGTGGCGACAGAGGCAGTGTTCTACTGCCACTCCTCTCCAGATCTTTATATTGTTTTTTTTTTAATCATTTTCTTTCGGTGGCGACGGAGGCAGTAGAAGGCAGTGTTCTAC	.((((.....((.((.((.((((((((((..(((((.(((...........((.((.......)).))...........))).)).))))))))))))).)).)).))))))	-	TGGCGACGGAGGCAGTAGAAGGC
GE-m0287	scaffold583:121528:121670:-	-36.8	-	GE-m0287-3p	6	-	6	CCTGGTGCCATATAACCAATTGTAGCAAGGGTTTGCGTACTTGTTGGAGAATCTTCATCATCTAGTAGCTTTGTAATGCCAAAGTCACTTAAGTGGCCAACCATGATTTGATCTAGCAGTACGTTGCTCGGCTTGACATCACA	..((((........))))..((((((..((((..(((((((.(((((((((((..........(((.((((((......)))))).)))...((((....)))))))))..))))))))))))).)))).)))..))).....	-	ATCTAGCAGTACGTTGCTCGGCT
GE-m0288	scaffold585:133428:133502:+	-45.5	GE-m0288-5p	-	10	10	-	TCGGGGTTTCCATGGAAACCCAGATCGGCGTCTGGGTTTCCCAGACGCCGATCTGGGTTCGGTTGGTGAAGAAAA	.........((((.(((.((((((((((((((((((...))))))))))))))))))))).).))).........	CATGGAAACCCAGATCGGCGTC	-
GE-m0289	scaffold58:461142:461344:+	-71.9	GE-m0289-5p	GE-m0289-3p	404	182	220	AGAAGGCTTATACTAGTCGGACTGTATTGGGTGCTGCATCATGTGGAAATGTTGAAAAGAGCCTCCGAAGCCACTTAAGCGAAGATCATCATCCCTTCCCTGTAACTCATAACTCAGAACTAATTGGTTGGTTTGGAAGCCACCTACTTGAAGTGGACATTTTCACCCGATGCAGCACAAAATACAGTCTGGCTGATCCCTTC	.(((((..(....(((((((((((((((..((((((((((..((((((((((........((.(((.((((((((..((.((((..........)))).))........................)).))))))))).))...(((((...)))))))))))))))..))))))))))..))))))))))))))))..)))))	CGGACTGTATTGGGTGCTGCATC	TGCAGCACAAAATACAGTCTGGC
GE-m0290	scaffold594:129446:129758:+	-70.7	-	GE-m0290-3p	6	-	5	CGTTGAAGCTCTCTAATATTAGGCTCTTGGGTGAGATTCCTCAACAACTAGTAAACATCACTTACCTTACGGCCTTCAACGTCTCACATAATCATCTCGTAGGACCCATACCAAAAGGAAAACAATTTGAAACATTTGAAAATAGTTCTGACGATGGGAATCTTGGATTGTGTGGAAAACCTTTGTCAAAAATGTGTGGAAAAATTGGAACACCAAAGAATGAAGATGAAGATGCAGAATCTCCATTTGTCATTGATTGGAAGACAGTTTTGATTGGGTTAGCAAGTGGACTAATAGTTGGAGTGGTTCTTGT	....(((.(.((((((((((((.((((((((((((........((.....))........))))))..(((........))).((((((((((......((((((((((.......((((.....((((((...)))))).....))))....)))))..)))))))))))))))..(((((..(((((((.(((.(...............((((..((((((((((.((((.....)))).))))).)))))..)))).).))).))))))).)))))..)))).)).))))).))))))).).)))....	-	AGCAAGTGGACTAATAGTTGGAG
GE-m0291	scaffold594:196389:196543:+	-33.3	-	GE-m0291-3p	12	-	11	TGTATTAAATTGTGCTCTAATTGGTATTGGTCCCTCAAGATGATTATATGAGACACTAAAGAAGGTTAGAGATGTGAGTTTGACAAGCTATTGAGGAATATGTCCTGACAGCTTGTTATTGGAAAGGACCAATTATTCTAGCACTATCAAGTTGT	...........(((((..(((....((((((((.((((.....((((((.....(((......))).....))))))...(((((((((..(.((((.....)))).).)))))))))))))...)))))))).)))..)))))...........	-	AAAGGACCAATTATTCTAGCACT
GE-m0292	scaffold59:159423:159507:+	-19.9	GE-m0292-5p	-	539	516	-	TTCGAGTAATTCTTGAGACGATGAACTTGCTTCAAATGACATTAATTTTGTAGCGATAATCTTGTCTCGAACAATAGCACTTGGT	.((((((.(((.(((((((((.((..(((((.((((..........)))).)))))...)))))))))))..)))...)))))).	TCTTGAGACGATGAACTTGCT	-
GE-m0293	scaffold5:907587:907700:-	-41	-	GE-m0293-3p	5	-	5	TTTCTTGCTGGCAGCCAATTATCATTGGCGATAATTGGATTTATTTCAATTGACGACAGTAATAATTGAATTGAATCTAATTATCACAGATGATAATTAGGCATCCTTAATGAA	.(((.....((..(((((((((((((.(.((((((((((((((.((((((((((....))..)))))))).)))))))))))))).).)))))))))).)))..)).....)))	-	ATCACAGATGATAATTAGGCAT
GE-m0294	scaffold608:175745:175851:-	-50	-	GE-m0294-3p	11	-	10	TTAAGTTGGGATTCTCAATCTTGATTTAACATCCAGGTTGGAAATCTCAACCCTAAGGTTGAGATTCCAAATGTGAATTTGAATCAAGATTAGGACTCCCAACCTAG	....(((((((.(((.(((((((((((((..((((..((((((.((((((((....)))))))))))))).)).))..))))))))))))).))).)))))))....	-	GAATTTGAATCAAGATTAGGACT
GE-m0295	scaffold60:942479:942566:+	-21.9	-	GE-m0295-3p	6	-	5	TGTGTTTAGGTTTTGAAGAGCCCAATTCTCATGTGCCTATCCTTCTCATTGGGTTGACATTAGGTTGGACAACTTTGAACTTGAAGGC	.((.(((((((((.((((...(((((.((.(((((((((..........)))))..)))).)))))))....))))))))))))).))	-	ACATTAGGTTGGACAACTTTGA
GE-m0296	scaffold60:1157949:1158132:+	-61.7	-	GE-m0296-3p	10	-	10	ACGGGAACGGTGTGGACGGCACGGAACGACGTGGACGGCACGGAACGATGTGGGCGGCATGATTTGCTGACTTTCACTCTGACAGTTCTGACAGTATCTGATCTGCTCCAGGCGAGCTGGATTAGGCAGGAGTTCGTCTTAGCGAACTGGAATCCATGATTCTGTCTCTGTATACCGATCTTAT	..((((.(((((((.(.((.((((((...((((((.....((((((((.((((((((((.....))))).))..))))).....))))))......((((.((((.(((((.....))))).))))))))(((((((....)))))))....)))))).)))))))).).))))))).))))..	-	ATCCATGATTCTGTCTCTGTATA
GE-m0297	scaffold615:139189:139351:+	-47.3	GE-m0297-5p	-	9	9	-	AGGCCATAACAACCGACGTCAGATTTTATGAGATCACAAAACCTTGTCATTTGTTTTTATGGCTTCACAAAACCCAGCATCAAGTTTTGTTGGATCACAAAACTGGAAACTTTGCCAATTTAAAAAACAAGTTTTATGGTCTAATGTCGGTTTTTATGGCCTC	(((((((((.(((((((((.((((..((((((((.((((....))))...((((((((.((((............((..((.((((((((......)))))))).))..))..)))).....)))))))))))))))))))).))))))))).))))))))).	AACCGACGTCAGATTTTATGAGA	-
GE-m0298	scaffold616:132490:132572:+	-54.6	GE-m0298-5p	-	9	8	-	TTTGGGTTCTCACGAACCCGAACCCGGATCTGGGTTCGTGAGAACCCAGATTCTGGGGAATCTGGGTTCGTCTGAACCCAAGA	(((((((((..((((((((((.(((((((((((((((....))))))))).))))))...)).))))))))..))))))))).	CACGAACCCGAACCCGGATCTGG	-
GE-m0299	scaffold616:71372:71447:-	-40.5	GE-m0299-5p	-	5	5	-	GGTTCGATCGATCTGGGTTCAATCGAACTTAGACGAGGGTTTGATCGAACCCAGATCGTTTGGGTTCGTCGAACCC	((((((((((((((((((((.(((((((((......))))))))).)))))))))))).........)))))))).	ATCTGGGTTCAATCGAACTT	-
GE-m0300	scaffold622:117529:117647:-	-29.7	GE-m0300-5p	-	5	5	-	GTCCAAGGTATTCAAGACTGTGACAAAGGCTTACCTCAGAAGGGAGACCACCAGTGAGAGAATTGAACCCCAAGTCAAGTCTTGAAAGCCACTTTGATTTGAAAAGCTCAGGTGGGATG	((((..(((.(((((((((.((((...((.((((((((...((.......))..)))).)...))).))....))))))))))))).)))......((((((.....)))))).)))).	TTCAAGACTGTGACAAAGGCT	-
GE-m0301	scaffold628:197392:197474:+	-18.2	-	GE-m0301-3p	6	-	6	AAAAGTTGTTATGGGTATTTTTAGGTAACTTTTGATGGCTGGTAAAAGCCTAAGATTATCGTTGAAGGTCCAAAACAGTTCAA	.....(((((.((((..(((...(((((.(((((..((((......))))))))))))))...)))..)))).))))).....	-	TAAGATTATCGTTGAAGGTCCAA
GE-m0302	scaffold62:988851:989074:-	-41.8	GE-m0302-5p	-	5	5	-	AACAAAAACCAAGAGGACTAGAACACAAATTGTAACCAAAAATATCAAGTGAGTTAACATGTTGGATTTGATGCGTTATTTAAAAATTCATCTGAATCTACATAAAATTTGTGCATATCTGCACATGTACATGTACATTGTACGAAATAGAACACGTTTGGCAAATTTGAGGCCTAAATTACCCTTACATGAAATTTTTGTTTAAGAAATTCTGGGTTTAATCA	.....(((((.((((..((.(((((.(((((.............(((.(((((.....((((.((((((((((.(((.......))).)))).))))))))))......((((((....))))))((((((.......))))))...........(((((((.........))).))))....))))).)))))))).))))).))...)))).))))).....	AAGAGGACTAGAACACAAATTGT	-
GE-m0303	scaffold639:9236:9439:+	-80.6	-	GE-m0303-3p	18	-	18	TCCATATCGGGCAGCTTGCTCGGTGTGGATGCTGTCGATATGGATATCGGTAGGCTGCCTGGTATGGATACTAGATATTCATATCAAGCAACACCCGTTATGAATATGGAACAAGTCATGGGTCGACCTGTAACTTGTCCACTATCCATACAGGGCACAGGCCCGTTATGGATATCTGTATCGAACTCATGCCTGCAGATATGG	(((((((((((((...))))))))))))).((((((((((((((((((.(((((((((((.(((((((((.....((((((((...............))))))))((((.(((((.(((((....))))).))))))))).))))))))).))))...))))...))).))))))))))))))...)).))............	-	ATATCTGTATCGAACTCATGCCT
GE-m0304	scaffold63:939154:939266:-	-19.8	-	GE-m0304-3p	12	-	12	TGGAGATAGAACGTTCATTTCTAAACTTATCAAATTCTAACATTTTGGTTTAGAATGAACATTCTCATAAGAAAAGAATTTAAGAGAGTTTGGAATTGAGATTGAAATTTTAC	..(((((......((((.((((((((((.(((((((((....((((.....(((((....))))).....)))))))))))..)))))))))))).))))......)))))..	-	TAAGAGAGTTTGGAATTGAGATT
GE-m0305	scaffold642:151359:151439:+	-27.3	GE-m0305-5p	-	7	7	-	TGCATGTGTGTTGAGTATCTTCACCACGTATAATGGATTTTCCTGTGTACTAGTTGGTGTAGATTTTCGATTACACATATT	...((((((((((((.((((.(((((((((((..(((...)))..)))))..).))))).)))).))))).)))))))...	TTGAGTATCTTCACCACGTA	-
GE-m0306	scaffold642:114423:114620:-	-34.5	GE-m0306-5p	-	8	8	-	GTCAAAGAGGAATGACTTTAAGAACGTAAACCTACTTTTAAGTGTTTTAATTCAAATTCTAATTGAGTTAATAGGTGTTTCACACACACACACACACACACACAGAGGTGTTATGCCCGAAAATATCATTCATTTCAACAAGAAGTCACAGTTGCTGCTACAAACAATTACTTCTTAGTTGTCTGTCTCTTCTAAAAT	....(((((((((((..((..(..(((((((((........((((.(((((((((.......)))))))))...((((.....))))......))))........)))).)))))..)...))..))))))....(((((((((((...(((((.(......).)))))))))))).)))).....))))).......	AATGACTTTAAGAACGTAAACCT	-
GE-m0307	scaffold647:98083:98175:+	-31.8	-	GE-m0307-3p	14	-	13	ATTTTGGGCTTTACAGGCCAAACTCCATCAATGAAAGTTGATCTTCGTTAGATCTACTACGACATGATGGACGTCGTTGGCCTGCACTAGAAA	.((((((((.....((((((((((((((((.((..(((.(((((.....))))).)))....))))))))).))..))))))))).)))))).	-	GACATGATGGACGTCGTTGGCCT
[truncated: 74 more rows]

## Sheet: NEC-miReap
Table S5 Detailed information of identified novel miRNAs of NEC mapped to Longan genome.
[truncated: 613 more rows]
