# Supplementary material for: Genome-wide identification of miRNAs and their targets during early somatic embryogenesis in Dimocarpus longan Lour
Source: Sci Rep. 2020 Mar 13;10:4626. doi: 10.1038/s41598-020-60946-y (PMC7069941; doi:10.1038/s41598-020-60946-y)
Supplement: Supplementary file 6 — Supplementary Data6. [file 41598_2020_60946_MOESM6_ESM.xls]

## Sheet: Table S4
Table S6 Number of predicted target genes of conserved and novel miRNAs and novel miRNA precursor candidates. Each entry in the row labeled “Novel miRNAs No.” refers to the total number of novel miRNAs followed by the number of novel miRNAs with predicted target gene loci.
Samples	NEC	EC	ICpEC	GE
Conserved miRNAs No.	101	110	118	118
Predicted target genes No. of conserved miRNAs	1888	1690	1446	1566
miRNA::target genes No. of conserved miRNAs	2063	1817	1574	1698
Novel miRNAs No.	394	147	245	251
Predicted target genes No. of novel miRNAs	3543	1250	2438	2482
miRNA::target genes No. of novel miRNAs	4042	1308	2754	3055
20 nt Novel miRNAs	31	11	13	25
21 nt Novel miRNAs	239	67	93	78
22 nt Novel miRNAs	151	43	67	79
23 nt Novel miRNAs	191	92	225	199
