# Supplementary material for: Genome-wide identification of miRNAs and their targets during early somatic embryogenesis in Dimocarpus longan Lour
Source: Sci Rep. 2020 Mar 13;10:4626. doi: 10.1038/s41598-020-60946-y (PMC7069941; doi:10.1038/s41598-020-60946-y)
Supplement: Supplementary file 7 — Supplementary Data7. [file 41598_2020_60946_MOESM7_ESM.xls]

## Sheet: Sheet1
Table S7 The fold-change value of DE miRNAs in different stages of longan
NEC-vs-EC			NEC-vs-ICpEC			NEC-vs-GE			EC-vs-ICpEC			ICpEC-vs-GE			EC-vs-GE
miR_name	fold-change(log2 EC/NEC)	p-value	miR_name	fold-change(log2 ICpEC/NEC)	p-value	miR_name	fold-change(log2 GE/NEC)	p-value	miR_name	fold-change(log2 ICpEC/EC)	p-value	miR_name	fold-change(log2 GE/ICpEC)	p-value	miR_name	fold-change(log2 GE/EC)	p-value
miR166a-3p	19.8055	0	miR166a-3p	19.8779	0	miR1032	10.0407	3.77e-30	miR2948-5p	14.5878	0	miR1024a	-8.32107	7.97e-10	miR8019-3p	17.9546	0
miR166	19.7867	0	miR166	19.8571	0	miR1448	-13.8178	0	miR156g-3p	12.8661	4.19e-217	miR1113	-12.7646	1.9e-198	miR827	15.536	0
miR7696a-3p	19.3891	0	miR7696a-3p	17.9934	0	miR1511	-1.48949	1.46e-154	miR1113	12.7646	2.1e-202	miR1312	-10.4518	1.57e-40	miR169q	15.4683	0
miR156a-5p	17.6088	0	miR156a-5p	17.3478	0	miR1511-3p	11.2342	4.92e-68	miR8640	12.5664	1.62e-176	miR1511	-2.67811	0	miR2948-5p	14.6029	0
miR952b	15.458	0	miR2118e	15.2374	0	miR1520a	7.38249	2.22e-05	miR902j-3p	12.0888	5.56e-127	miR1520a	-1.60414	4.69e-05	miR8153	13.8803	0
miR2118e	15.1533	0	miR2877	13.2928	7.28e-277	miR1531-5p	9.16385	9.58e-17	miR9479-3p	11.4965	1.78e-84	miR1520f-3p	-7.85537	2.56e-07	miR5029	12.9158	2.62e-228
miR171f	13.3282	2.94e-290	miR8155	12.9327	7.15e-216	miR156a-5p	16.2482	0	miR8000	10.6128	3.98e-46	miR1531-5p	9.16385	1.3e-16	miR166u	12.8923	1.27e-224
miR5227	12.8362	1.36e-206	miR156g-3p	12.8661	3.67e-206	miR156b	-15.9843	0	miR8143	10.5399	6.88e-44	miR156a-5p	-1.09958	0	miR6025d	12.3014	2.23e-149
miR7545	12.5783	6.75e-173	miR5227	12.8597	2.99e-205	miR156c-3p	-11.0544	2.36e-61	miR7807a-5p	10.3457	1.86e-38	miR156g-3p	-1.0365	3.54e-29	miR156g-3p	11.8296	6.44e-108
miR2877	12.5272	6.69e-167	miR171f	12.8489	9.83e-204	miR156g-3p	11.8296	2.01e-102	miR3439-3p	10.1635	5.55e-34	miR157d	-9.95492	6.14e-29	miR6138	11.1573	5.43e-68
miR2653a	12.3023	6.48e-143	miR1113	12.7646	3.34e-192	miR157a-3p	-8.44708	1.1e-10	miR399c-5p	10.1355	2.42e-33	miR160a-5p	7.08289	0.000179484	miR1863	11.062	1.08e-63
miR6262	12.172	1.23e-130	miR7732-3p	12.7015	5.2e-184	miR157d	-17.1708	0	miR5539a	9.98664	3.8e-30	miR162a-5p	-1.66554	1.05e-05	miR5021	10.7488	2.09e-51
miR7732-3p	12.1171	8.8e-126	miR8640	12.5664	1.27e-167	miR159a	-2.21241	0	miR157d	9.95492	1.65e-29	miR166	-19.8571	0	miR8561.2	10.6113	8.43e-47
miR3705	11.9235	4.47e-110	miR6262	12.4827	3.23e-158	miR159b-3p	-2.65034	0	miR8773	9.78499	2.6e-26	miR166u	12.8923	1.9e-211	miR171c-5p	10.5524	5.87e-45
miR1511-3p	11.8058	1.65e-101	miR902j-3p	12.0888	1.37e-120	miR160a-5p	7.08289	0.000166398	miR398a-3p	9.74848	1.13e-25	miR169q	15.4683	0	miR4414b	9.80876	3.82e-27
miR8155	11.4921	8.31e-82	miR9479-3p	11.4965	3.12e-80	miR162a-3p	-1.37732	1.51e-130	miR6297a	9.34572	1.34e-19	miR169t	-7.55052	4.58e-06	miR399c-5p	9.63043	4.5e-24
miR482a	10.8099	2.97e-51	miR482a	11.4231	2.75e-76	miR162a-5p	7.46997	1.14e-05	miR773b-5p	9.21796	5.29e-18	miR171c-5p	10.5524	2.43e-42	miR7807a-5p	9.61132	9.12e-24
miR1032	10.6552	4.1e-46	miR5272f	11.1213	5.03e-62	miR165a-3p	-2.54115	4.64e-63	miR8772	9.1635	2.31e-17	miR171f	-12.8489	2.35e-210	miR8571	9.55242	7.61e-23
miR2621	10.6461	7.92e-46	miR1511-3p	11.0253	4.43e-58	miR166a-3p	19.6782	0	miR7765-3p	9.01767	9.14e-16	miR1852	-8.8554	6.73e-14	miR398b-3p	9.26515	7.48e-19
miR7760-5p	10.542	1.1e-42	miR170-5p	10.9143	7.84e-54	miR166e-3p	-23.0159	0	miR2873b	8.88932	1.73e-14	miR1863	11.062	5.65e-60	miR1531-5p	9.16385	1.27e-17
miR8718	10.4508	4.07e-40	miR8718	10.8725	2.58e-52	miR166u	-4.463	0	miR7493	8.88932	1.73e-14	miR1863b.2	-9.61281	5.51e-23	miR8637	9.16385	1.27e-17
miR3512	10.3423	2.92e-37	miR5508	10.8029	6.91e-50	miR167b-3p	9.90606	1.58e-27	miR1852	8.8554	3.62e-14	miR1873	8.55244	4.03e-11	miR831-5p	9.05493	2.14e-16
miR5508	10.3196	1.09e-36	miR6151a	10.7485	4.57e-48	miR167d-5p	-14.1406	0	miR8612	8.74846	3.29e-13	miR1886.1	7.77479	8.74e-07	miR8150	9.02636	4.34e-16
miR5272f	10.3081	2.1e-36	miR9763	10.6529	4.95e-45	miR167f-3p	-8.49145	5.39e-11	miR4414b	8.633	2.99e-12	miR2118a-3p	-1.45908	2.43e-13	miR9478-5p	8.99721	8.81e-16
miR6151a	10.1625	5.6e-33	miR8000	10.6128	8.1e-44	miR168a-3p	1.19047	2.2e-22	miR9559-3p	8.633	2.99e-12	miR2592b-3p	7.08289	0.000179484	miR3510	8.59193	4.27e-12
miR8041a-3p	10.0147	7.75e-30	miR8143	10.5399	1.08e-41	miR168a-5p	-1.29645	4.11e-113	miR5717	8.55052	1.3e-11	miR2637	-7.71101	1.08e-06	miR1873	8.55244	8.66e-12
miR5185a-3p	10.0005	1.5e-29	miR3705	10.5292	2.17e-41	miR169q	15.4683	0	miR8685	8.36995	2.48e-10	miR2662	7.90605	2.31e-07	miR8685	8.51179	1.76e-11
miR2600e	9.94222	2.08e-28	miR2600e	10.5183	4.36e-41	miR170-5p	10.1507	1.76e-32	miR5224b	8.21796	2.25e-09	miR3439-3p	-10.1635	2.52e-33	miR9745	8.42689	7.23e-11
miR9748	9.92727	4.01e-28	miR7760-5p	10.4965	1.76e-40	miR171	-9.67589	4.74e-24	miR5658	8.1069	9.81e-09	miR3510	1.22194	0.00420771	miR2873b	8.33669	2.97e-10
miR774b-5p	9.66425	1.48e-23	miR1312	10.4518	2.88e-39	miR171c-5p	10.5524	1.11e-42	miR6454	7.98664	4.28e-08	miR3512	1.35798	1.72e-07	miR9663-5p	8.28937	6.03e-10
miR5212-3p	9.64609	2.86e-23	miR6221-3p	10.4289	1.17e-38	miR1873	8.55244	3.3e-11	miR8571	7.98664	4.28e-08	miR3627-5p	9.55242	1.58e-21	miR397-3p	8.18987	2.48e-09
miR1312	9.57113	3.97e-22	miR1032	10.37	3.84e-37	miR1886.1	7.77479	7.76e-07	miR9476-3p	7.98664	4.28e-08	miR3630-3p	1.63466	1.01e-50	miR9476-3p	8.1374	5.03e-09
miR5837.1	9.57113	3.97e-22	miR7807a-5p	10.3457	1.55e-36	miR2118-5p	-17.3797	0	miR9738	7.98664	4.28e-08	miR3634-3p	-7.27044	3.99e-05	miR6464	8.02636	2.07e-08
miR6288a	9.55177	7.67e-22	miR3439-3p	10.1635	2.75e-32	miR2118a-3p	-4.8916	0	miR9733	7.9225	8.92e-08	miR394a	-1.00903	0.00127509	miR7717c-3p	8.02636	2.07e-08
miR167b-3p	9.3867	1.48e-19	miR399c-5p	10.1355	1.11e-31	miR2118e	14.8072	0	miR7995	7.85537	1.86e-07	miR394a-3p	-1.8462	0.00720538	miR5717	7.96746	4.2e-08
miR7497	9.3867	1.48e-19	miR5185a-3p	9.98664	1.2e-28	miR2592ae	-8.35394	4.62e-10	miR5174d-3p	7.78503	3.89e-07	miR395a	7.46997	1.25e-05	miR2662	7.90605	8.51e-08
miR6221-3p	9.34232	5.5e-19	miR5539a	9.98664	1.2e-28	miR2592b-3p	7.08289	0.000166398	miR8024a-5p	7.71101	8.12e-07	miR395d-5p	-7.1635	8.21e-05	miR5176-3p	7.90605	8.51e-08
miR1863b.2	9.2965	2.05e-18	miR7497	9.97087	2.42e-28	miR2593e	7.90605	2.03e-07	miR8676	7.633	1.69e-06	miR397-3p	8.18987	8.28e-09	miR7982a	7.84191	1.73e-07
miR9763	9.27305	3.95e-18	miR7782-3p	9.9388	9.79e-28	miR2600e	10.124	6.72e-32	miR169t	7.55052	3.54e-06	miR398a-3p	-9.74848	3.53e-25	miR9759	7.84191	1.73e-07
miR482b-3p	9.24921	7.63e-18	miR5255	9.9225	1.97e-27	miR2631	-11.3719	2.83e-76	miR394a-3p	7.55052	3.54e-06	miR398b-3p	9.26515	9.05e-18	miR1886.1	7.77479	3.5e-07
miR8751b	9.22497	1.47e-17	miR8773	9.78499	5.27e-25	miR2662	7.90605	2.03e-07	miR5538	7.46303	7.38e-06	miR403-3p	-1.20509	8.78e-42	miR8707	7.77479	3.5e-07
miR8592	9.12368	2.04e-16	miR167b-3p	9.76684	1.06e-24	miR2864.2	-10.0618	3.36e-31	miR3510	7.36999	1.54e-05	miR415	-6.78503	0.00071521	miR5538	7.63045	1.44e-06
miR475d-3p	9.01475	2.83e-15	miR398a-3p	9.74848	2.13e-24	miR2873b	8.33669	9.45e-10	miR5211	7.36999	1.54e-05	miR4414b	1.17576	1.99e-05	miR395a	7.46997	5.93e-06
miR8674b	8.89691	3.93e-14	miR1863b.2	9.61281	2.84e-22	miR2877	13.172	1.27e-258	miR827-3p	7.36999	1.54e-05	miR479a	6.70446	0.00132203	miR4998	7.46997	5.93e-06
miR8590	8.76858	5.46e-13	miR6234a-3p	9.55054	2.31e-21	miR2916	-2.30218	0	miR6186	7.048	0.000140093	miR4998	7.46997	1.25e-05	miR8121	7.46997	5.93e-06
miR1044-3p	8.73464	1.05e-12	miR6297a	9.34572	1.24e-18	miR2948-5p	-1.84964	0	miR846-3p	6.92255	0.000292417	miR5021	10.7488	2.07e-48	miR6140b	7.38249	1.2e-05
miR6104	8.62772	7.57e-12	miR6288a	9.24444	2.03e-17	miR3510	8.59193	1.69e-11	miR8643a	6.92255	0.000292417	miR5029	12.9158	6.45e-215	miR7701-5p	7.28937	2.44e-05
miR5255	8.47159	1.05e-10	miR773b-5p	9.21796	4.09e-17	miR3512	10.069	9.85e-31	miR9470-3p	6.92255	0.000292417	miR5083	10.491	1.32e-40	miR827-3p	7.28937	2.44e-05
miR5578	8.47159	1.05e-10	miR8772	9.1635	1.65e-16	miR3630-3p	2.82431	9.46e-100	miR9756	6.92255	0.000292417	miR5139	1.41308	1.21e-206	miR7811	7.18982	4.95e-05
miR6234a-3p	8.42978	2.03e-10	miR162a-5p	9.1355	3.33e-16	miR3634-3p	-7.14751	8.89e-05	miR415	6.78503	0.000610362	miR5174d-3p	-7.78503	5.26e-07	miR9563b-3p	7.18982	4.95e-05
miR5206a	8.20031	5.43e-09	miR6104	9.01767	5.44e-15	miR3705	11.1573	1.54e-64	miR6232b-5p	6.78503	0.000610362	miR5176-3p	7.90605	2.31e-07	miR160a-5p	7.08289	0.000100312
miR8725	8.20031	5.43e-09	miR7765-3p	9.01767	5.44e-15	miR390a-5p	1.29421	4.6e-58	miR7584e	6.78503	0.000610362	miR5206a	-8.55052	2.16e-11	miR2592b-3p	7.08289	0.000100312
miR1024a	8.04275	3.9e-08	miR1520a	8.98664	1.09e-14	miR393h	-11.8983	1.55e-109	miR897	6.78503	0.000610362	miR5211	-7.36999	1.94e-05	miR5554a-5p	6.84197	0.000412658
miR1520f-3p	8.04275	3.9e-08	miR8590	8.98664	1.09e-14	miR394a	2.56771	1.36e-05	miR170-5p	3.66512	4.95e-39	miR5224b	-8.21796	3.37e-09	miR479a	6.70446	0.000836972
miR946a-5p	8.04275	3.9e-08	miR8751b	8.98664	1.09e-14	miR3954	2.80593	0	miR398b	3.14907	0	miR5255	-1.04816	4.77e-05	miR6297a	6.70446	0.000836972
miR2593e	7.98618	7.53e-08	miR2873b	8.88932	8.9e-14	miR395a	7.46997	1.14e-05	miR319a	3.01576	0	miR5508	-10.8029	1.69e-51	miR319a-3p	3.16946	0
miR447a.2-3p	7.9273	1.45e-07	miR7493	8.88932	8.9e-14	miR396a-3p	1.42087	1.49e-08	miR319a-3p	3.01082	0	miR5539a	-9.98664	1.45e-29	miR319a	3.16473	0
miR7782-3p	7.73464	1.04e-06	miR1852	8.8554	1.79e-13	miR397-3p	-1.95764	1.9e-12	miR408-3p	2.4884	0	miR5554a-5p	6.84197	0.000679469	miR398b	3.15943	0
miR1520a	7.66427	2.02e-06	miR8612	8.74846	1.46e-12	miR397a	1.23932	5.31e-24	miR408b	2.48523	0	miR5658	-8.1069	1.43e-08	miR170-5p	2.90153	1.29e-19
miR2669a	7.66427	2.02e-06	miR3512	8.71101	2.93e-12	miR398b	-1.6585	0	miR2118a-3p	2.31216	4.49e-24	miR5813	14.3468	0	miR3627-5p	2.62512	3.41e-12
miR5079a	7.66427	2.02e-06	miR8725	8.633	1.18e-11	miR398b-3p	-3.95835	3.84e-196	miR7782-3p	2.20416	1.14e-12	miR6025d	12.3014	1.26e-140	miR397a	2.30388	1.46e-57
miR5183	7.66427	2.02e-06	miR946a-5p	8.633	1.18e-11	miR399c-5p	9.63043	7.27e-23	miR397a	2.12076	4.34e-45	miR6135i	6.84197	0.000679469	miR408-3p	2.1018	0
miR162a-5p	7.59021	3.89e-06	miR9559-3p	8.633	1.18e-11	miR399i	-8.80462	1.76e-13	miR6300	1.59035	0	miR6138	11.1573	5.07e-64	miR408b	2.09257	0
miR6257	7.59021	3.89e-06	miR447a.2-3p	8.59234	2.38e-11	miR403-3p	1.45291	8.27e-25	miR162a-5p	1.54529	2.55e-05	miR6140b	7.38249	2.44e-05	miR7782-3p	1.95163	1.18e-09
miR8762d	7.59021	3.89e-06	miR5079a	8.59234	2.38e-11	miR408-3p	-1.7993	0	miR168a-5p	1.53637	2.08e-65	miR6186	-7.048	0.000168958	miR8155	1.8388	6.28e-96
miR395d-5p	7.51223	7.51e-06	miR5206a	8.55052	4.79e-11	miR408b	-1.81066	0	miR5255	1.4509	1.2e-07	miR6221-3p	-10.4289	6.63e-40	miR5139	1.61471	8.74e-264
miR8042	7.42978	1.45e-05	miR5717	8.55052	4.79e-11	miR437c	7.38249	2.22e-05	miR8155	1.44065	7.38e-51	miR6232b-5p	-6.78503	0.00071521	miR9763	1.467	6.81e-13
miR170-5p	7.24916	5.4e-05	miR8674b	8.41726	3.9e-10	miR4403	-8.97062	4.91e-15	miR8004	1.40077	0.0257679	miR6288a	-9.24444	5.68e-18	miR168a-5p	1.43491	1.21e-56
miR437c	7.24916	5.4e-05	miR8685	8.36995	7.84e-10	miR4414b	2.03978	1.68e-10	miR5509	1.39906	4.42e-09	miR6297a	-2.64126	1.91e-10	miR159b-3p	1.33029	6.31e-301
miR2637	7.04275	0.000201064	miR1024a	8.32107	1.58e-09	miR447a.2-3p	8.18987	7.08e-09	miR9763	1.37985	4.87e-11	miR6444	-2.31321	1.51e-07	miR390a-5p	1.25884	5.5e-58
miR9473-3p	6.80181	0.000748916	miR5224b	8.21796	6.38e-09	miR472a	-12.3983	1.31e-154	miR1520a	1.32237	0.00037913	miR6454	-7.98664	6.04e-08	miR159a	1.25333	0
miR7504n	6.6642	0.00144538	miR437c	8.1635	1.28e-08	miR473	-10.1613	2.24e-33	miR3954	1.3187	4.87e-169	miR6464	8.02636	6.1e-08	miR3954	1.18127	6.26e-133
miR7824	6.6642	0.00144538	miR5658	8.1069	2.58e-08	miR477a	-11.612	5.94e-90	miR7714-5p	1.15825	0.00321993	miR7493	-8.88932	3.27e-14	miR7824	1.17771	0.0287321
miR394a	3.94837	2.37e-18	miR6454	7.98664	1.04e-07	miR479a	6.70446	0.00124569	miR6234a-3p	1.12075	0.00014399	miR7497	-1.00341	6.61e-05	miR7494b	1.13973	0.0124288
miR8175	3.50703	0	miR8571	7.98664	1.04e-07	miR479b	-8.20193	3.95e-09	miR6221-3p	1.08653	4.75e-07	miR7504n	-7.36999	1.94e-05	miR5083	1.10432	1.3e-07
miR7528	3.15003	3.42e-19	miR9476-3p	7.98664	1.04e-07	miR482	-15.5108	0	miR390a-3p	1.01982	0.000391267	miR7584e	-6.78503	0.00071521	miR6234a-3p	1.04018	0.000432556
miR8011a-5p	3.06519	3.03e-16	miR9738	7.98664	1.04e-07	miR482a	11.3367	5.46e-73	miR6478	-1.13294	1.11e-73	miR7701-5p	7.28937	4.74e-05	miR2199	-1.09031	0
miR3630-3p	2.77959	4.46e-96	miR9733	7.9225	2.1e-07	miR482d-3p	-7.14751	8.89e-05	miR3705	-1.39436	1.35e-24	miR7714-5p	-1.19602	0.00273337	miR7984a	-1.19003	0
miR6300	2.34973	6.77e-234	miR1520f-3p	7.85537	4.22e-07	miR4998	7.46997	1.14e-05	miR7696a-3p	-1.39568	0	miR7717c-3p	8.02636	6.1e-08	miR894	-1.23416	0
miR403-3p	2.2562	3.06e-76	miR7995	7.85537	4.22e-07	miR5021	10.7488	8.42e-49	miR9484	-1.41239	0	miR773b-5p	-9.21796	1.17e-17	miR156a-5p	-1.36058	0
miR5054	2.18628	0	miR2593e	7.78503	8.49e-07	miR5029	12.9158	1.17e-216	miR5059	-1.5673	9.16e-10	miR7760-5p	-10.4965	8.75e-42	miR394a	-1.38067	1.69e-06
miR6478	1.85249	2.85e-152	miR5174d-3p	7.78503	8.49e-07	miR5059	-1.4841	4.26e-09	miR7731-3p	-1.58764	8.58e-183	miR7765-3p	-9.01767	1.83e-15	miR5059	-1.49588	1.74e-09
miR6444	1.83383	1.03e-09	miR2637	7.71101	1.71e-06	miR5072	-8.09091	1.65e-08	miR3630-3p	-1.58994	7.17e-48	miR7811	7.18982	9.22e-05	miR3932b-5p	-1.50262	0
miR5083	1.76971	4.83e-07	miR8024a-5p	7.71101	1.71e-06	miR5077	-1.80803	0	miR3512	-1.63131	3.5e-11	miR7824	7.84191	4.49e-07	miR5077	-1.53178	0
miR3954	1.62467	8.54e-93	miR8676	7.633	3.43e-06	miR5079a	8.24046	3.62e-09	miR7984a	-1.67156	0	miR7982a	7.84191	4.49e-07	miR8041a-3p	-1.54478	7.58e-09
miR6285	1.61145	1.44e-06	miR169t	7.55052	6.9e-06	miR5083	2.87403	3.47e-23	miR2199	-1.86099	0	miR7995	-7.85537	2.56e-07	miR7999-3p	-1.76126	3.8e-12
miR7984a	1.60669	0	miR394a-3p	7.55052	6.9e-06	miR5139	2.8384	0	miR894	-2.17893	0	miR7999-3p	8.51179	7.84e-11	miR1511	-2.08993	0
miR168a-3p	1.59752	4.11e-45	miR8004	7.55052	6.9e-06	miR5142	-8.20193	3.95e-09	miR5077	-2.20888	0	miR8000	-10.6128	3.13e-45	miR8175	-2.19934	0
miR9657b-5p	1.59075	2.09e-44	miR3510	7.36999	2.79e-05	miR5176-3p	7.90605	2.03e-07	miR8175	-2.31486	0	miR8019-3p	17.9546	0	miR5054	-2.21313	0
miR156c-3p	1.40945	8.04e-36	miR5211	7.36999	2.79e-05	miR5181c-3p	-14.8085	0	miR5054	-2.43713	0	miR8024a-5p	-7.71101	1.08e-06	miR6444	-3.16142	1.64e-17
miR396a-3p	1.31481	2.31e-07	miR7504n	7.36999	2.79e-05	miR5185a-3p	9.18985	4.9e-17	miR7824	-6.6642	0.00153267	miR8041a-3p	8.46997	1.53e-10	miR858b	-3.54478	4.0827401202166e-317
miR5139	1.22369	2.1e-56	miR8023	7.36999	2.79e-05	miR5227	12.4459	1.26e-156	miR9473-3p	-6.80181	0.000798386	miR8121	7.46997	1.25e-05	miR7504n	-6.6642	0.00113701
miR162a-3p	-1.02016	6.51e-83	miR395d-5p	7.1635	0.000112925	miR5255	8.87434	7.87e-14	miR3627-5p	-6.9273	0.00041589	miR8143	-10.5399	4.88e-43	miR3634-3p	-6.80181	0.00057642
miR7731-3p	-1.05932	8.18e-207	miR6186	7.048	0.00022711	miR5272f	10.6771	1.81e-46	miR8042	-7.42978	1.6e-05	miR8150	9.02636	3.62e-15	miR2637	-7.04275	0.000148146
miR397a	-1.06456	4.11e-09	miR846-3p	6.92255	0.000456753	miR529	1.37602	5.54e-06	miR8762d	-7.59021	4.33e-06	miR8153	13.8803	0	miR8042	-7.42978	9.79e-06
miR7494b	-1.85202	4.75e-06	miR8643a	6.92255	0.000456753	miR530	-7.03199	0.000181922	miR2669a	-7.66427	2.25e-06	miR827	15.536	0	miR395d-5p	-7.51223	4.96e-06
miR2916	-2.17054	0	miR9470-3p	6.92255	0.000456753	miR5509	1.59537	2.34e-07	miR5183	-7.66427	2.25e-06	miR831-5p	9.05493	1.86e-15	miR2669a	-7.66427	1.28e-06
miR3627-5p	-2.30113	1.18e-08	miR9756	6.92255	0.000456753	miR5538	1.37608	0.0259342	miR5072	-8.14965	1.22e-08	miR8561.2	10.6113	4.48e-44	miR5183	-7.66427	1.28e-06
miR165a-3p	-2.63944	7.16e-67	miR415	6.78503	0.000918601	miR5540	-10.4583	7.76e-41	miR5578	-8.47159	1.27e-10	miR8571	1.56578	1.24e-06	miR1024a	-8.04275	2.16e-08
miR168a-5p	-2.73136	1.20959252432126e-310	miR6232b-5p	6.78503	0.000918601	miR5554a-5p	6.84197	0.000636778	miR1044-3p	-8.73464	1.32e-12	miR858b	-2.80689	2.02e-148	miR1520f-3p	-8.04275	2.16e-08
miR319a-3p	-3.37464	0	miR7584e	6.78503	0.000918601	miR5674a	-11.2284	4e-69	miR475d-3p	-9.01475	3.74e-15	miR8612	-8.74846	5.86e-13	miR5072	-8.14965	5.56e-09
miR319a	-3.38086	0	miR897	6.78503	0.000918601	miR5717	7.96746	1.04e-07	miR8592	-9.12368	2.75e-16	miR8637	9.16385	1.3e-16	miR5206a	-8.20031	2.82e-09
miR159a	-3.46574	0	miR6300	3.94008	0	miR5809	-13.0764	6.18e-247	miR482b-3p	-9.24921	1.06e-17	miR8640	-12.5664	4.55e-173	miR5578	-8.47159	4.79e-11
miR408-3p	-3.9011	0	miR394a	3.57674	3.58e-13	miR6025d	6.53238	5.96e-132	miR5083	-9.3867	2.11e-19	miR8643a	-6.92255	0.000347622	miR1044-3p	-8.73464	4.12e-13
miR408b	-3.90323	0	miR8011a-5p	3.27906	2.96e-19	miR6104	9.31322	1.71e-18	miR5837.1	-9.57113	5.96e-22	miR8674b	-8.41726	1.88e-10	miR8674b	-8.89691	1.38e-14
miR159b-3p	-3.98063	0	miR3954	2.94336	0	miR6108a	-10.9706	6.2e-58	miR5212-3p	-9.64609	4.39e-23	miR8676	-7.633	2.23e-06	miR475d-3p	-9.01475	9.12e-16
miR398b	-4.81792	0	miR7528	2.82333	9.4e-14	miR6135i	6.84197	0.000636778	miR774b-5p	-9.66425	2.29e-23	miR8707	7.77479	8.74e-07	miR8592	-9.12368	6.02e-17
miR2118a-3p	-5.74468	0	miR403-3p	2.658	2.5e-117	miR6138	11.1573	1.54e-64	miR9748	-9.92727	6.72e-28	miR8762d	7.38249	2.44e-05	miR482b-3p	-9.24921	2.02e-18
miR8771f	-6.76898	0.000650313	miR5509	2.20506	3.27e-15	miR6140b	7.38249	2.22e-05	miR8041a-3p	-10.0147	1.34e-29	miR8772	-9.1635	4.95e-17	miR1863b.2	-9.2965	5.18e-19
miR6261	-6.90653	0.000313357	miR396a-3p	2.0778	3.63e-20	miR6151a	10.3014	5.59e-36	miR7999-3p	-10.273	2.91e-35	miR8773	-9.78499	8.35e-26	miR6221-3p	-9.34232	1.33e-19
miR530	-7.03199	0.000150993	miR7714-5p	1.97948	2.01e-05	miR6234a-3p	9.46997	1.56e-20	miR2621	-10.6461	1.85e-45	miR897	-6.78503	0.00071521	miR6288a	-9.55177	1.49e-22
miR482d-3p	-7.14751	7.28e-05	miR168a-3p	1.81307	5.51e-60	miR6261	-6.90653	0.000372171	miR2653a	-12.3023	9.27e-142	miR902j-3p	-12.0888	1.67e-124	miR1312	-9.57113	7.57e-23
miR4414b	-7.76898	4.39e-07	miR6285	1.77342	7.78e-08	miR6262	12.4513	3.29e-157	miR5809	-12.3338	7.1e-145	miR9470-3p	-6.92255	0.000347622	miR5837.1	-9.57113	7.57e-23
miR479b	-8.20193	2.65e-09	miR9657b-5p	1.63529	5.1e-46	miR6285	1.79104	3.78e-08	miR156c-3p	-12.4638	1.8e-158	miR9473-3p	6.96751	0.000349219	miR5212-3p	-9.64609	5e-24
miR5142	-8.20193	2.65e-09	miR5139	1.42532	1.66e-78	miR6297a	6.70446	0.00124569	miR7545	-12.5783	1.69e-171	miR9478-5p	8.99721	7.04e-15	miR774b-5p	-9.66425	2.54e-24
miR2592ae	-8.35394	2.96e-10	miR529	1.20866	0.000127221	miR6300	3.34536	0	miR5813	-14.881	0	miR9479-3p	-11.4965	7.87e-83	miR5508	-10.3196	6.81e-38
miR157a-3p	-8.44708	6.88e-11	miR8175	1.19216	1.34e-27	miR6444	-1.32759	0.0115558	miR952b	-15.458	0	miR9559-3p	-8.633	5.1e-12	miR7760-5p	-10.542	4.34e-44
miR167f-3p	-8.49145	3.31e-11	miR3630-3p	1.18965	3.68e-11	miR6464	8.02636	5.3e-08				miR9563b-3p	7.18982	9.22e-05	miR2621	-10.6461	2.47e-47
miR827-3p	-8.53454	1.6e-11	miR1511	1.18861	3.03e-240	miR6478	1.18548	3.3e-50				miR9663-5p	8.28937	2.19e-09	miR2653a	-12.3023	1.21e-147
miR7539	-8.57633	7.69e-12	miR845a	1.1747	5.95e-25	miR7497	8.96746	1.05e-14				miR9733	-7.9225	1.24e-07	miR5809	-12.3338	6.9e-151
miR399i	-8.80462	9.63e-14	miR397a	1.0562	1.69e-16	miR7528	3.3586	5.12e-23				miR9738	-7.98664	6.04e-08	miR156c-3p	-12.4638	4.76e-165
miR4403	-8.97062	2.5e-15	miR858b	-1.00152	5.18e-69	miR7539	-8.57633	1.29e-11				miR9745	8.42689	2.97e-10	miR7545	-12.5783	1.28e-178
miR8154	-9.55559	1.27e-22	miR827-3p	-1.16455	0.00741887	miR7696a-3p	18.597	0				miR9748	9.99721	4.82e-29	miR171f	-13.3282	7.1e-300
miR171	-9.67589	1.59e-24	miR168a-5p	-1.19499	1.05e-96	miR7701-5p	7.28937	4.35e-05				miR9756	-6.92255	0.000347622	miR952b	-15.458	0
miR9558-5p	-9.75084	8.6e-26	miR408-3p	-1.4127	0	miR7717c-3p	8.02636	5.3e-08				miR9759	7.84191	4.49e-07	miR166	-19.7866	0
miR2864.2	-10.0618	8.13e-32	miR408b	-1.41799	0	miR7731-3p	-1.97705	0
miR397-3p	-10.1475	1.02e-33	miR5059	-1.55553	2.24e-09	miR7732-3p	12.374	4.75e-149
miR473	-10.1613	4.9e-34	miR398b	-1.66886	0	miR7767-5p	-16.8466	0
miR5540	-10.4583	1.2e-41	miR2199	-1.74116	0	miR7782-3p	9.68627	9.71e-24
miR1863	-10.5023	6.49e-43	miR2948-5p	-1.86468	0	miR7807a-5p	9.61132	1.42e-22
miR6108a	-10.9706	4.37e-59	miR9484	-2.29113	0	miR7811	7.18982	8.51e-05
miR5674a	-11.2284	1.68e-70	miR894	-2.45172	0	miR7824	7.84191	3.97e-07
miR827-5p	-11.3297	1.42e-75	miR5077	-2.48513	0	miR7982a	7.84191	3.97e-07
miR2631	-11.3719	8.57e-78	miR7731-3p	-2.64696	0	miR7999-3p	-2.08502	9.06e-18
miR477a	-11.612	9.58e-92	miR2916	-2.92557	0	miR8004	7.28937	4.35e-05
miR862b	-11.6902	8.09e-97	miR159a	-2.93815	0	miR8011a-5p	2.76326	4.04e-12
miR393h	-11.8983	1.01e-111	miR165a-3p	-3.0938	1.08e-74	miR8019-3p	17.9546	0
miR472a	-12.3983	1.07e-157	miR2118a-3p	-3.43252	0	miR8023	7.38249	2.22e-05
miR398b-3p	-13.2235	7.99e-279	miR159b-3p	-3.49482	0	miR8041a-3p	8.46997	1.26e-10
miR1448	-13.8178	0	miR8771f	-6.76898	0.00103783	miR8121	7.46997	1.14e-05
miR167d-5p	-14.1406	0	miR6261	-6.90653	0.000521793	miR8150	9.02636	2.75e-15
miR5181c-3p	-14.8085	0	miR530	-7.03199	0.000262344	miR8153	13.8803	0
miR482	-15.5108	0	miR482d-3p	-7.14751	0.0001319	miR8154	-9.55559	3.48e-22
miR156b	-15.9843	0	miR157d	-7.21591	0	miR8155	13.3309	1.22e-288
miR2948-5p	-16.4525	0	miR5083	-7.61699	4.24e-06	miR8175	1.30768	6.4e-35
miR7767-5p	-16.8466	0	miR5072	-8.09091	3.44e-08	miR827	15.536	0
miR157d	-17.1708	0	miR479b	-8.20193	8.7e-09	miR827-3p	-1.24516	0.0040592
miR166u	-17.3553	0	miR5142	-8.20193	8.7e-09	miR827-5p	-11.3297	4.24e-74
miR2118-5p	-17.3797	0	miR2592ae	-8.35394	1.11e-09	miR831-5p	2.60785	1.38e-08
miR166e-3p	-23.0159	0	miR157a-3p	-8.44708	2.79e-10	miR8561.2	10.6113	1.98e-44
			miR167f-3p	-8.49145	1.41e-10	miR8571	9.55242	1.07e-21
			miR7539	-8.57633	3.55e-11	miR858b	-3.80841	0
			miR399i	-8.80462	5.74e-13	miR8590	8.24046	3.62e-09
			miR4403	-8.97062	1.84e-14	miR862b	-11.6902	6.32e-95
			miR3627-5p	-9.22843	3.78e-17	miR8637	9.16385	9.58e-17
			miR8154	-9.55559	2.5e-21	miR8685	8.51179	6.46e-11
			miR171	-9.67589	4.03e-23	miR8707	7.77479	7.76e-07
			miR9558-5p	-9.75084	2.58e-24	miR8718	10.6954	4.72e-47
			miR2864.2	-10.0618	5.46e-30	miR8725	8.33669	9.45e-10
			miR397-3p	-10.1475	8.81e-32	miR8751b	9.02636	2.75e-15
			miR473	-10.1613	4.43e-32	miR8762d	7.38249	2.22e-05
			miR5540	-10.4583	3.02e-39	miR8771f	-6.76898	0.000761377
			miR1863	-10.5023	1.93e-40	miR894	-1.50695	0
			miR7999-3p	-10.5968	3.96e-43	miR946a-5p	8.74005	1.15e-12
			miR6108a	-10.9706	1.13e-55	miR9473-3p	6.96751	0.000325513
			miR156c-3p	-11.0544	5.89e-59	miR9476-3p	8.1374	1.38e-08
			miR5674a	-11.2284	2.02e-66	miR9478-5p	8.99721	5.37e-15
			miR827-5p	-11.3297	3.36e-71	miR9484	-1.6019	0
			miR2631	-11.3719	2.73e-73	miR9558-5p	-9.75084	2.71e-25
			miR477a	-11.612	1.98e-86	miR9563b-3p	7.18982	8.51e-05
			miR862b	-11.6902	3.3e-91	miR9657b-5p	1.22494	9.56e-24
			miR393h	-11.8983	3.04e-105	miR9663-5p	8.28937	1.85e-09
			miR472a	-12.3983	1.52e-148	miR9745	8.42689	2.47e-10
			miR5809	-13.0764	3.09e-237	miR9748	9.99721	2.82e-29
			miR398b-3p	-13.2235	1.28e-262	miR9759	7.84191	3.97e-07
			miR1448	-13.8178	0	miR9763	10.7401	1.65e-48
			miR167d-5p	-14.1406	0
			miR5813	-14.1527	0
			miR5181c-3p	-14.8085	0
			miR482	-15.5108	0
			miR156b	-15.9843	0
			miR7767-5p	-16.8466	0
			miR166u	-17.3553	0
			miR2118-5p	-17.3797	0
			miR166e-3p	-23.0159	0
