# Supplementary material for: Genome-wide identification of miRNAs and their targets during early somatic embryogenesis in Dimocarpus longan Lour
Source: Sci Rep. 2020 Mar 13;10:4626. doi: 10.1038/s41598-020-60946-y (PMC7069941; doi:10.1038/s41598-020-60946-y)
Supplement: Supplementary file 9 — Supplementary Data9. [file 41598_2020_60946_MOESM9_ESM.xls]

## Sheet: Sheet1
Table S9 Non-TF targets at the frequencies≥10
Non-TF targets	NO. (NEC)	NO.(EC)	NO.(ICpEC)	NO.(GE)
tRNA (cytosine38-C5)-methyltransferase	50	17	14	16
DELLA protein	10	19	19	10
DNA-directed RNA polymerases I, II, and III subunit RPABC1	48	60	59	57
ATP-dependent DNA helicase HFM1/MER3	29	14	12	12
LRR receptor-like serine/threonine-protein kinase	39	31	26	28
maintenance of ploidy protein MOB1 (MPS1 binder 1)	12	15	10	10
acylaminoacyl-peptidase(AAP)	185	10	10	10
L-ascorbate oxidase	13	13	13	13
