# Supplementary material for: Genome-wide identification of miRNAs and their targets during early somatic embryogenesis in Dimocarpus longan Lour
Source: Sci Rep. 2020 Mar 13;10:4626. doi: 10.1038/s41598-020-60946-y (PMC7069941; doi:10.1038/s41598-020-60946-y)
Supplement: Supplementary file 10 — Supplementary Data10. [file 41598_2020_60946_MOESM10_ESM.xls]

## Sheet: Sheet1
Table S10 Annotation of DE miRNA targets mapped to Longan genome.
miRNA	Targets	annotation
dlo-miR166a-3p	Dlo_018995.1	K09338|1|0.0|1315|ath:AT4G32880|homeobox-leucine zipper protein
dlo-miR166a-3p	Dlo_020288.1	K09338|1|0.0|1256|aly:ARALYDRAFT_902559|homeobox-leucine zipper protein
dlo-miR166a-3p	Dlo_021916.1	K14497|1|5e-141|499|vvi:100243875|protein phosphatase 2C [EC:3.1.3.16]
dlo-miR166a-3p	Dlo_030526.1	K09338|1|0.0|1409|aly:ARALYDRAFT_314555|homeobox-leucine zipper protein
dlo-miR166a-3p	Dlo_032917.2	K09338|1|0.0|1320|ath:AT5G60690|homeobox-leucine zipper protein
dlo-miR2118e	Dlo_006422.1	K05681|1|3e-54|212|cme:CMS467C|ATP-binding cassette, subfamily G (WHITE), member 2!K12843|2|2e-40|166|vvi:100248403|U4/U6 small nuclear ribonucleoprotein PRP3!K05643|4|2e-14|80.5|olu:OSTLU_42103|ATP-binding cassette, subfamily A (ABC1), member 3
dlo-miR2118e	Dlo_012563.1	K05681|1|9e-47|187|cme:CMS467C|ATP-binding cassette, subfamily G (WHITE), member 2!K12843|2|2e-36|153|vvi:100248403|U4/U6 small nuclear ribonucleoprotein PRP3!K02065|4|8e-12|71.6|sbi:SORBI_02g011310|putative ABC transport system ATP-binding protein
dlo-miR2118e	Dlo_025619.1	K01840|1|5e-123|438|vvi:100260186|phosphomannomutase [EC:5.4.2.8]
dlo-miR395d-5p	Dlo_033017.1	K13459|1|5e-65|248|vvi:100254298|disease resistance protein RPS2!K13460|5|2e-50|200|ath:AT1G12220|disease resistance protein RPS5
dlo-miR482a	Dlo_000398.1	K01537|1|0.0|1698|ath:AT4G37640|Ca2+-transporting ATPase [EC:3.6.3.8]
dlo-miR482a	Dlo_001856.1	K09518|1|5e-15|82.0|aly:ARALYDRAFT_494970|DnaJ homolog subfamily B member 12
dlo-miR482a	Dlo_003864.1	K03013|1|2e-57|221|vvi:100258335|DNA-directed RNA polymerases I, II, and III subunit RPABC1!K13457|2|8e-33|139|osa:4342596|disease resistance protein RPM1
dlo-miR482a	Dlo_013883.1	K13459|1|1e-119|429|vvi:100254298|disease resistance protein RPS2!K13460|2|2e-117|422|ath:AT1G12220|disease resistance protein RPS5
dlo-miR482a	Dlo_020651.1	K13099|1|3e-88|323|vvi:100259875|CD2 antigen cytoplasmic tail-binding protein 2
dlo-miR482a	Dlo_033303.1	K00344|1|9e-147|518|gmx:100793768|NADPH2:quinone reductase [EC:1.6.5.5]
dlo-miR482a	Dlo_033564.1	K13459|1|2e-99|361|vvi:100254298|disease resistance protein RPS2!K13460|2|9e-99|359|ath:AT1G12220|disease resistance protein RPS5
dlo-miR166e-3p	Dlo_012349.1	K01362|1|1e-10|66.6|ath:AT5G27660|[EC:3.4.21.-]
dlo-miR166e-3p	Dlo_018995.1	K09338|1|0.0|1315|ath:AT4G32880|homeobox-leucine zipper protein
dlo-miR166e-3p	Dlo_020288.1	K09338|1|0.0|1256|aly:ARALYDRAFT_902559|homeobox-leucine zipper protein
dlo-miR166e-3p	Dlo_021916.1	K14497|1|5e-141|499|vvi:100243875|protein phosphatase 2C [EC:3.1.3.16]
dlo-miR166e-3p	Dlo_030526.1	K09338|1|0.0|1409|aly:ARALYDRAFT_314555|homeobox-leucine zipper protein
dlo-miR166e-3p	Dlo_032917.2	K09338|1|0.0|1320|ath:AT5G60690|homeobox-leucine zipper protein
dlo-miR393h	Dlo_014836.1	K13201|1|4e-16|83.2|zma:100282356|nucleolysin TIA-1/TIAR
dlo-miR393h	Dlo_024133.1	K14485|1|0.0|1001|rcu:RCOM_0556140|transport inhibitor response 1
dlo-miR393h	Dlo_031785.1	K14485|1|0.0|736|vvi:100233127|transport inhibitor response 1
dlo-miR395a	Dlo_003738.1	K14497|1|7e-23|106|smo:SELMODRAFT_179532|protein phosphatase 2C [EC:3.1.3.16]!K01090|5|1e-17|89.4|sbi:SORBI_01g038410|protein phosphatase [EC:3.1.3.16]
dlo-miR395a	Dlo_023105.1	K13420|1|2e-71|269|sbi:SORBI_06g028760|LRR receptor-like serine/threonine-protein kinase FLS2 [EC:2.7.11.1]
dlo-miR395a	Dlo_027169.1	K07513|1|0.0|721|ath:AT2G33150|acetyl-CoA acyltransferase 1 [EC:2.3.1.16]
dlo-miR395a	Dlo_030581.1	K14497|1|7e-23|106|smo:SELMODRAFT_179532|protein phosphatase 2C [EC:3.1.3.16]!K01090|5|1e-17|89.4|sbi:SORBI_01g038410|protein phosphatase [EC:3.1.3.16]
dlo-miR395a	Dlo_033645.1	K10999|1|4e-91|334|zma:542514|cellulose synthase A [EC:2.4.1.12]
dlo-miR395a	Dlo_033690.1	K13811|1|0.0|802|vvi:100259752|3'-phosphoadenosine 5'-phosphosulfate synthase [EC:2.7.7.4 2.7.1.25]
dlo-miR397a	Dlo_000026.1	K15919|1|2e-83|307|sbi:SORBI_03g000950|hydroxypyruvate reductase 2
dlo-miR397a	Dlo_007669.1	K00423|1|3e-61|235|ppp:PHYPADRAFT_163787|L-ascorbate oxidase [EC:1.10.3.3]
dlo-miR397a	Dlo_007670.1	K00423|1|1e-59|229|gmx:100808812|L-ascorbate oxidase [EC:1.10.3.3]
dlo-miR397a	Dlo_007673.1	K00423|1|6e-56|213|ppp:PHYPADRAFT_163787|L-ascorbate oxidase [EC:1.10.3.3]
dlo-miR397a	Dlo_011079.1	K00423|1|4e-62|237|rcu:RCOM_0657480|L-ascorbate oxidase [EC:1.10.3.3]
dlo-miR397a	Dlo_011454.1	K00423|1|2e-68|258|aly:ARALYDRAFT_489021|L-ascorbate oxidase [EC:1.10.3.3]
dlo-miR397a	Dlo_015443.1	K00423|1|5e-54|210|rcu:RCOM_0657480|L-ascorbate oxidase [EC:1.10.3.3]
dlo-miR397a	Dlo_016766.1	K01883|1|0.0|876|rcu:RCOM_0923140|cysteinyl-tRNA synthetase [EC:6.1.1.16]
dlo-miR397a	Dlo_016768.1	K13420|1|7e-134|476|vvi:100253808|LRR receptor-like serine/threonine-protein kinase FLS2 [EC:2.7.11.1]
dlo-miR397a	Dlo_016769.1	K08286|1|2e-126|452|aly:ARALYDRAFT_491919|protein-serine/threonine kinase [EC:2.7.11.-]!K13420|3|5e-121|434|sbi:SORBI_06g028760|LRR receptor-like serine/threonine-protein kinase FLS2 [EC:2.7.11.1]
dlo-miR397-3p	Dlo_017285.1	K08286|1|2e-110|398|aly:ARALYDRAFT_491919|protein-serine/threonine kinase [EC:2.7.11.-]!K00924|3|1e-106|385|aly:ARALYDRAFT_473063|[EC:2.7.1.-]
dlo-miR397a	Dlo_018480.1	K08286|1|2e-128|459|aly:ARALYDRAFT_491919|protein-serine/threonine kinase [EC:2.7.11.-]!K00924|3|2e-122|438|aly:ARALYDRAFT_476729|[EC:2.7.1.-]!K13420|4|6e-122|437|sbi:SORBI_06g028760|LRR receptor-like serine/threonine-protein kinase FLS2 [EC:2.7.11.1]
dlo-miR397a	Dlo_018481.1	K08286|1|2e-129|461|aly:ARALYDRAFT_491919|protein-serine/threonine kinase [EC:2.7.11.-]!K13420|3|2e-124|445|sbi:SORBI_06g028760|LRR receptor-like serine/threonine-protein kinase FLS2 [EC:2.7.11.1]
dlo-miR397a	Dlo_021096.1	K01681|1|0.0|1686|rcu:RCOM_0487910|aconitate hydratase 1 [EC:4.2.1.3]
dlo-miR397a	Dlo_023717.1	K00423|1|8e-49|193|aly:ARALYDRAFT_489021|L-ascorbate oxidase [EC:1.10.3.3]
dlo-miR397a	Dlo_023718.1	K00423|1|1e-59|229|aly:ARALYDRAFT_489021|L-ascorbate oxidase [EC:1.10.3.3]
dlo-miR397a	Dlo_023720.1	K00423|1|8e-62|236|rcu:RCOM_0657480|L-ascorbate oxidase [EC:1.10.3.3]
dlo-miR397a	Dlo_023721.1	K00423|1|4e-40|164|ppp:PHYPADRAFT_163787|L-ascorbate oxidase [EC:1.10.3.3]
dlo-miR397a	Dlo_024904.2	K00423|1|7e-64|243|rcu:RCOM_0657480|L-ascorbate oxidase [EC:1.10.3.3]
dlo-miR397a	Dlo_031945.1	K00423|1|2e-66|251|rcu:RCOM_0657480|L-ascorbate oxidase [EC:1.10.3.3]
dlo-miR397a	Dlo_032835.1	K13420|1|7e-102|370|sbi:SORBI_06g028760|LRR receptor-like serine/threonine-protein kinase FLS2 [EC:2.7.11.1]
dlo-miR397a	Dlo_034127.1	K10899|1|1e-119|427|rcu:RCOM_0865580|ATP-dependent DNA helicase Q1 [EC:3.6.4.12]
dlo-miR394a	Dlo_001984.1	K00975|1|0.0|856|pop:POPTR_830057|glucose-1-phosphate adenylyltransferase [EC:2.7.7.27]
dlo-miR394a	Dlo_006191.1	K10712|1|3e-97|352|gmx:100807889|cysteamine dioxygenase [EC:1.13.11.19]
dlo-miR394a	Dlo_008850.1	K08332|1|2e-10|65.9|vcn:VOLCADRAFT_41528|vacuolar protein 8
dlo-miR394a	Dlo_020677.1	K06685|1|6e-18|91.3|ath:AT4G19050|maintenance of ploidy protein MOB1 (MPS1 binder 1)
dlo-miR394a	Dlo_024050.1	K13457|1|5e-20|99.0|vvi:100252764|disease resistance protein RPM1!K06685|3|9e-17|88.2|ath:AT4G19050|maintenance of ploidy protein MOB1 (MPS1 binder 1)
dlo-miR394a	Dlo_025852.1	K00975|1|0.0|860|pop:POPTR_830057|glucose-1-phosphate adenylyltransferase [EC:2.7.7.27]
dlo-miR394a	Dlo_028467.2	K01301|1|0.0|711|zma:100280900|glutamate carboxypeptidase II [EC:3.4.17.21]
dlo-miR394a	Dlo_031754.1	K09843|1|0.0|691|pop:POPTR_704322|(+)-abscisic acid 8'-hydroxylase [EC:1.14.13.93]
dlo-miR394a	Dlo_031918.1	K13145|1|2e-07|55.5|smo:SELMODRAFT_443625|integrator complex subunit 8
dlo-miR403-3p	Dlo_014588.1	K15336|1|3e-26|117|vvi:100259391|tRNA (cytosine38-C5)-methyltransferase [EC:2.1.1.204]
dlo-miR403-3p	Dlo_014589.1	K15336|1|3e-26|117|vvi:100259391|tRNA (cytosine38-C5)-methyltransferase [EC:2.1.1.204]
dlo-miR408-3p	Dlo_002776.1	K13417|1|3e-44|178|aly:ARALYDRAFT_899604|somatic embryogenesis receptor kinase 4 [EC:2.7.10.1 2.7.11.1]!K13418|3|1e-43|176|vvi:100247683|somatic embryogenesis receptor kinase 1 [EC:2.7.10.1 2.7.11.1]!K00924|4|1e-43|176|osa:4333525|[EC:2.7.1.-]!K13416|5|9e-43|173|aly:ARALYDRAFT_491347|brassinosteroid insensitive 1-associated receptor kinase 1 [EC:2.7.10.1 2.7.11.1]
dlo-miR408-3p	Dlo_018933.1	K03978|1|9e-125|444|pop:POPTR_867910|GTP-binding protein
dlo-miR408-3p	Dlo_025745.1	K10400|1|2e-20|101|vvi:100255624|kinesin family member 15!K09291|5|7e-20|99.4|vvi:100251875|nucleoprotein TPR
dlo-miR408-3p	Dlo_026381.1	K15378|1|2e-118|424|ath:AT1G71880|solute carrier family 45, member 1/2/4
dlo-miR408b	Dlo_008704.1	K13459|1|1e-75|284|vvi:100254298|disease resistance protein RPS2
dlo-miR408b	Dlo_011341.1	K05298|1|0.0|640|rcu:RCOM_1443660|glyceraldehyde-3-phosphate dehydrogenase (NADP+) (phosphorylating) [EC:1.2.1.13]
dlo-miR408b	Dlo_021574.1	K05391|1|0.0|1169|vvi:100267557|cyclic nucleotide gated channel, other eukaryote
dlo-miR408b	Dlo_022312.1	K01955|1|3e-08|57.4|vvi:100262205|carbamoyl-phosphate synthase large subunit [EC:6.3.5.5]!K13945|2|6e-07|53.1|vvi:100266975|LOB domain-containing protein 29
dlo-miR408b	Dlo_022314.1	K01955|1|7e-11|66.2|vvi:100262205|carbamoyl-phosphate synthase large subunit [EC:6.3.5.5]!K13945|2|1e-08|58.9|aly:ARALYDRAFT_486271|LOB domain-containing protein 29
dlo-miR408b	Dlo_022727.1	K01533|1|9e-66|249|smo:SELMODRAFT_92276|Cu2+-exporting ATPase [EC:3.6.3.4]
dlo-miR408b	Dlo_025745.1	K10400|1|2e-20|101|vvi:100255624|kinesin family member 15!K09291|5|7e-20|99.4|vvi:100251875|nucleoprotein TPR
dlo-miR408b	Dlo_026381.1	K15378|1|2e-118|424|ath:AT1G71880|solute carrier family 45, member 1/2/4
dlo-miR398b-3p	Dlo_012354.1	K09377|1|2e-97|352|pop:POPTR_806453|cysteine and glycine-rich protein
dlo-miR398b-3p	Dlo_013523.1	K09510|1|9e-101|364|vvi:100268033|DnaJ homolog subfamily B member 4
dlo-miR319a-3p	Dlo_030035.1	K09422|1|2e-95|347|rcu:RCOM_0857340|myb proto-oncogene protein, plant
dlo-miR319a-3p	Dlo_034111.2	K05925|1|0.0|749|osa:4330284|mRNA (2'-O-methyladenosine-N6-)-methyltransferase [EC:2.1.1.62]
dlo-miR319a-3p	Dlo_002505.2	K08332|1|3e-12|72.8|vcn:VOLCADRAFT_41528|vacuolar protein 8!K09561|2|6e-06|52.0|gmx:100798587|STIP1 homology and U-box containing protein 1 [EC:6.3.2.19]
dlo-miR319a-3p	Dlo_004020.3	K03083|1|0.0|681|pop:POPTR_731636|glycogen synthase kinase 3 beta [EC:2.7.11.26]!K00924|5|0.0|669|aly:ARALYDRAFT_489503|[EC:2.7.1.-]
dlo-miR319a-3p	Dlo_006583.1	K11493|1|1e-16|87.8|ota:Ot03g05690|regulator of chromosome condensation!K10615|5|2e-16|87.0|cme:CMB070C|E3 ubiquitin-protein ligase HERC4 [EC:6.3.2.19]
dlo-miR319a-3p	Dlo_009993.1	K13430|1|6e-18|91.3|zma:100283091|serine/threonine-protein kinase PBS1 [EC:2.7.11.1]
dlo-miR319a-3p	Dlo_009994.1	K04733|1|1e-58|227|smo:SELMODRAFT_159261|interleukin-1 receptor-associated kinase 4 [EC:2.7.11.1]!K13430|5|5e-56|219|zma:100283091|serine/threonine-protein kinase PBS1 [EC:2.7.11.1]
dlo-miR319a-3p	Dlo_014539.1	K13229|1|2e-71|267|zma:541977|2,4-dihydroxy-1,4-benzoxazin-3-one-glucoside dioxygenase [EC:1.14.20.2]!K06892|2|1e-50|198|pop:POPTR_550478|!K00475|3|6e-41|166|gmx:732548|naringenin 3-dioxygenase [EC:1.14.11.9]!K05933|4|1e-40|165|ath:AT1G05010|aminocyclopropanecarboxylate oxidase [EC:1.14.17.4]
dlo-miR319a-3p	Dlo_021086.1	K09422|1|2e-58|225|aly:ARALYDRAFT_482173|myb proto-oncogene protein, plant
dlo-miR319a-3p	Dlo_021198.2	K09422|1|3e-132|470|pop:POPTR_768327|myb proto-oncogene protein, plant
dlo-miR390a-5p	Dlo_003145.1	K03294|1|9e-101|365|sbi:SORBI_08g021380|basic amino acid/polyamine antiporter, APA family
dlo-miR390a-5p	Dlo_007435.1	K08282|1|0.0|1342|ath:AT3G45780|non-specific serine/threonine protein kinase [EC:2.7.11.1]
dlo-miR390a-5p	Dlo_009003.1	K00228|1|3e-178|622|aly:ARALYDRAFT_887500|coproporphyrinogen III oxidase [EC:1.3.3.3]
dlo-miR390a-5p	Dlo_013415.1	K13415|1|0.0|1000|vvi:100252647|protein brassinosteroid insensitive 1 [EC:2.7.10.1 2.7.11.1]
dlo-miR390a-5p	Dlo_015966.1	K13418|1|9e-159|558|pop:POPTR_913861|somatic embryogenesis receptor kinase 1 [EC:2.7.10.1 2.7.11.1]
dlo-miR390a-5p	Dlo_023418.1	K13420|1|3e-34|144|vvi:100253808|LRR receptor-like serine/threonine-protein kinase FLS2 [EC:2.7.11.1]
dlo-miR390a-5p	Dlo_026817.1	K13420|1|8e-140|496|pop:POPTR_1075175|LRR receptor-like serine/threonine-protein kinase FLS2 [EC:2.7.11.1]
dlo-miR390a-5p	Dlo_028515.1	K13420|1|1e-144|513|pop:POPTR_1075175|LRR receptor-like serine/threonine-protein kinase FLS2 [EC:2.7.11.1]
dlo-miR390a-5p	Dlo_029830.1	K13993|1|6e-25|110|gmx:100499727|HSP20 family protein
dlo-miR156a-5p	Dlo_004575.1	K04733|1|8e-66|250|smo:SELMODRAFT_159261|interleukin-1 receptor-associated kinase 4 [EC:2.7.11.1]!K13430|4|2e-58|225|pop:POPTR_548061|serine/threonine-protein kinase PBS1 [EC:2.7.11.1]
dlo-miR156a-5p	Dlo_007830.1	K15919|1|3e-129|459|rcu:RCOM_1493940|hydroxypyruvate reductase 2
dlo-miR156a-5p	Dlo_012218.1	K10866|1|0.0|1961|vvi:100243413|DNA repair protein RAD50 [EC:3.6.-.-]
dlo-miR156a-5p	Dlo_013273.1	K13420|1|5e-42|171|aly:ARALYDRAFT_356368|LRR receptor-like serine/threonine-protein kinase FLS2 [EC:2.7.11.1]
dlo-miR156a-5p	Dlo_016116.1	K11344|1|1e-65|246|gmx:100499798|chromatin modification-related protein EAF6
dlo-miR156a-5p	Dlo_016512.1	K02335|1|0.0|1099|pop:POPTR_889688|DNA polymerase I [EC:2.7.7.7]
dlo-miR156a-5p	Dlo_016772.1	K15015|1|6e-15|80.5|aly:ARALYDRAFT_486994|solute carrier family 32 (vesicular inhibitory amino acid transporter)!K14209|4|7e-11|67.0|osa:4336684|solute carrier family 36 (proton-coupled amino acid transporter)
dlo-miR156a-5p	Dlo_023985.1	K11420|1|1e-50|199|bdi:100843697|euchromatic histone-lysine N-methyltransferase [EC:2.1.1.43]!K10638|2|2e-16|86.3|smo:SELMODRAFT_109372|E3 ubiquitin-protein ligase UHRF1 [EC:6.3.2.19]
dlo-miR156a-5p	Dlo_026107.1	K06630|1|3e-132|469|rcu:RCOM_1620970|tyrosine 3-monooxygenase/tryptophan 5-monooxygenase activation protein
dlo-miR156a-5p	Dlo_027736.1	K08150|1|8e-49|192|vvi:100268023|MFS transporter, SP family, solute carrier family 2 (myo-inositol transporter), member 13
dlo-miR156a-5p	Dlo_028582.1	K03013|1|1e-178|625|vvi:100258335|DNA-directed RNA polymerases I, II, and III subunit RPABC1!K13457|2|1e-66|253|rcu:RCOM_0742270|disease resistance protein RPM1
dlo-miR156a-5p	Dlo_031633.1	K03439|1|1e-68|258|vvi:100266146|tRNA (guanine-N7-)-methyltransferase [EC:2.1.1.33]
dlo-miR159a	Dlo_004077.1	K09422|1|2e-85|313|pop:POPTR_552946|myb proto-oncogene protein, plant
dlo-miR159a	Dlo_013089.1	K14494|1|1e-09|63.5|ath:AT5G17490|DELLA protein
dlo-miR159a	Dlo_014423.1	K09422|1|3e-82|303|vvi:100256500|myb proto-oncogene protein, plant
dlo-miR159a	Dlo_017021.1	K08286|1|2e-08|57.4|ath:AT4G28490|protein-serine/threonine kinase [EC:2.7.11.-]!K04733|3|1e-07|54.7|smo:SELMODRAFT_33807|interleukin-1 receptor-associated kinase 4 [EC:2.7.11.1]!K13418|4|1e-07|54.7|vvi:100247683|somatic embryogenesis receptor kinase 1 [EC:2.7.10.1 2.7.11.1]!K00924|5|2e-07|53.5|ath:AT1G28440|[EC:2.7.1.-]
dlo-miR159a	Dlo_018744.1	K02575|1|8e-142|501|rcu:RCOM_0023970|MFS transporter, NNP family, nitrate/nitrite transporter
dlo-miR159a	Dlo_021086.1	K09422|1|2e-58|225|aly:ARALYDRAFT_482173|myb proto-oncogene protein, plant
dlo-miR159a	Dlo_032142.1	K13416|1|2e-08|58.2|vvi:100253855|brassinosteroid insensitive 1-associated receptor kinase 1 [EC:2.7.10.1 2.7.11.1]!K13418|3|3e-08|57.8|aly:ARALYDRAFT_895025|somatic embryogenesis receptor kinase 1 [EC:2.7.10.1 2.7.11.1]
dlo-miR159a	dlo_037774.1	K04733|1|1e-53|209|smo:SELMODRAFT_33807|interleukin-1 receptor-associated kinase 4 [EC:2.7.11.1]!K00924|4|2e-48|192|aly:ARALYDRAFT_475717|[EC:2.7.1.-]!K13430|5|3e-48|191|rcu:RCOM_1078760|serine/threonine-protein kinase PBS1 [EC:2.7.11.1]
dlo-miR171f	Dlo_000086.1	K14494|1|2e-17|89.0|ppp:PHYPADRAFT_235432|DELLA protein
dlo-miR157d	Dlo_000092.1	K14510|1|8e-35|146|ppp:PHYPADRAFT_30352|serine/threonine-protein kinase CTR1 [EC:2.7.11.1]!K04424|2|7e-34|143|olu:OSTLU_6189|sterile alpha motif and leucine zipper containing kinase AZK [EC:2.7.11.25]
dlo-miR157d	Dlo_001410.1	K15191|1|1e-122|437|vvi:100241743|La-related protein 7
dlo-miR157d	Dlo_004657.1	K04733|1|4e-44|178|aly:ARALYDRAFT_916421|interleukin-1 receptor-associated kinase 4 [EC:2.7.11.1]!K00924|5|6e-41|167|osa:4337593|[EC:2.7.1.-]
dlo-miR157d	Dlo_004401.1	K12619|1|9e-07|53.5|osa:4349826|5'-3' exoribonuclease 2 [EC:3.1.13.-]
dlo-miR3932b-5p	Dlo_001494.1	/
dlo-miR3932b-5p	Dlo_001494.1	/
dlo-miR3932b-5p	Dlo_001544.1	/
dlo-miR3932b-5p	Dlo_001685.1	tRNA-dihydrouridine synthase 3
dlo-miR3932b-5p	Dlo_001686.1	/
dlo-miR3932b-5p	Dlo_003312.1	/
dlo-miR3932b-5p	Dlo_003587.2	centromere protein
dlo-miR3932b-5p	Dlo_004182.1	/
dlo-miR3932b-5p	Dlo_004561.1	/
dlo-miR3932b-5p	Dlo_004898.1	LRR receptor-like serine/threonine-protein kinase FLS2
dlo-miR3932b-5p	Dlo_005803.1	/
dlo-miR3932b-5p	Dlo_006706.1	/
dlo-miR3932b-5p	Dlo_007089.1	/
dlo-miR3932b-5p	Dlo_007151.1	/
dlo-miR3932b-5p	Dlo_007621.1	/
dlo-miR3932b-5p	Dlo_009776.1	/
dlo-miR3932b-5p	Dlo_010232.1	/
dlo-miR3932b-5p	Dlo_010762.1	/
dlo-miR3932b-5p	Dlo_011178.1	/
dlo-miR3932b-5p	Dlo_013317.1	/
dlo-miR3932b-5p	Dlo_015580.1	/
dlo-miR3932b-5p	Dlo_016436.1	/
dlo-miR3932b-5p	Dlo_016543.1	/
dlo-miR3932b-5p	Dlo_017953.1	/
dlo-miR3932b-5p	Dlo_019179.1	/
dlo-miR3932b-5p	Dlo_020589.1	/
dlo-miR3932b-5p	Dlo_021073.1	LRR receptor-like serine/threonine-protein kinase FLS2
dlo-miR3932b-5p	Dlo_022249.1	3-dehydroquinate dehydratase / shikimate dehydrogenase
dlo-miR3932b-5p	Dlo_022958.1	/
dlo-miR3932b-5p	Dlo_023359.1	trehalose 6-phosphate phosphatase
dlo-miR3932b-5p	Dlo_028395.2	dual-specificity tyrosine-(Y)-phosphorylation regulated kinase
dlo-miR3932b-5p	Dlo_030203.1	septum site-determining protein MinD
dlo-miR3932b-5p	Dlo_031660.1	/
dlo-miR3932b-5p	Dlo_031842.1	/
dlo-miR3932b-5p	Dlo_032254.1	protein phosphatase 2C
dlo-miR3932b-5p	Dlo_033229.1	/
dlo-miR3932b-5p	Dlo_033775.1	calcium-binding protein CML
dlo-miR4414b	Dlo_026133.1	/
dlo-miR9484	Dlo_001128.1	U3 small nucleolar RNA-associated protein 6
dlo-miR9484	Dlo_001278.1	/
dlo-miR9484	Dlo_001710.1	/
dlo-miR9484	Dlo_001843.1	/
dlo-miR9484	Dlo_001845.1	/
dlo-miR9484	Dlo_002293.5	/
dlo-miR9484	Dlo_002351.1	chitin elicitor receptor kinase 1
dlo-miR9484	Dlo_003452.2	histone H3
dlo-miR9484	Dlo_004973.1	/
dlo-miR9484	Dlo_005753.1	DNA-directed RNA polymerases I, II, and III subunit RPABC1
dlo-miR9484	Dlo_006469.2	/
dlo-miR9484	Dlo_006583.1	E3 ubiquitin-protein ligase HERC4
dlo-miR9484	Dlo_008187.1	/
dlo-miR9484	Dlo_008289.3	DNA-directed RNA polymerases I, II, and III subunit RPABC1
dlo-miR9484	Dlo_008292.1	DNA-directed RNA polymerases I, II, and III subunit RPABC1
dlo-miR9484	Dlo_008495.1	/
dlo-miR9484	Dlo_008616.1	gamma-glutamyltranspeptidase
dlo-miR9484	Dlo_008639.1	pre-mRNA-processing factor 8
dlo-miR9484	Dlo_008707.1	zeta-carotene desaturase
dlo-miR9484	Dlo_008997.3	/
dlo-miR9484	Dlo_009489.1	tRNA (cytosine38-C5)-methyltransferase
dlo-miR9484	Dlo_009686.1	/
dlo-miR9484	Dlo_010054.1	/
dlo-miR9484	Dlo_010058.1	/
dlo-miR9484	Dlo_010064.1	/
dlo-miR9484	Dlo_010232.1	/
dlo-miR9484	Dlo_010337.1	tRNA pseudouridine38/39 synthase
dlo-miR9484	Dlo_011677.1	/
dlo-miR9484	Dlo_011763.1	STIP1 homology and U-box containing protein 1
dlo-miR9484	Dlo_011882.1	STIP1 homology and U-box containing protein 1
dlo-miR9484	Dlo_012436.1	RNA polymerase II subunit A C-terminal domain phosphatase
dlo-miR9484	Dlo_014646.1	/
dlo-miR9484	Dlo_014759.1	/
dlo-miR9484	Dlo_015301.1	MOB1
dlo-miR9484	Dlo_015442.1	/
dlo-miR9484	Dlo_015496.1	sister chromatid cohesion protein PDS5
dlo-miR9484	Dlo_016111.1	/
dlo-miR9484	Dlo_016490.1	/
dlo-miR9484	Dlo_016847.1	/
dlo-miR9484	Dlo_017011.1	DNA-directed RNA polymerases I, II, and III subunit RPABC1
dlo-miR9484	Dlo_017115.1	cellulose synthase A
dlo-miR9484	Dlo_017495.1	tRNA (cytosine38-C5)-methyltransferase
dlo-miR9484	Dlo_018354.1	DNA-directed RNA polymerases I, II, and III subunit RPABC1
dlo-miR9484	Dlo_018359.1	DNA-directed RNA polymerases I, II, and III subunit RPABC1
dlo-miR9484	Dlo_018361.1	DNA-directed RNA polymerases I, II, and III subunit RPABC1
dlo-miR9484	Dlo_018406.1	DNA-directed RNA polymerases I, II, and III subunit RPABC1
dlo-miR9484	Dlo_018499.1	DNA-directed RNA polymerases I, II, and III subunit RPABC1
dlo-miR9484	Dlo_018504.1	DNA-directed RNA polymerases I, II, and III subunit RPABC1
dlo-miR9484	Dlo_019596.2	/
dlo-miR9484	Dlo_019972.1	endoribonuclease Dicer
dlo-miR9484	Dlo_020958.1	/
dlo-miR9484	Dlo_021401.1	/
dlo-miR9484	Dlo_021516.1	/
dlo-miR9484	Dlo_021611.1	CCR4-NOT transcription complex subunit 6
dlo-miR9484	Dlo_022341.1	solute carrier family 35, member E1
dlo-miR9484	Dlo_023379.1	nitric-oxide synthase, plant
dlo-miR9484	Dlo_023657.1	/
dlo-miR9484	Dlo_023735.1	/
dlo-miR9484	Dlo_024032.1	DNA-directed RNA polymerases I, II, and III subunit RPABC1
dlo-miR9484	Dlo_024040.1	DNA-directed RNA polymerases I, II, and III subunit RPABC1
dlo-miR9484	Dlo_024142.1	ATP-dependent RNA helicase DDX56/DBP9
dlo-miR9484	Dlo_024550.1	ATP-dependent DNA helicase HFM1/MER3
dlo-miR9484	Dlo_026131.1	ATP-dependent DNA helicase HFM1/MER3
dlo-miR9484	Dlo_026327.1	/
dlo-miR9484	Dlo_028126.1	/
dlo-miR9484	Dlo_028281.1	/
dlo-miR9484	Dlo_028607.1	cathepsin A (carboxypeptidase C)
dlo-miR9484	Dlo_028737.1	/
dlo-miR9484	Dlo_030282.1	/
dlo-miR9484	Dlo_030293.2	interleukin-1 receptor-associated kinase 4
dlo-miR9484	Dlo_030851.2	/
dlo-miR9484	Dlo_030861.1	/
dlo-miR9484	Dlo_030884.1	/
dlo-miR9484	Dlo_031345.1	alcohol dehydrogenase
dlo-miR9484	Dlo_031397.1	tRNA (cytosine38-C5)-methyltransferase
dlo-miR9484	Dlo_031978.2	/
dlo-miR9484	Dlo_032477.1	RuvB-like protein 1
dlo-miR9484	Dlo_033036.1	putative ABC transport system ATP-binding protein
dlo-miR9484	Dlo_033229.1	/
dlo-miR9484	Dlo_033589.1	/
dlo-miR9484	dlo_039150.1	/
