# Supplementary material for: Genome-wide identification of miRNAs and their targets during early somatic embryogenesis in Dimocarpus longan Lour
Source: Sci Rep. 2020 Mar 13;10:4626. doi: 10.1038/s41598-020-60946-y (PMC7069941; doi:10.1038/s41598-020-60946-y)
Supplement: Supplementary file 11 — Supplementary Data11. [file 41598_2020_60946_MOESM11_ESM.xls]

## Sheet: Sheet1
Table S11. Gene Ontology categories, highly enriched (corrected p≤0.01) in molecular function (MF) and biological process (BP), annotated to the target genes that had been predicted for the candidate miRNAs.
	miRNA	Target gene AGI	Target gene name	NCBI annotation				MF					BP
lignin metabolic process(GO:0009808)	miR397a	Dlo_023717.1	GO:0005507; copper ion binding; function，GO:0016491; oxidoreductase activity; function Lenth=1617	Citrus clementina laccase-17-7		EC-vs-GE	oxidoreductase activity, acting on diphenols and related（GO:0016682）	protein kinase activity（GO:0004672）			lignin metabolic process(GO:0009808)
oxidoreductase activity, acting on diphenols and related substances as donors, oxygen as acceptor（GO:0016682）		Dlo_031945.1	GO:0005507; copper ion binding; function，GO:0016491; oxidoreductase activity; function Lenth=1671	Citrus clementina laccase-4-3		EC-vs-ICpEC	oxidoreductase activity, acting on diphenols and related(GO:0016682)	DNA polymerase activity(GO:0034061)	nucleic acid binding(GO:0003676)	adenyl ribonucleotide binding(GO:0032559)	lignin metabolic process(GO:0009808)	DNA replication(GO:0006260)
		Dlo_011454.1	GO:0005507; copper ion binding; function，GO:0016491; oxidoreductase activity; function Lenth=1572	Citrus clementina laccase-4 LAC19		ICpEC-vs-GE	protein kinase activity(GO:0004672)	DNA polymerase activity(GO:0034061)	nucleic acid binding(GO:0003676)			DNA replication(GO:0006260)
		Dlo_007669.1	GO:0005507; copper ion binding; function，GO:0016491; oxidoreductase activity; function Lenth=1755	Citrus clementina laccase-17-1		NEC-vs-EC	oxidoreductase activity, acting on diphenols and related(GO:0016682)	DNA polymerase activity(GO:0034061)	nucleic acid binding(GO:0003676)	protein kinase binding(GO:0019901)	lignin metabolic process(GO:0009808)	DNA replication(GO:0006260)	cell cycle process(GO:0022402)	cytokinin-activated signaling pathway(GO:0009736)
		Dlo_011079.1	GO:0005507; copper ion binding; function，GO:0016491; oxidoreductase activity; function Lenth=513	Citrus clementina laccase-11-2		NEC-vs-GE	oxidoreductase activity, acting on diphenols and related(GO:0016682)	DNA polymerase activity(GO:0034061)	nucleic acid binding(GO:0003676)	protein kinase binding(GO:0019901)	lignin metabolic process(GO:0009808)	DNA replication(GO:0006260)	cell cycle process(GO:0022402)	cytokinin-activated signaling pathway(GO:0009736)
		Dlo_024904.2	GO:0005507; copper ion binding; function，GO:0016491; oxidoreductase activity; function Lenth=1713	Dimocarpus longan cultivar Honghezi laccase 7 (Lac7-a/b)		NEC-vs-ICpEC	oxidoreductase activity, acting on diphenols and related(GO:0016682)			protein kinase binding(GO:0019901)	lignin metabolic process(GO:0009808)		cell cycle process(GO:0022402)	cytokinin-activated signaling pathway(GO:0009736)
		Dlo_029429.2	GO:0005507; copper ion binding; function，GO:0016491; oxidoreductase activity; function Lenth=1692	Citrus sinensis laccase-4-2
		Dlo_023718.1	GO:0005507; copper ion binding; function，GO:0016491; oxidoreductase activity; function Lenth=1620	Citrus clementina laccase-17
		Dlo_000026.1	GO:0005507; copper ion binding; function，GO:0016491; oxidoreductase activity; function Lenth=2895	Citrus clementina laccase-11
		Dlo_007670.1	GO:0005507; copper ion binding; function，GO:0016491; oxidoreductase activity; function Lenth=1758	Citrus clementina laccase-4
		Dlo_023721.1	GO:0005507; copper ion binding; function，GO:0016491; oxidoreductase activity; function Lenth=1326	Citrus clementina laccase-17
		Dlo_007673.1	GO:0005507; copper ion binding; function，GO:0016491; oxidoreductase activity; function Lenth=1719	Citrus clementina laccase-17
cell cycle process	miR2592ae	Dlo_031330.3		Citrus clementina protein SHORTAGE IN CHIASMATA 1
		dlo_037246.1		Citrus sinensis crossover junction endonuclease MUS81
	miR8718	dlo_035419.1	dlo_035419.1,	Citrus sinensis homologous-pairing protein 2 homolog (LOC102630171), mRNA
		dlo_037087.1	dlo_037087.1
		dlo_034219.1	dlo_034219.1,
		dlo_038317.1	dlo_038317.1,
		dlo_035639.1	dlo_035639.1,
protein kinase activity	miR408-3p	Dlo_018933.1	GO:0005525; GTP binding; function Lenth=1815	Citrus clementina GTP-binding protein At2g22870 (LOC18054535), mRNA
	miR1511	Dlo_021332.1	GO:0004672; protein kinase activity; function，GO:0005524; ATP binding; function，GO:0006468; protein phosphorylation; process Lenth=2511	Citrus clementina probable receptor-like protein kinase At5g24010 (LOC18032240), mRNA
	miR7545	Dlo_021415.1
	miR1044-3p	Dlo_023622.1	GO:0004672; protein kinase activity; function，GO:0005524; ATP binding; function，GO:0006468; protein phosphorylation; process，GO:0030246; carbohydrate binding; function Lenth=1887	Prunus mume L-type lectin-domain containing receptor kinase IV.2-like
	miR408-3p/miR408b	Dlo_002776.1	GO:0004672; protein kinase activity; function，GO:0005524; ATP binding; function，GO:0006468; protein phosphorylation; process，Lenth=1722	Prunus persica putative leucine-rich repeat receptor-like serine/threonine-protein kinase
	miR1520f-3p	Dlo_012431.1	GO:0004672; protein kinase activity; function，GO:0005524; ATP binding; function，GO:0006468; protein phosphorylation; process，Lenth=2163	Citrus clementina LRR receptor-like serine/threonine-protein kinase FEI 2
	miR156a-5p	Dlo_004575.1	GO:0004672; protein kinase activity; function，GO:0005524; ATP binding; function，GO:0006468; protein phosphorylation; process，GO:0006950; response to stress; process，Lenth=2253	Citrus sinensis L-type lectin-domain containing receptor kinase II.1
	miR390a-5p	Dlo_028515.1	GO:0004672; protein kinase activity; function，GO:0005524; ATP binding; function，GO:0006468; protein phosphorylation; process;Lenth=3411	Jatropha curcas leucine-rich repeat receptor-like protein kinase PEPR1
		Dlo_026817.1	GO:0004672; protein kinase activity; function，GO:0005524; ATP binding; function，GO:0006468; protein phosphorylation; process，Lenth=3411	Hevea brasiliensis leucine-rich repeat receptor-like protein kinase PEPR1
		Dlo_007435.1	GO:0000155; phosphorelay sensor kinase activity; function，GO:0000160; phosphorelay signal transduction system; process，GO:0004672; protein kinase activity; function，GO:0004871; signal transducer activity; function，GO:0005524; ATP binding; function，Lenth=3036	Litchi chinensis isolate WAXR_2006250 putative LOV domain-containing protein
		Dlo_015966.1	GO:0004672; protein kinase activity; function，GO:0005524; ATP binding; function，GO:0006468; protein phosphorylation; process;Lenth=1935	Citrus clementina probable LRR receptor-like serine/threonine-protein kinase
	miR319a-3p	Dlo_004020.3	GO:0004672; protein kinase activity; function，GO:0005524; ATP binding; function，GO:0006468; protein phosphorylation; process，Lenth=1563	Citrus clementina shaggy-related protein kinase alpha
	miR5139	Dlo_002902.1	GO:0004672; protein kinase activity; function，GO:0005509; calcium ion binding; function，GO:0005515; protein binding; function，GO:0005524; ATP binding; function，GO:0006468; protein phosphorylation; process，GO:0030247; polysaccharide binding; function，Lenth=2253	Vitis vinifera wall-associated receptor kinase 1
		Dlo_005238.1
	miR5021	Dlo_031026.1	1953	Citrus sinensis serine/threonine-protein kinase Nek6-like
	miR169q	Dlo_033990.1	1446	Citrus sinensis receptor protein kinase TMK1
		Dlo_007641.1	1917	Citrus clementina wall-associated receptor kinase-like 20
	miR156c-3p/miR156g-3p	dlo_037978.1	1146	Citrus sinensis serine/threonine-protein kinase CDL1
		dlo_036766.1	1137	Citrus sinensis serine/threonine-protein kinase CDL1
		dlo_038409.1	1191	Citrus sinensis serine/threonine-protein kinase CDL1
	miR7545	Dlo_001199.1
		Dlo_010628.1
	miR1531-5p	Dlo_009244.1
		Dlo_018042.1
		Dlo_018045.1
		Dlo_004800.1
		Dlo_018043.1
		Dlo_004802.1
		Dlo_018039.1
		Dlo_010613.3
	miR159a/miR159b-3p/miR169q	dlo_037774.1	Momordica charantia cysteine-rich receptor-like protein kinase 10
	miR5021	Dlo_030673.1
	miR5183	Dlo_027172.1
		Dlo_003899.1
		Dlo_016799.1
	miR5059	Dlo_016250.2
		Dlo_017675.1
		Dlo_012159.1
	miR5139	Dlo_020254.1
	miR7984a	Dlo_031166.1
	miR7545	Dlo_023255.1
		Dlo_017729.2
	miR5072	Dlo_006480.1
	miR5083	Dlo_030461.1
	miR8121	Dlo_019892.1
query=miR397a, target=Dlo_023717.1, score=3.5, range=564-584, strand=1
target 5' GAUCAAUGCUGCACUGAAUGA 3'
:::::.:::::::: :::::
query 3' GUAGUUGCGACGUGAGUUACU 5'
query=miR397a, target=Dlo_031945.1, score=1.5, range=666-686, strand=1
target 5' AAUCAAUGCUGCACUCAAUGA 3'
:::::.::::::::::::::
query 3' GUAGUUGCGACGUGAGUUACU 5'
query=miR397a, target=Dlo_011454.1, score=4, range=663-683, strand=1
target 5' CAUCAACGCUGCAGUGAAUGA 3'
::::::::::::: : :::::
query 3' GUAGUUGCGACGUGAGUUACU 5'
query=miR397a, target=Dlo_007669.1, score=2.5, range=696-716, strand=1
target 5' GAUUAACUCUGCACUCAAUGA 3'
::.::: :::::::::::::
query 3' GUAGUUGCGACGUGAGUUACU 5'
