# Supplementary material for: Genome-wide identification of miRNAs and their targets during early somatic embryogenesis in Dimocarpus longan Lour
Source: Sci Rep. 2020 Mar 13;10:4626. doi: 10.1038/s41598-020-60946-y (PMC7069941; doi:10.1038/s41598-020-60946-y)
Supplement: Supplementary file 12 — Supplementary Data12. [file 41598_2020_60946_MOESM12_ESM.xls]

## Sheet: Sheet1
Table S12 The relative expression of miRNA and its potential target genes
id	NEC	EC	ICpEC	GE			EC	ICpEC	GE
dlo-miR171f	1	8.34937	4.37717	0.7457		DlDELLA	0.939317	1.22625	1.23135
dlo-miR7545	1	1.02811	0.771997	0.304251		DlHD-Zip8	1.01823	59.8671	10.744
dlo-miR166a-3p	1	1.10573	1.89868	7.49884		Dlo-014588.1	0.950625	2.07959	0.832929
dlo-miR159a	1	1.02456	1.31342	1.73708		DlSERK1	0.966516	3.22776	1.02134
dlo-miR2118e	1	2.1312	5.29636	4.17468		DlBR1	0.95376	4.01455	2.13773
dlo-miR395d-3p	1	11.8625	29.9607	20.1355		DlLAC12	0.938303	0.68487	0.0245503
dlo-miR390a-5p	1	3.70207	6.78963	5.50217		DlSERK4	1.02851	10.9281	0.843776
dlo-miR403-3p	1	39.4422	29.2426	34.3364		DlLAC17-5	0.947513	0.906889	0.147161
dlo-miR397a	1	8.50513	10.9283	11.4188		DlLAC17-2	0.814253	0.851236	0.438303
dlo-miR408-3p	1	0.249711	0.559936	0.831238
dlo-miR3932b-5p	1	0.436786	1.05336	0.392746
