# Supplementary material for: Genome-wide identification of miRNAs and their targets during early somatic embryogenesis in Dimocarpus longan Lour
Source: Sci Rep. 2020 Mar 13;10:4626. doi: 10.1038/s41598-020-60946-y (PMC7069941; doi:10.1038/s41598-020-60946-y)
Supplement: Supplementary file 13 — Supplementary Data13. [file 41598_2020_60946_MOESM13_ESM.xls]

## Sheet: Sheet1
Table S13 The primers used in this study
primer name	primer (5'-3')	Predicted targets	primer name	Forward primer (5'-3')		Reverse primer (5'-3')
dlo-miR166a-3p	TCGGACCAGGCTTCATTCCCC	Dlo_018995.1	DlHD-Zip8-qF	GACTACTCCTCAGCATCCACC	DlHD-Zip8-qR	ACACCAGTGCAACCATGAGA
dlo-miR171f	TTGAGCCGCGCCAATATCACT	Dlo_000086.1	DlDELLA-qF	TGACAACATGCCTAGTAACAACAA	DlDELLA-qR	ACCGAGTTGAGAGCTTCCTTG
dlo-miR397a	TCATTGAGTGCAGCGTTGATG	Dlo_007670.1	DlLAC17-2qF	GCAATGTTTGCTGCTACAATG	DlLAC17-2qR	GTTCTTTGTTTGGCACAATCTTG
		Dlo_023717.1	DlLAC17-5qF	CCATTGTCAGCGTTTCTAGGTG	DlLAC17-5qR	AAGCTGGTCACCCTCCCTT
dlo-miR408-3p	ATGCACTGCCTCTTCCCTGGC	Dlo_002776.1	DlSERK4-qF	AAGGCTGAGATTGAGAATGCT	DlSERK4-qR	CAGCAACCAAAGAGACAAACAAG
		CL8813.Contig2	DlLAC12-qF	GCTTCTCCTAGCTTCTACATTGTCC	DlLAC12-qR	CTGGCTTTGTTGACAACTTTG
dlo-miR403-3p	TTAGATTCACGCACAAACTCG	Dlo_014588.1	Dlo_014588.1-qF	GACGAAAGAAGGGTTTGTGC	Dlo_014588.1-qR	TGCAACCATCCTCAATCAAG
dlo-miR390a-5p	AAGCTCAGGAGGGATAGCGCC	Dlo_013415.1	DlBR1-qF	TGTTAGGGAATCTCAAGAGCTTG	DlBR1-qR	GCAAAGAAGTACATGATGTGAAAG
		Dlo_015966.1	DlSERK1-qF	ACTAGGAGCTCCAAGTCAGTCTC	DlSERK1-qR	CTGTTGTTGTTCAGCCTCAGA
dlo-miR395d-5p	TTCCCCAGAACACTTCATTGG
dlo-miR3932b-5p	TGGACTGCTCGAGCTGCTC	dlo-miR166a-3p：DlHD-Zip8	RLM-DlHD-Zip8-5R1	CATGTAAAGCAGCTCAATGG	RLM-miR166a-3p-5R2	CGGAACGACAATCACGATAC
dlo-miR157d	TGACAGAAGATAGAGAGCAC	dlo-miR397a：DlLAC7	RLM-DlLAC7-5R1	GGTGGTGGTGTTATCGAA	RLM-DlLAC7-5R2	GTGAGCAAAACATCTGTTGTC
dlo-miR7545	TTGAAGAAATTAGAGTGCT	Reference Gene	RLM-DlLAC12-5R1	CCAATCAGACCAGGAGCTAGC	RLM-DlLAC12-5R2	CAAAGTTGTCAACAAAGCCAG
dlo-miR2118e	TTCCGTGATCGTTTCCATTCCTAC		DlUBQ-qF	GCCGACTACAACATCCAGAAG	UBQ-qR	GCTTGGTGTAGGTCTTCTTCTT
			U6 snRNA-qF	CGATACAGAGAAGATTAGCATGG
